# Supplementary material for: Genomic signatures of host adaptation in group B Salmonella enterica ST416/ST417 from harbour porpoises
Source: Vet Res. 2021 Oct 21;52:134. doi: 10.1186/s13567-021-01001-0 (PMC8529817; doi:10.1186/s13567-021-01001-0)
Supplement: Supplementary file 2 — Additional file 2. Pan-genome analysis output, presence/absence and significance testing. Number of isolates of ST416/ST417 (referred to as “positive”) and other related Salmonella isolates (referred to as “negative”) that were found by pan-genome analysis to posess each identified sequence, i.e. gene or gene variant, and significance testing results for comparison of the frequence of occurrence in the two groups. [file 13567_2021_1001_MOESM2_ESM.xlsx]

## Sheet: Roary results
Gene	Non-unique Gene name	Annotation	No. isolates	No. sequences	Avg sequences per isolate	Genome Fragment	Order within Fragment	Accessory Fragment	Accessory Order with Fragment	QC	Min group size nuc	Max group size nuc	Avg group size nuc	17VLT2652	20VLT1389	MUR009	SAL_BA3833AA_AS	SAL_BB3816AA_AS	SAL_CB0077AA_AS	SAL_CB9384AA_AS	SAL_CB9944AA_AS	SAL_DB4264AA_AS	SAL_DB4265AA_AS	SAL_DB4266AA_AS	SAL_DB4267AA_AS	SAL_DB4268AA_AS	SAL_DB4269AA_AS	SAL_DB4270AA_AS	SAL_DB4271AA_AS	SAL_DB4272AA_AS	SAL_DB4273AA_AS	SAL_DB4480AA_AS	SAL_DB4481AA_AS	SAL_EA4803AA_AS	SAL_EA4804AA_AS	SAL_EA5172AA_AS	SAL_EA6331AA_AS	SAL_EA6563AA_AS	SAL_EA7048AA_AS	SAL_EA7069AA_AS	SAL_EA8550AA_AS	SAL_FA5058AA_AS	SAL_FA5929AA_AS	SAL_FA6278AA_AS	SAL_FA6304AA_AS	SAL_HB1568AA_AS	SAL_HB5271AA_AS	SAL_HC4857AA_AS	SAL_IA9120AA_AS
cfa		cyclopropane-fatty-acyl-phospholipid synthase	61	61	1	30	7836				761	1148	1141	HMFEBHEO_00009	MBNPCMIH_02475	ADEMNNHD_02438	MDEMIAGG_03844	GKNOCEHK_04747	LDEBFFIB_04569	PECHBGDK_04535	IMLKDOAK_03634	IEJNMNOH_02275	LNANCHIB_04218	DOENDADM_02289	CHOLPJMM_03318	MMOGLPMM_03835	JNEOFBDF_04503	CHPPKMFP_04083	BEELLKIH_03447	OICFAKJO_03411	PGOOBAIJ_04214	BHPGANCG_04517	JFDIKODA_00229	NPLKBENA_03712	PBEMJDEM_03301	PGLPAGMO_03726	PIJOMEFA_03321	CKMNLMEI_00229	AGHBHAPJ_03495	FNMHELAB_01831	EOEENIAE_00563	OMHAOFJN_04015	ICOLCEPD_00732	NHMMFKHA_03092	NEHNEIKB_02245	AAJMOGGJ_01944	HELACHEG_00299	HCDKOANN_02370	FCIDLODI_00486
ydhO		putative cell wall-associated hydrolase	61	61	1	30	7842				443	821	813	HMFEBHEO_00016	MBNPCMIH_02468	ADEMNNHD_02431	MDEMIAGG_03837	GKNOCEHK_04754	LDEBFFIB_04576	PECHBGDK_04528	IMLKDOAK_03627	IEJNMNOH_02268	LNANCHIB_04211	DOENDADM_02296	CHOLPJMM_03311	MMOGLPMM_03828	JNEOFBDF_04496	CHPPKMFP_04090	BEELLKIH_03440	OICFAKJO_03404	PGOOBAIJ_04207	BHPGANCG_04524	JFDIKODA_00236	NPLKBENA_03705	PBEMJDEM_03294	PGLPAGMO_03733	PIJOMEFA_03328	CKMNLMEI_00236	AGHBHAPJ_03502	FNMHELAB_01824	EOEENIAE_00556	OMHAOFJN_04022	ICOLCEPD_00725	NHMMFKHA_03085	NEHNEIKB_02238	AAJMOGGJ_01951	HELACHEG_00292	HCDKOANN_02377	FCIDLODI_00479
tus		DNA replication terminus site-binding protein	61	61	1	30	7882				551	929	922	HMFEBHEO_00054	MBNPCMIH_02430	ADEMNNHD_02392	MDEMIAGG_03800	GKNOCEHK_04792	LDEBFFIB_04614	PECHBGDK_04491	IMLKDOAK_03590	IEJNMNOH_02230	LNANCHIB_04174	DOENDADM_02334	CHOLPJMM_03274	MMOGLPMM_03790	JNEOFBDF_04458	CHPPKMFP_04128	BEELLKIH_03402	OICFAKJO_03366	PGOOBAIJ_04169	BHPGANCG_04561	JFDIKODA_00274	NPLKBENA_03667	PBEMJDEM_03256	PGLPAGMO_03771	PIJOMEFA_03366	CKMNLMEI_00274	AGHBHAPJ_04351	FNMHELAB_01787	EOEENIAE_00519	OMHAOFJN_04060	ICOLCEPD_00687	NHMMFKHA_03048	NEHNEIKB_02200	AAJMOGGJ_01989	HELACHEG_00255	HCDKOANN_02415	FCIDLODI_00442
group_1044		hypothetical protein	61	61	1	30	7471				713	980	918	HMFEBHEO_00074	MBNPCMIH_04182	ADEMNNHD_02252	MDEMIAGG_01965	GKNOCEHK_01811	LDEBFFIB_00883	PECHBGDK_00106	IMLKDOAK_01805	IEJNMNOH_04120	LNANCHIB_00231	DOENDADM_04190	CHOLPJMM_04921	MMOGLPMM_00255	JNEOFBDF_00345	CHPPKMFP_00347	BEELLKIH_00349	OICFAKJO_00446	PGOOBAIJ_00240	BHPGANCG_00730	JFDIKODA_01646	NPLKBENA_00274	PBEMJDEM_03770	PGLPAGMO_00048	PIJOMEFA_00944	CKMNLMEI_04362	AGHBHAPJ_04161	FNMHELAB_00885	EOEENIAE_00970	OMHAOFJN_02316	ICOLCEPD_04673	NHMMFKHA_00445	NEHNEIKB_02106	AAJMOGGJ_04289	HELACHEG_00826	HCDKOANN_02557	FCIDLODI_00969
group_1046		benzoate transporter	61	61	1	30	7475				953	1286	1199	HMFEBHEO_00078	MBNPCMIH_04178	ADEMNNHD_02256	MDEMIAGG_01969	GKNOCEHK_01815	LDEBFFIB_00879	PECHBGDK_00102	IMLKDOAK_01809	IEJNMNOH_04124	LNANCHIB_00235	DOENDADM_04194	CHOLPJMM_04917	MMOGLPMM_00259	JNEOFBDF_00341	CHPPKMFP_00343	BEELLKIH_00345	OICFAKJO_00450	PGOOBAIJ_00244	BHPGANCG_00734	JFDIKODA_01642	NPLKBENA_00278	PBEMJDEM_03774	PGLPAGMO_00052	PIJOMEFA_00940	CKMNLMEI_04358	AGHBHAPJ_04165	FNMHELAB_00889	EOEENIAE_00974	OMHAOFJN_02320	ICOLCEPD_04669	NHMMFKHA_00441	NEHNEIKB_02102	AAJMOGGJ_04293	HELACHEG_00822	HCDKOANN_02553	FCIDLODI_00973
ycfD		50S ribosomal protein L16 arginine hydroxylase	61	61	1	30	4854				731	1121	999	HMFEBHEO_00168	MBNPCMIH_04405	ADEMNNHD_02660	MDEMIAGG_02131	GKNOCEHK_03412	LDEBFFIB_03456	PECHBGDK_03228	IMLKDOAK_03391	IEJNMNOH_00817	LNANCHIB_03603	DOENDADM_04605	CHOLPJMM_03682	MMOGLPMM_04042	JNEOFBDF_00952	CHPPKMFP_03876	BEELLKIH_03654	OICFAKJO_03617	PGOOBAIJ_00851	BHPGANCG_03691	JFDIKODA_03080	NPLKBENA_03919	PBEMJDEM_03508	PGLPAGMO_03903	PIJOMEFA_02182	CKMNLMEI_04242	AGHBHAPJ_01966	FNMHELAB_04194	EOEENIAE_03815	OMHAOFJN_04962	ICOLCEPD_01945	NHMMFKHA_00863	NEHNEIKB_03054	AAJMOGGJ_04638	HELACHEG_02875	HCDKOANN_02162	FCIDLODI_05094
group_1057		alcohol dehydrogenase	61	61	1	30	7978				437	1025	933	HMFEBHEO_00194	MBNPCMIH_02984	ADEMNNHD_02316	MDEMIAGG_02034	GKNOCEHK_03446	LDEBFFIB_00814	PECHBGDK_00037	IMLKDOAK_02947	IEJNMNOH_02925	LNANCHIB_00300	DOENDADM_03047	CHOLPJMM_04852	MMOGLPMM_00321	JNEOFBDF_00278	CHPPKMFP_00280	BEELLKIH_00282	OICFAKJO_00513	PGOOBAIJ_00307	BHPGANCG_00800	JFDIKODA_01594	NPLKBENA_00341	PBEMJDEM_03837	PGLPAGMO_00115	PIJOMEFA_00874	CKMNLMEI_04292	AGHBHAPJ_03770	FNMHELAB_02977	EOEENIAE_01039	OMHAOFJN_02383	ICOLCEPD_04239	NHMMFKHA_00376	NEHNEIKB_02037	AAJMOGGJ_03029	HELACHEG_00757	HCDKOANN_02496	FCIDLODI_00368
group_1068		serine protease	61	61	1	30	7905				734	821	801	HMFEBHEO_00249	MBNPCMIH_04159	ADEMNNHD_02378	MDEMIAGG_02094	GKNOCEHK_04806	LDEBFFIB_02946	PECHBGDK_02699	IMLKDOAK_03576	IEJNMNOH_02641	LNANCHIB_03035	DOENDADM_02751	CHOLPJMM_03240	MMOGLPMM_00382	JNEOFBDF_00217	CHPPKMFP_00219	BEELLKIH_00221	OICFAKJO_00571	PGOOBAIJ_00370	BHPGANCG_03199	JFDIKODA_00288	NPLKBENA_00402	PBEMJDEM_03898	PGLPAGMO_01638	PIJOMEFA_03380	CKMNLMEI_00288	AGHBHAPJ_04365	FNMHELAB_01773	EOEENIAE_03188	OMHAOFJN_04074	ICOLCEPD_00673	NHMMFKHA_03034	NEHNEIKB_02186	AAJMOGGJ_02685	HELACHEG_00241	HCDKOANN_02431	FCIDLODI_00428
yccW		23S rRNA (cytosine(1962)-C(5))-methyltransferase	61	61	1	30	4746				866	1211	1205	HMFEBHEO_00274	MBNPCMIH_04606	ADEMNNHD_02818	MDEMIAGG_04659	GKNOCEHK_02673	LDEBFFIB_01861	PECHBGDK_01647	IMLKDOAK_00099	IEJNMNOH_04665	LNANCHIB_01781	DOENDADM_04871	CHOLPJMM_01222	MMOGLPMM_01127	JNEOFBDF_01199	CHPPKMFP_01121	BEELLKIH_01124	OICFAKJO_01131	PGOOBAIJ_01217	BHPGANCG_01069	JFDIKODA_00645	NPLKBENA_02901	PBEMJDEM_02249	PGLPAGMO_03800	PIJOMEFA_03552	CKMNLMEI_00723	AGHBHAPJ_02679	FNMHELAB_04641	EOEENIAE_01187	OMHAOFJN_03546	ICOLCEPD_04024	NHMMFKHA_01364	NEHNEIKB_03215	AAJMOGGJ_04908	HELACHEG_02001	HCDKOANN_02006	FCIDLODI_01270
yccS		TIGR01666 family membrane protein	61	73	1.2	30	4738				260	2153	1609	HMFEBHEO_00281 HMFEBHEO_00282	MBNPCMIH_04613	ADEMNNHD_02825	MDEMIAGG_04666	GKNOCEHK_02680	LDEBFFIB_01854	PECHBGDK_01640	IMLKDOAK_00106	IEJNMNOH_04658 IEJNMNOH_04657	LNANCHIB_01788	DOENDADM_04864 DOENDADM_04863	CHOLPJMM_01215	MMOGLPMM_01134	JNEOFBDF_01192	CHPPKMFP_01128	BEELLKIH_01131	OICFAKJO_01138	PGOOBAIJ_01224	BHPGANCG_01076	JFDIKODA_00638	NPLKBENA_02894	PBEMJDEM_02242	PGLPAGMO_03793	PIJOMEFA_03559	CKMNLMEI_00716	AGHBHAPJ_02672	FNMHELAB_04634	EOEENIAE_01180	OMHAOFJN_03539	ICOLCEPD_04017	NHMMFKHA_01371	NEHNEIKB_03222	AAJMOGGJ_04901 AAJMOGGJ_04900	HELACHEG_02008	HCDKOANN_01999	FCIDLODI_01263
ttrB		tetrathionate reductase complex, subunit B	61	61	1	30	7795				362	734	721	HMFEBHEO_00297	MBNPCMIH_04018	ADEMNNHD_02480	MDEMIAGG_03886	GKNOCEHK_04705	LDEBFFIB_04527	PECHBGDK_04577	IMLKDOAK_03676	IEJNMNOH_03983	LNANCHIB_04260	DOENDADM_04075	CHOLPJMM_03360	MMOGLPMM_03877	JNEOFBDF_04545	CHPPKMFP_04041	BEELLKIH_03489	OICFAKJO_03453	PGOOBAIJ_04256	BHPGANCG_04475	JFDIKODA_00187	NPLKBENA_03754	PBEMJDEM_03343	PGLPAGMO_03683	PIJOMEFA_02361	CKMNLMEI_00187	AGHBHAPJ_00655	FNMHELAB_01873	EOEENIAE_00605	OMHAOFJN_03973	ICOLCEPD_00774	NHMMFKHA_03134	NEHNEIKB_02287	AAJMOGGJ_04104	HELACHEG_00341	HCDKOANN_02328	FCIDLODI_00528
pykF		pyruvate kinase	61	61	1	30	7788				647	1412	1399	HMFEBHEO_00304	MBNPCMIH_04011	ADEMNNHD_02487	MDEMIAGG_03893	GKNOCEHK_04698	LDEBFFIB_04520	PECHBGDK_04584	IMLKDOAK_03683	IEJNMNOH_03976	LNANCHIB_04267	DOENDADM_04082	CHOLPJMM_03367	MMOGLPMM_03884	JNEOFBDF_04552	CHPPKMFP_04034	BEELLKIH_03496	OICFAKJO_03460	PGOOBAIJ_04263	BHPGANCG_04468	JFDIKODA_00180	NPLKBENA_03761	PBEMJDEM_03350	PGLPAGMO_03676	PIJOMEFA_02354	CKMNLMEI_00180	AGHBHAPJ_00648	FNMHELAB_01880	EOEENIAE_00612	OMHAOFJN_03966	ICOLCEPD_00781	NHMMFKHA_03141	NEHNEIKB_02294	AAJMOGGJ_04111	HELACHEG_00348	HCDKOANN_02321	FCIDLODI_00535
ydaA		universal stress protein UspE	61	61	1	30	7404				680	947	938	HMFEBHEO_00390	MBNPCMIH_03410	ADEMNNHD_02197	MDEMIAGG_01474	GKNOCEHK_03875	LDEBFFIB_00650	PECHBGDK_03328	IMLKDOAK_00383	IEJNMNOH_03272	LNANCHIB_03630	DOENDADM_03265	CHOLPJMM_03646	MMOGLPMM_03772	JNEOFBDF_03512	CHPPKMFP_03756	BEELLKIH_04378	OICFAKJO_02992	PGOOBAIJ_01325	BHPGANCG_03652	JFDIKODA_04629	NPLKBENA_03307	PBEMJDEM_02455	PGLPAGMO_02884	PIJOMEFA_02903	CKMNLMEI_03191	AGHBHAPJ_03921	FNMHELAB_04801	EOEENIAE_01496	OMHAOFJN_01347	ICOLCEPD_05053	NHMMFKHA_04607	NEHNEIKB_02975	AAJMOGGJ_03265	HELACHEG_05007	HCDKOANN_02620	FCIDLODI_00013
group_1089		hypothetical protein	61	61	1	30	7390				686	845	795	HMFEBHEO_00401	MBNPCMIH_03653	ADEMNNHD_02188	MDEMIAGG_01465	GKNOCEHK_03884	LDEBFFIB_00641	PECHBGDK_03337	IMLKDOAK_00374	IEJNMNOH_03674	LNANCHIB_03639	DOENDADM_03732	CHOLPJMM_03655	MMOGLPMM_03764	JNEOFBDF_03520	CHPPKMFP_03748	BEELLKIH_04370	OICFAKJO_03000	PGOOBAIJ_01333	BHPGANCG_03661	JFDIKODA_04620	NPLKBENA_03315	PBEMJDEM_02463	PGLPAGMO_02876	PIJOMEFA_02912	CKMNLMEI_03200	AGHBHAPJ_03911	FNMHELAB_04810	EOEENIAE_01505	OMHAOFJN_01356	ICOLCEPD_05044	NHMMFKHA_04616	NEHNEIKB_02984	AAJMOGGJ_03742	HELACHEG_04998	HCDKOANN_02628	FCIDLODI_00023
group_1090		oxidoreductase	61	61	1	30	7384				506	824	747	HMFEBHEO_00406	MBNPCMIH_03659	ADEMNNHD_02183	MDEMIAGG_01460	GKNOCEHK_03889	LDEBFFIB_00636	PECHBGDK_03342	IMLKDOAK_00369	IEJNMNOH_03668	LNANCHIB_03644	DOENDADM_03726	CHOLPJMM_03660	MMOGLPMM_03759	JNEOFBDF_03525	CHPPKMFP_03743	BEELLKIH_04365	OICFAKJO_03005	PGOOBAIJ_01338	BHPGANCG_03666	JFDIKODA_04615	NPLKBENA_03320	PBEMJDEM_02468	PGLPAGMO_02871	PIJOMEFA_02917	CKMNLMEI_03205	AGHBHAPJ_03906	FNMHELAB_04815	EOEENIAE_01510	OMHAOFJN_01362	ICOLCEPD_05039	NHMMFKHA_04621	NEHNEIKB_02989	AAJMOGGJ_03748	HELACHEG_04993	HCDKOANN_02633	FCIDLODI_00028
rnb		exoribonuclease II	61	61	1	30	7357				1313	1934	1883	HMFEBHEO_00433	MBNPCMIH_02066	ADEMNNHD_02155	MDEMIAGG_04542	GKNOCEHK_00955	LDEBFFIB_00610	PECHBGDK_01066	IMLKDOAK_00343	IEJNMNOH_00190	LNANCHIB_02031	DOENDADM_00507	CHOLPJMM_01719	MMOGLPMM_03731	JNEOFBDF_03553	CHPPKMFP_03715	BEELLKIH_04337	OICFAKJO_03033	PGOOBAIJ_01366	BHPGANCG_01978	JFDIKODA_04589	NPLKBENA_03349	PBEMJDEM_02497	PGLPAGMO_02843	PIJOMEFA_02943	CKMNLMEI_03231	AGHBHAPJ_03880	FNMHELAB_01702	EOEENIAE_02991	OMHAOFJN_00817	ICOLCEPD_05013	NHMMFKHA_04647	NEHNEIKB_03156	AAJMOGGJ_00465	HELACHEG_04967	HCDKOANN_02660	FCIDLODI_01025
oppF		oligopeptide ABC transporter ATP-binding protein OppF	61	61	1	30	7313				887	1004	1002	HMFEBHEO_00478	MBNPCMIH_02111	ADEMNNHD_02111	MDEMIAGG_04497	GKNOCEHK_00910	LDEBFFIB_00565	PECHBGDK_01021	IMLKDOAK_00298	IEJNMNOH_00145	LNANCHIB_01986	DOENDADM_00462	CHOLPJMM_01674	MMOGLPMM_03686	JNEOFBDF_03598	CHPPKMFP_03670	BEELLKIH_04292	OICFAKJO_03078	PGOOBAIJ_01411	BHPGANCG_02023	JFDIKODA_04544	NPLKBENA_03394	PBEMJDEM_02542	PGLPAGMO_02798	PIJOMEFA_02988	CKMNLMEI_03276	AGHBHAPJ_03835	FNMHELAB_01657	EOEENIAE_03036	OMHAOFJN_00862	ICOLCEPD_04968	NHMMFKHA_04692	NEHNEIKB_03111	AAJMOGGJ_00510	HELACHEG_04922	HCDKOANN_02705	FCIDLODI_01070
astA		arginine N-succinyltransferase	61	61	1	30	7720				617	1034	931	HMFEBHEO_00534	MBNPCMIH_02794	ADEMNNHD_02570	MDEMIAGG_03958	GKNOCEHK_02821	LDEBFFIB_04455	PECHBGDK_04649	IMLKDOAK_03748	IEJNMNOH_02441	LNANCHIB_04332	DOENDADM_02552	CHOLPJMM_03432	MMOGLPMM_03951	JNEOFBDF_04619	CHPPKMFP_03967	BEELLKIH_03563	OICFAKJO_03526	PGOOBAIJ_04330	BHPGANCG_04403	JFDIKODA_00890	NPLKBENA_03828	PBEMJDEM_03417	PGLPAGMO_01935	PIJOMEFA_02290	CKMNLMEI_00116	AGHBHAPJ_02421	FNMHELAB_01945	EOEENIAE_00677	OMHAOFJN_03901	ICOLCEPD_00846	NHMMFKHA_02938	NEHNEIKB_04256	AAJMOGGJ_02425	HELACHEG_01903	HCDKOANN_02254	FCIDLODI_00600
yaaU_2		MFS transporter	61	61	1	30	7708				830	1358	1349	HMFEBHEO_00546	MBNPCMIH_02806	ADEMNNHD_02582	MDEMIAGG_03970	GKNOCEHK_02833	LDEBFFIB_04443	PECHBGDK_04661	IMLKDOAK_03760	IEJNMNOH_02453	LNANCHIB_04344	DOENDADM_02564	CHOLPJMM_03444	MMOGLPMM_03963	JNEOFBDF_04631	CHPPKMFP_03955	BEELLKIH_03575	OICFAKJO_03538	PGOOBAIJ_04342	BHPGANCG_04391	JFDIKODA_00902	NPLKBENA_03840	PBEMJDEM_03429	PGLPAGMO_01923	PIJOMEFA_02278	CKMNLMEI_00104	AGHBHAPJ_02433	FNMHELAB_01957	EOEENIAE_00689	OMHAOFJN_03889	ICOLCEPD_00858	NHMMFKHA_02926	NEHNEIKB_04244	AAJMOGGJ_02437	HELACHEG_01891	HCDKOANN_02242	FCIDLODI_00612
amn		AMP nucleosidase	61	61	1	30	6951				1043	1454	1325	HMFEBHEO_00586	MBNPCMIH_01806	ADEMNNHD_01827	MDEMIAGG_04765	GKNOCEHK_03559	LDEBFFIB_05102	PECHBGDK_04935	IMLKDOAK_03977	IEJNMNOH_01364	LNANCHIB_00076	DOENDADM_01094	CHOLPJMM_00981	MMOGLPMM_04696	JNEOFBDF_04199	CHPPKMFP_04448	BEELLKIH_04410	OICFAKJO_04266	PGOOBAIJ_01691	BHPGANCG_01446	JFDIKODA_04131	NPLKBENA_04459	PBEMJDEM_04158	PGLPAGMO_04166	PIJOMEFA_01877	CKMNLMEI_00629	AGHBHAPJ_02646	FNMHELAB_03173	EOEENIAE_00793	OMHAOFJN_04879	ICOLCEPD_01306	NHMMFKHA_02022	NEHNEIKB_04762	AAJMOGGJ_00683	HELACHEG_03995	HCDKOANN_03048	FCIDLODI_00291
cbiL		precorrin-2 C(20)-methyltransferase	61	61	1	30	6938				407	713	707	HMFEBHEO_00601	MBNPCMIH_01821	ADEMNNHD_01808	MDEMIAGG_04751	GKNOCEHK_03573	LDEBFFIB_05116	PECHBGDK_04921	IMLKDOAK_03991	IEJNMNOH_01349	LNANCHIB_00062	DOENDADM_01109	CHOLPJMM_00995	MMOGLPMM_04682	JNEOFBDF_04213	CHPPKMFP_04462	BEELLKIH_04424	OICFAKJO_04252	PGOOBAIJ_01705	BHPGANCG_01432	JFDIKODA_04145	NPLKBENA_04445	PBEMJDEM_04144	PGLPAGMO_04152	PIJOMEFA_01863	CKMNLMEI_00615	AGHBHAPJ_02039	FNMHELAB_03159	EOEENIAE_00779	OMHAOFJN_04865	ICOLCEPD_01292	NHMMFKHA_02008	NEHNEIKB_04748	AAJMOGGJ_00668	HELACHEG_03981	HCDKOANN_03062	FCIDLODI_00277
cibB		adenosylcobinamide-phosphate synthase	61	61	1	30	6926				530	959	825	HMFEBHEO_00611	MBNPCMIH_01831	ADEMNNHD_01798	MDEMIAGG_04741	GKNOCEHK_03583	LDEBFFIB_05126	PECHBGDK_04911	IMLKDOAK_04001	IEJNMNOH_01339	LNANCHIB_00052	DOENDADM_01119	CHOLPJMM_01005	MMOGLPMM_04672	JNEOFBDF_04223	CHPPKMFP_04472	BEELLKIH_04434	OICFAKJO_04242	PGOOBAIJ_01715	BHPGANCG_01422	JFDIKODA_04155	NPLKBENA_04435	PBEMJDEM_04134	PGLPAGMO_04142	PIJOMEFA_01853	CKMNLMEI_00605	AGHBHAPJ_02049	FNMHELAB_03149	EOEENIAE_00769	OMHAOFJN_04854	ICOLCEPD_01282	NHMMFKHA_01998	NEHNEIKB_04738	AAJMOGGJ_00658	HELACHEG_03971	HCDKOANN_03073	FCIDLODI_00267
pduD		propanediol dehydratase	61	61	1	30	6919				365	674	603	HMFEBHEO_00621	MBNPCMIH_01841	ADEMNNHD_01789	MDEMIAGG_04732	GKNOCEHK_03592	LDEBFFIB_05135	PECHBGDK_04902	IMLKDOAK_04010	IEJNMNOH_01328	LNANCHIB_00043	DOENDADM_01129	CHOLPJMM_01014	MMOGLPMM_04662	JNEOFBDF_04233	CHPPKMFP_04482	BEELLKIH_04444	OICFAKJO_04232	PGOOBAIJ_01720	BHPGANCG_01413	JFDIKODA_04164	NPLKBENA_04425	PBEMJDEM_04124	PGLPAGMO_04132	PIJOMEFA_01844	CKMNLMEI_00596	AGHBHAPJ_02058	FNMHELAB_03140	EOEENIAE_00760	OMHAOFJN_04845	ICOLCEPD_01273	NHMMFKHA_01989	NEHNEIKB_04729	AAJMOGGJ_00648	HELACHEG_03962	HCDKOANN_03083	FCIDLODI_00258
pduG_2		diol dehydratase reactivase subunit alpha	61	61	1	30	6917				1580	1832	1778	HMFEBHEO_00623	MBNPCMIH_01843	ADEMNNHD_01787	MDEMIAGG_04730	GKNOCEHK_03594	LDEBFFIB_05137	PECHBGDK_04900	IMLKDOAK_04012	IEJNMNOH_01326	LNANCHIB_00041	DOENDADM_01131	CHOLPJMM_01016	MMOGLPMM_04659	JNEOFBDF_04236	CHPPKMFP_04485	BEELLKIH_04447	OICFAKJO_04229	PGOOBAIJ_01723	BHPGANCG_01411	JFDIKODA_04166	NPLKBENA_04422	PBEMJDEM_04121	PGLPAGMO_04129	PIJOMEFA_01842	CKMNLMEI_00594	AGHBHAPJ_02060	FNMHELAB_03138	EOEENIAE_00758	OMHAOFJN_04843	ICOLCEPD_01271	NHMMFKHA_01987	NEHNEIKB_04727	AAJMOGGJ_00646	HELACHEG_03960	HCDKOANN_03085	FCIDLODI_00256
wcaK		colanic acid biosynthesis pyruvyl transferase WcaK	61	61	1	30	6835				470	1280	1266	HMFEBHEO_00749	MBNPCMIH_00269	ADEMNNHD_01734	MDEMIAGG_04952	GKNOCEHK_03656	LDEBFFIB_00115	PECHBGDK_00857	IMLKDOAK_04074	IEJNMNOH_01200	LNANCHIB_01278	DOENDADM_01257	CHOLPJMM_04286	MMOGLPMM_04595	JNEOFBDF_04299	CHPPKMFP_04547	BEELLKIH_04509	OICFAKJO_04167	PGOOBAIJ_01785	BHPGANCG_05108	JFDIKODA_04227	NPLKBENA_04360	PBEMJDEM_04059	PGLPAGMO_04067	PIJOMEFA_04651	CKMNLMEI_00532	AGHBHAPJ_03330	FNMHELAB_03076	EOEENIAE_03223	OMHAOFJN_04781	ICOLCEPD_01209	NHMMFKHA_01926	NEHNEIKB_04666	AAJMOGGJ_03402	HELACHEG_03899	HCDKOANN_03147	FCIDLODI_00195
wcaD		colanic acid polymerase WcaD	61	61	1	30	6823				191	1214	1197	HMFEBHEO_00761	MBNPCMIH_00282	ADEMNNHD_01722	MDEMIAGG_04964	GKNOCEHK_03668	LDEBFFIB_00103	PECHBGDK_00845	IMLKDOAK_04086	IEJNMNOH_01187	LNANCHIB_01266	DOENDADM_01270	CHOLPJMM_04274	MMOGLPMM_04583	JNEOFBDF_04311	CHPPKMFP_04559	BEELLKIH_04521	OICFAKJO_04155	PGOOBAIJ_01797	BHPGANCG_05096	JFDIKODA_04239	NPLKBENA_04348	PBEMJDEM_04047	PGLPAGMO_04055	PIJOMEFA_04663	CKMNLMEI_00520	AGHBHAPJ_03318	FNMHELAB_03064	EOEENIAE_03235	OMHAOFJN_04769	ICOLCEPD_01197	NHMMFKHA_01914	NEHNEIKB_04654	AAJMOGGJ_03415	HELACHEG_03887	HCDKOANN_03159	FCIDLODI_00183
wza		polysaccharide exporter Wza	61	61	1	30	6814				242	1139	859	HMFEBHEO_00768	MBNPCMIH_00289	ADEMNNHD_01716	MDEMIAGG_04970	GKNOCEHK_03674	LDEBFFIB_00097	PECHBGDK_00839	IMLKDOAK_04092	IEJNMNOH_01180	LNANCHIB_01260	DOENDADM_01278	CHOLPJMM_04268	MMOGLPMM_04577	JNEOFBDF_04317	CHPPKMFP_04565	BEELLKIH_04527	OICFAKJO_04149	PGOOBAIJ_01803	BHPGANCG_05090	JFDIKODA_04245	NPLKBENA_04342	PBEMJDEM_04041	PGLPAGMO_04049	PIJOMEFA_04669	CKMNLMEI_00514	AGHBHAPJ_03312	FNMHELAB_03058	EOEENIAE_03241	OMHAOFJN_04763	ICOLCEPD_01191	NHMMFKHA_01908	NEHNEIKB_04648	AAJMOGGJ_03422	HELACHEG_03881	HCDKOANN_03165	FCIDLODI_00177
group_1156		hypothetical protein	61	61	1	30	6791				545	743	693	HMFEBHEO_00790	MBNPCMIH_00311	ADEMNNHD_01694	MDEMIAGG_04991	GKNOCEHK_03695	LDEBFFIB_00076	PECHBGDK_00818	IMLKDOAK_04113	IEJNMNOH_01157	LNANCHIB_01239	DOENDADM_01301	CHOLPJMM_04247	MMOGLPMM_04554	JNEOFBDF_04340	CHPPKMFP_04588	BEELLKIH_04550	OICFAKJO_04126	PGOOBAIJ_01826	BHPGANCG_05069	JFDIKODA_04267	NPLKBENA_04320	PBEMJDEM_04018	PGLPAGMO_04026	PIJOMEFA_04690	CKMNLMEI_00493	AGHBHAPJ_03291	FNMHELAB_03037	EOEENIAE_03262	OMHAOFJN_04742	ICOLCEPD_01170	NHMMFKHA_01886	NEHNEIKB_04626	AAJMOGGJ_03445	HELACHEG_03859	HCDKOANN_03188	FCIDLODI_00157
group_1157		hypothetical protein	61	61	1	30	6775				155	419	371	HMFEBHEO_00801	MBNPCMIH_00322	ADEMNNHD_01684	MDEMIAGG_05002	GKNOCEHK_03706	LDEBFFIB_00065	PECHBGDK_00807	IMLKDOAK_04124	IEJNMNOH_01146	LNANCHIB_01228	DOENDADM_01312	CHOLPJMM_04236	MMOGLPMM_04543	JNEOFBDF_04351	CHPPKMFP_04599	BEELLKIH_04561	OICFAKJO_04115	PGOOBAIJ_01837	BHPGANCG_05058	JFDIKODA_04278	NPLKBENA_04309	PBEMJDEM_04007	PGLPAGMO_04015	PIJOMEFA_04701	CKMNLMEI_00482	AGHBHAPJ_03280	FNMHELAB_03026	EOEENIAE_03273	OMHAOFJN_04731	ICOLCEPD_01159	NHMMFKHA_01875	NEHNEIKB_04615	AAJMOGGJ_03456	HELACHEG_03848	HCDKOANN_03199	FCIDLODI_00146
yegT		MFS transporter	61	61	1	30	6768				980	1271	1266	HMFEBHEO_00809	MBNPCMIH_00330	ADEMNNHD_01676	MDEMIAGG_05010	GKNOCEHK_03714	LDEBFFIB_00057	PECHBGDK_00799	IMLKDOAK_04132	IEJNMNOH_01138	LNANCHIB_01220	DOENDADM_01320	CHOLPJMM_04228	MMOGLPMM_04535	JNEOFBDF_04359	CHPPKMFP_04607	BEELLKIH_04569	OICFAKJO_04107	PGOOBAIJ_01845	BHPGANCG_05049	JFDIKODA_04286	NPLKBENA_04301	PBEMJDEM_03999	PGLPAGMO_04007	PIJOMEFA_04709	CKMNLMEI_00474	AGHBHAPJ_03272	FNMHELAB_03018	EOEENIAE_03281	OMHAOFJN_04723	ICOLCEPD_01151	NHMMFKHA_01867	NEHNEIKB_04607	AAJMOGGJ_03464	HELACHEG_03840	HCDKOANN_03207	FCIDLODI_00138
group_1170		hypothetical protein	61	61	1	30	6749				260	530	525	HMFEBHEO_00824	MBNPCMIH_00346	ADEMNNHD_01658	MDEMIAGG_01345	GKNOCEHK_03273	LDEBFFIB_00041	PECHBGDK_02786	IMLKDOAK_01709	IEJNMNOH_01122	LNANCHIB_01963	DOENDADM_01336	CHOLPJMM_04211	MMOGLPMM_04519	JNEOFBDF_04375	CHPPKMFP_04623	BEELLKIH_04585	OICFAKJO_04091	PGOOBAIJ_01861	BHPGANCG_05033	JFDIKODA_04302	NPLKBENA_04285	PBEMJDEM_03983	PGLPAGMO_03991	PIJOMEFA_04725	CKMNLMEI_00458	AGHBHAPJ_03256	FNMHELAB_02692	EOEENIAE_03298	OMHAOFJN_04707	ICOLCEPD_04689	NHMMFKHA_01851	NEHNEIKB_04591	AAJMOGGJ_03480	HELACHEG_03824	HCDKOANN_03224	FCIDLODI_00122
dld		D-lactate dehydrogenase	61	61	1	30	6737				803	1730	1714	HMFEBHEO_00836	MBNPCMIH_00358	ADEMNNHD_01646	MDEMIAGG_01334	GKNOCEHK_03284	LDEBFFIB_00030	PECHBGDK_02775	IMLKDOAK_01698	IEJNMNOH_01110	LNANCHIB_01952	DOENDADM_01348	CHOLPJMM_04200	MMOGLPMM_04508	JNEOFBDF_04386	CHPPKMFP_04634	BEELLKIH_04596	OICFAKJO_04080	PGOOBAIJ_01872	BHPGANCG_05022	JFDIKODA_04313	NPLKBENA_04274	PBEMJDEM_03972	PGLPAGMO_03980	PIJOMEFA_04736	CKMNLMEI_00447	AGHBHAPJ_03245	FNMHELAB_02703	EOEENIAE_03309	OMHAOFJN_04696	ICOLCEPD_04700	NHMMFKHA_01840	NEHNEIKB_04580	AAJMOGGJ_03492	HELACHEG_03813	HCDKOANN_03235	FCIDLODI_00111
yohI		tRNA dihydrouridine(16) synthase DusC	61	61	1	30	6730				230	938	717	HMFEBHEO_00842	MBNPCMIH_00365	ADEMNNHD_01639	MDEMIAGG_01327	GKNOCEHK_03291	LDEBFFIB_00023	PECHBGDK_02768	IMLKDOAK_01691	IEJNMNOH_01103	LNANCHIB_01945	DOENDADM_01355	CHOLPJMM_04193	MMOGLPMM_04501	JNEOFBDF_04393	CHPPKMFP_04641	BEELLKIH_04603	OICFAKJO_04073	PGOOBAIJ_01879	BHPGANCG_05015	JFDIKODA_04320	NPLKBENA_04267	PBEMJDEM_03965	PGLPAGMO_03973	PIJOMEFA_04743	CKMNLMEI_00440	AGHBHAPJ_03238	FNMHELAB_02710	EOEENIAE_03316	OMHAOFJN_04689	ICOLCEPD_04707	NHMMFKHA_01833	NEHNEIKB_04573	AAJMOGGJ_03499	HELACHEG_03806	HCDKOANN_03242	FCIDLODI_00104
group_1176		salicylate hydroxylase	61	61	1	30	6729				476	1193	969	HMFEBHEO_00844	MBNPCMIH_00367	ADEMNNHD_01638	MDEMIAGG_01326	GKNOCEHK_03292	LDEBFFIB_00022	PECHBGDK_02767	IMLKDOAK_01690	IEJNMNOH_01101	LNANCHIB_01944	DOENDADM_01357	CHOLPJMM_04192	MMOGLPMM_04500	JNEOFBDF_04394	CHPPKMFP_04642	BEELLKIH_04604	OICFAKJO_04072	PGOOBAIJ_01880	BHPGANCG_05014	JFDIKODA_04321	NPLKBENA_04266	PBEMJDEM_03964	PGLPAGMO_03972	PIJOMEFA_04744	CKMNLMEI_00439	AGHBHAPJ_03237	FNMHELAB_02711	EOEENIAE_03317	OMHAOFJN_04688	ICOLCEPD_04708	NHMMFKHA_01832	NEHNEIKB_04572	AAJMOGGJ_03501	HELACHEG_03805	HCDKOANN_03243	FCIDLODI_00103
group_1178		transcriptional regulator	61	61	1	30	6723				575	908	837	HMFEBHEO_00850	MBNPCMIH_00373	ADEMNNHD_01633	MDEMIAGG_01321	GKNOCEHK_03297	LDEBFFIB_00017	PECHBGDK_02762	IMLKDOAK_01685	IEJNMNOH_01095	LNANCHIB_01939	DOENDADM_01363	CHOLPJMM_04187	MMOGLPMM_04495	JNEOFBDF_04399	CHPPKMFP_04647	BEELLKIH_04609	OICFAKJO_04067	PGOOBAIJ_01885	BHPGANCG_05009	JFDIKODA_04326	NPLKBENA_04261	PBEMJDEM_03959	PGLPAGMO_03967	PIJOMEFA_04749	CKMNLMEI_00434	AGHBHAPJ_03232	FNMHELAB_02716	EOEENIAE_03322	OMHAOFJN_04683	ICOLCEPD_04713	NHMMFKHA_01827	NEHNEIKB_04567	AAJMOGGJ_03507	HELACHEG_03800	HCDKOANN_03248	FCIDLODI_00098
group_1183		L-serine ammonia-lyase	61	61	1	30	6702				338	1367	1130	HMFEBHEO_00866	MBNPCMIH_00389	ADEMNNHD_01614	MDEMIAGG_01305	GKNOCEHK_03313	LDEBFFIB_04328	PECHBGDK_02857	IMLKDOAK_01669	IEJNMNOH_01079	LNANCHIB_01923	DOENDADM_01379	CHOLPJMM_04171	MMOGLPMM_04477	JNEOFBDF_04416	CHPPKMFP_04664	BEELLKIH_04626	OICFAKJO_04050	PGOOBAIJ_01902	BHPGANCG_04993	JFDIKODA_04342	NPLKBENA_04244	PBEMJDEM_03942	PGLPAGMO_03949	PIJOMEFA_04765	CKMNLMEI_00418	AGHBHAPJ_03216	FNMHELAB_02732	EOEENIAE_02190	OMHAOFJN_02608	ICOLCEPD_04729	NHMMFKHA_01811	NEHNEIKB_04551	AAJMOGGJ_03523	HELACHEG_03007	HCDKOANN_03265	FCIDLODI_00082
safB		putative fimbriae assembly chaparone	61	61	1	30	1973				506	740	666	HMFEBHEO_01033	MBNPCMIH_04337	ADEMNNHD_00385	MDEMIAGG_02244	GKNOCEHK_03060	LDEBFFIB_01970	PECHBGDK_04742	IMLKDOAK_04200	IEJNMNOH_04176	LNANCHIB_04855	DOENDADM_04300	CHOLPJMM_04609	MMOGLPMM_01761	JNEOFBDF_01795	CHPPKMFP_01756	BEELLKIH_01330	OICFAKJO_01764	PGOOBAIJ_02305	BHPGANCG_00287	JFDIKODA_00831	NPLKBENA_02196	PBEMJDEM_04376	PGLPAGMO_00611	PIJOMEFA_04059	CKMNLMEI_03350	AGHBHAPJ_04469	FNMHELAB_02805	EOEENIAE_03695	OMHAOFJN_03187	ICOLCEPD_00437	NHMMFKHA_04494	NEHNEIKB_01623	AAJMOGGJ_04512	HELACHEG_01298	HCDKOANN_01236	FCIDLODI_01717
group_1208		ClpV1 family T6SS ATPase	61	61	1	30	1999				2423	2639	2635	HMFEBHEO_01036	MBNPCMIH_04334	ADEMNNHD_00358	MDEMIAGG_02220	GKNOCEHK_03084	LDEBFFIB_01994	PECHBGDK_04718	IMLKDOAK_04176	IEJNMNOH_04179	LNANCHIB_04831	DOENDADM_04297	CHOLPJMM_04633	MMOGLPMM_01785	JNEOFBDF_01819	CHPPKMFP_01780	BEELLKIH_01306	OICFAKJO_01788	PGOOBAIJ_02281	BHPGANCG_00311	JFDIKODA_00856	NPLKBENA_02220	PBEMJDEM_04400	PGLPAGMO_00587	PIJOMEFA_04082	CKMNLMEI_03327	AGHBHAPJ_04445	FNMHELAB_02781	EOEENIAE_03671	OMHAOFJN_03163	ICOLCEPD_00413	NHMMFKHA_04519	NEHNEIKB_01648	AAJMOGGJ_04509	HELACHEG_01273	HCDKOANN_01211	FCIDLODI_01693
fadL		transport of long-chain fatty acids	61	61	1	30	4442				1226	1400	1307	HMFEBHEO_01058	MBNPCMIH_01339	ADEMNNHD_01423	MDEMIAGG_04573	GKNOCEHK_03783	LDEBFFIB_03517	PECHBGDK_03462	IMLKDOAK_03367	IEJNMNOH_05093	LNANCHIB_03709	DOENDADM_00206	CHOLPJMM_03748	MMOGLPMM_03156	JNEOFBDF_03352	CHPPKMFP_03252	BEELLKIH_03145	OICFAKJO_04424	PGOOBAIJ_04025	BHPGANCG_00140	JFDIKODA_04925	NPLKBENA_00965	PBEMJDEM_01654	PGLPAGMO_00482	PIJOMEFA_00688	CKMNLMEI_02444	AGHBHAPJ_02805	FNMHELAB_02036	EOEENIAE_03425	OMHAOFJN_04436	ICOLCEPD_04331	NHMMFKHA_04238	NEHNEIKB_00013	AAJMOGGJ_05404	HELACHEG_00417	HCDKOANN_03462	FCIDLODI_01646
mepA		penicillin-insensitive murein endopeptidase	61	61	1	30	4434				419	824	817	HMFEBHEO_01066	MBNPCMIH_01331	ADEMNNHD_01431	MDEMIAGG_04581	GKNOCEHK_03791	LDEBFFIB_03509	PECHBGDK_03470	IMLKDOAK_03359	IEJNMNOH_05101	LNANCHIB_03701	DOENDADM_00198	CHOLPJMM_03740	MMOGLPMM_03148	JNEOFBDF_03360	CHPPKMFP_03260	BEELLKIH_03137	OICFAKJO_04416	PGOOBAIJ_04033	BHPGANCG_00132	JFDIKODA_04933	NPLKBENA_00957	PBEMJDEM_01646	PGLPAGMO_00490	PIJOMEFA_00680	CKMNLMEI_02436	AGHBHAPJ_02813	FNMHELAB_02028	EOEENIAE_03433	OMHAOFJN_04444	ICOLCEPD_04339	NHMMFKHA_04246	NEHNEIKB_00021	AAJMOGGJ_05396	HELACHEG_00425	HCDKOANN_03454	FCIDLODI_01638
hisQ		amino acid ABC transporter permease	61	61	1	30	4399				494	686	682	HMFEBHEO_01095	MBNPCMIH_01302	ADEMNNHD_01461	MDEMIAGG_02553	GKNOCEHK_04919	LDEBFFIB_00280	PECHBGDK_00177	IMLKDOAK_00472	IEJNMNOH_05130	LNANCHIB_00465	DOENDADM_00169	CHOLPJMM_00425	MMOGLPMM_03118	JNEOFBDF_03390	CHPPKMFP_03290	BEELLKIH_03107	OICFAKJO_04386	PGOOBAIJ_04063	BHPGANCG_00103	JFDIKODA_04962	NPLKBENA_00927	PBEMJDEM_01616	PGLPAGMO_00520	PIJOMEFA_00423	CKMNLMEI_01038	AGHBHAPJ_02842	FNMHELAB_02640	EOEENIAE_03462	OMHAOFJN_00394	ICOLCEPD_03578	NHMMFKHA_04275	NEHNEIKB_00050	AAJMOGGJ_05367	HELACHEG_00454	HCDKOANN_03424	FCIDLODI_01609
hisP		histidine and lysine/arginine/ornithine transport protein	61	61	1	30	4397				455	773	767	HMFEBHEO_01098	MBNPCMIH_01299	ADEMNNHD_01463	MDEMIAGG_02555	GKNOCEHK_04917	LDEBFFIB_00282	PECHBGDK_00179	IMLKDOAK_00470	IEJNMNOH_05133	LNANCHIB_00467	DOENDADM_00166	CHOLPJMM_00427	MMOGLPMM_03116	JNEOFBDF_03392	CHPPKMFP_03292	BEELLKIH_03105	OICFAKJO_04384	PGOOBAIJ_04065	BHPGANCG_00101	JFDIKODA_04964	NPLKBENA_00925	PBEMJDEM_01614	PGLPAGMO_00522	PIJOMEFA_00421	CKMNLMEI_01040	AGHBHAPJ_02844	FNMHELAB_02638	EOEENIAE_03464	OMHAOFJN_00392	ICOLCEPD_03576	NHMMFKHA_04277	NEHNEIKB_00052	AAJMOGGJ_05364	HELACHEG_00456	HCDKOANN_03422	FCIDLODI_01607
pgtB		sensor histidine kinase	61	75	1.23	30	4268				833	2006	1554	HMFEBHEO_01266 HMFEBHEO_01267	MBNPCMIH_03948 MBNPCMIH_03947	ADEMNNHD_01349	MDEMIAGG_04566	GKNOCEHK_03776	LDEBFFIB_03524	PECHBGDK_03455	IMLKDOAK_03374	IEJNMNOH_03779 IEJNMNOH_03780	LNANCHIB_03716	DOENDADM_03866 DOENDADM_03865	CHOLPJMM_03755	MMOGLPMM_03163	JNEOFBDF_03345	CHPPKMFP_03245	BEELLKIH_03152	OICFAKJO_04431	PGOOBAIJ_04018	BHPGANCG_03707	JFDIKODA_04918	NPLKBENA_00972	PBEMJDEM_01661	PGLPAGMO_00475	PIJOMEFA_00695	CKMNLMEI_02451	AGHBHAPJ_02798	FNMHELAB_02102	EOEENIAE_03418	OMHAOFJN_04428	ICOLCEPD_04324	NHMMFKHA_04231	NEHNEIKB_00006	AAJMOGGJ_04058 AAJMOGGJ_04059	HELACHEG_00410	HCDKOANN_03469	FCIDLODI_01653
pgtA		transcriptional regulator	61	61	1	30	4274				641	1250	1240	HMFEBHEO_01268	MBNPCMIH_03946	ADEMNNHD_01350	MDEMIAGG_04567	GKNOCEHK_03777	LDEBFFIB_03523	PECHBGDK_03456	IMLKDOAK_03373	IEJNMNOH_03781	LNANCHIB_03715	DOENDADM_03864	CHOLPJMM_03754	MMOGLPMM_03162	JNEOFBDF_03346	CHPPKMFP_03246	BEELLKIH_03151	OICFAKJO_04430	PGOOBAIJ_04019	BHPGANCG_03708	JFDIKODA_04919	NPLKBENA_00971	PBEMJDEM_01660	PGLPAGMO_00476	PIJOMEFA_00694	CKMNLMEI_02450	AGHBHAPJ_02799	FNMHELAB_02101	EOEENIAE_03419	OMHAOFJN_04429	ICOLCEPD_04325	NHMMFKHA_04232	NEHNEIKB_00007	AAJMOGGJ_04060	HELACHEG_00411	HCDKOANN_03468	FCIDLODI_01652
allD		ureidoglycolate dehydrogenase	61	61	1	30	1669				740	1049	1038	HMFEBHEO_01280	MBNPCMIH_00711	ADEMNNHD_00620	MDEMIAGG_00084	GKNOCEHK_01393	LDEBFFIB_01407	PECHBGDK_02273	IMLKDOAK_04827	IEJNMNOH_03064	LNANCHIB_01376	DOENDADM_02975	CHOLPJMM_04417	MMOGLPMM_01529	JNEOFBDF_01563	CHPPKMFP_01524	BEELLKIH_01562	OICFAKJO_01531	PGOOBAIJ_02538	BHPGANCG_03462	JFDIKODA_03904	NPLKBENA_02841	PBEMJDEM_03051	PGLPAGMO_00845	PIJOMEFA_03130	CKMNLMEI_02800	AGHBHAPJ_04701	FNMHELAB_02461	EOEENIAE_04786	OMHAOFJN_01704	ICOLCEPD_02074	NHMMFKHA_00066	NEHNEIKB_04860	AAJMOGGJ_02264	HELACHEG_04647	HCDKOANN_01469	FCIDLODI_01949
purK		5-(carboxyamino)imidazole ribonucleotide synthase	61	61	1	30	1663				401	1067	859	HMFEBHEO_01285	MBNPCMIH_00706	ADEMNNHD_00625	MDEMIAGG_00089	GKNOCEHK_01398	LDEBFFIB_01402	PECHBGDK_02278	IMLKDOAK_04832	IEJNMNOH_03059	LNANCHIB_01381	DOENDADM_02970	CHOLPJMM_04412	MMOGLPMM_01524	JNEOFBDF_01558	CHPPKMFP_01519	BEELLKIH_01567	OICFAKJO_01526	PGOOBAIJ_02543	BHPGANCG_03467	JFDIKODA_03899	NPLKBENA_02836	PBEMJDEM_03046	PGLPAGMO_00850	PIJOMEFA_03135	CKMNLMEI_02805	AGHBHAPJ_04706	FNMHELAB_02466	EOEENIAE_04781	OMHAOFJN_01709	ICOLCEPD_02069	NHMMFKHA_00071	NEHNEIKB_04865	AAJMOGGJ_02259	HELACHEG_04652	HCDKOANN_01474	FCIDLODI_01954
group_1262		AraC family transcriptional regulator	61	61	1	30	1627				530	854	848	HMFEBHEO_01314	MBNPCMIH_00676	ADEMNNHD_00657	MDEMIAGG_00116	GKNOCEHK_01425	LDEBFFIB_01375	PECHBGDK_02305	IMLKDOAK_04859	IEJNMNOH_03029	LNANCHIB_01408	DOENDADM_02940	CHOLPJMM_04384	MMOGLPMM_01497	JNEOFBDF_01531	CHPPKMFP_01492	BEELLKIH_01594	OICFAKJO_01499	PGOOBAIJ_02570	BHPGANCG_03495	JFDIKODA_03872	NPLKBENA_02809	PBEMJDEM_03019	PGLPAGMO_00877	PIJOMEFA_03162	CKMNLMEI_02832	AGHBHAPJ_04734	FNMHELAB_02493	EOEENIAE_04754	OMHAOFJN_01737	ICOLCEPD_02042	NHMMFKHA_00099	NEHNEIKB_04892	AAJMOGGJ_02229	HELACHEG_04679	HCDKOANN_01501	FCIDLODI_01981
ybdG		miniconductance mechanosensitive channel	61	61	1	30	1621				938	1247	1241	HMFEBHEO_01320	MBNPCMIH_00670	ADEMNNHD_00663	MDEMIAGG_00122	GKNOCEHK_01431	LDEBFFIB_01369	PECHBGDK_02311	IMLKDOAK_04865	IEJNMNOH_02732	LNANCHIB_01414	DOENDADM_02934	CHOLPJMM_04378	MMOGLPMM_01491	JNEOFBDF_01525	CHPPKMFP_01486	BEELLKIH_01600	OICFAKJO_01493	PGOOBAIJ_02576	BHPGANCG_03501	JFDIKODA_03866	NPLKBENA_02803	PBEMJDEM_03013	PGLPAGMO_00883	PIJOMEFA_03168	CKMNLMEI_02838	AGHBHAPJ_04740	FNMHELAB_02499	EOEENIAE_04748	OMHAOFJN_01743	ICOLCEPD_02036	NHMMFKHA_00105	NEHNEIKB_04898	AAJMOGGJ_02223	HELACHEG_04685	HCDKOANN_01507	FCIDLODI_01987
ybdL		methionine aminotransferase	61	61	1	30	1592				965	1160	1107	HMFEBHEO_01349	MBNPCMIH_00641	ADEMNNHD_00691	MDEMIAGG_00150	GKNOCEHK_01459	LDEBFFIB_01341	PECHBGDK_02339	IMLKDOAK_04893	IEJNMNOH_02762	LNANCHIB_01442	DOENDADM_02905	CHOLPJMM_04350	MMOGLPMM_01462	JNEOFBDF_01496	CHPPKMFP_01457	BEELLKIH_01629	OICFAKJO_01464	PGOOBAIJ_02605	BHPGANCG_03529	JFDIKODA_03837	NPLKBENA_02774	PBEMJDEM_02984	PGLPAGMO_00912	PIJOMEFA_03196	CKMNLMEI_02866	AGHBHAPJ_04105	FNMHELAB_02528	EOEENIAE_01549	OMHAOFJN_01771	ICOLCEPD_02008	NHMMFKHA_00134	NEHNEIKB_04927	AAJMOGGJ_02194	HELACHEG_04714	HCDKOANN_01537	FCIDLODI_04511
group_1266		DMSO reductase	61	61	1	30	1584				1889	2279	2189	HMFEBHEO_01358	MBNPCMIH_00632	ADEMNNHD_00700	MDEMIAGG_00159	GKNOCEHK_01872	LDEBFFIB_01332	PECHBGDK_02348	IMLKDOAK_01794	IEJNMNOH_02771	LNANCHIB_01451	DOENDADM_02896	CHOLPJMM_04341	MMOGLPMM_01452	JNEOFBDF_01486	CHPPKMFP_01447	BEELLKIH_01639	OICFAKJO_01454	PGOOBAIJ_02615	BHPGANCG_03538	JFDIKODA_03828	NPLKBENA_02764	PBEMJDEM_02974	PGLPAGMO_00922	PIJOMEFA_03205	CKMNLMEI_02875	AGHBHAPJ_01016	FNMHELAB_00946	EOEENIAE_01540	OMHAOFJN_01780	ICOLCEPD_02545	NHMMFKHA_00143	NEHNEIKB_04936	AAJMOGGJ_02185	HELACHEG_04723	HCDKOANN_01547	FCIDLODI_04502
dpiA		response regulator	61	61	1	30	1566				467	680	676	HMFEBHEO_01375	MBNPCMIH_00615	ADEMNNHD_00717	MDEMIAGG_00175	GKNOCEHK_01888	LDEBFFIB_01316	PECHBGDK_02364	IMLKDOAK_01778	IEJNMNOH_02788	LNANCHIB_01467	DOENDADM_02879	CHOLPJMM_04325	MMOGLPMM_01435	JNEOFBDF_01469	CHPPKMFP_01430	BEELLKIH_01656	OICFAKJO_01437	PGOOBAIJ_02632	BHPGANCG_03554	JFDIKODA_03812	NPLKBENA_02747	PBEMJDEM_02957	PGLPAGMO_00939	PIJOMEFA_03221	CKMNLMEI_02891	AGHBHAPJ_01032	FNMHELAB_00962	EOEENIAE_01524	OMHAOFJN_01796	ICOLCEPD_02529	NHMMFKHA_00159	NEHNEIKB_04952	AAJMOGGJ_02168	HELACHEG_04739	HCDKOANN_01563	FCIDLODI_04486
ybeF		putative LysR family transcriptional regulator	61	61	1	30	1555				560	974	951	HMFEBHEO_01385	MBNPCMIH_00605	ADEMNNHD_00726	MDEMIAGG_00184	GKNOCEHK_01897	LDEBFFIB_01307	PECHBGDK_02373	IMLKDOAK_01769	IEJNMNOH_02798	LNANCHIB_01476	DOENDADM_02869	CHOLPJMM_00150	MMOGLPMM_01425	JNEOFBDF_01459	CHPPKMFP_01420	BEELLKIH_01666	OICFAKJO_01427	PGOOBAIJ_02642	BHPGANCG_03563	JFDIKODA_03803	NPLKBENA_02737	PBEMJDEM_02947	PGLPAGMO_00949	PIJOMEFA_03230	CKMNLMEI_02900	AGHBHAPJ_01041	FNMHELAB_00971	EOEENIAE_03386	OMHAOFJN_01805	ICOLCEPD_02520	NHMMFKHA_00168	NEHNEIKB_04961	AAJMOGGJ_02158	HELACHEG_04748	HCDKOANN_01573	FCIDLODI_04477
group_1277		2-keto-3-deoxygluconate permease	61	61	1	30	1538				611	953	947	HMFEBHEO_01402	MBNPCMIH_00588	ADEMNNHD_00743	MDEMIAGG_00201	GKNOCEHK_01914	LDEBFFIB_01290	PECHBGDK_02390	IMLKDOAK_01752	IEJNMNOH_02815	LNANCHIB_01493	DOENDADM_02852	CHOLPJMM_00167	MMOGLPMM_01408	JNEOFBDF_01442	CHPPKMFP_01403	BEELLKIH_01683	OICFAKJO_01410	PGOOBAIJ_02659	BHPGANCG_03580	JFDIKODA_03786	NPLKBENA_02720	PBEMJDEM_02930	PGLPAGMO_00966	PIJOMEFA_03247	CKMNLMEI_02917	AGHBHAPJ_04409	FNMHELAB_00988	EOEENIAE_03369	OMHAOFJN_01822	ICOLCEPD_02503	NHMMFKHA_00185	NEHNEIKB_04978	AAJMOGGJ_02141	HELACHEG_04765	HCDKOANN_01590	FCIDLODI_04460
group_1279		hypothetical protein	61	61	1	30	1528				923	1238	1165	HMFEBHEO_01411	MBNPCMIH_00579	ADEMNNHD_00752	MDEMIAGG_00210	GKNOCEHK_01923	LDEBFFIB_01281	PECHBGDK_02399	IMLKDOAK_01743	IEJNMNOH_02824	LNANCHIB_01502	DOENDADM_02843	CHOLPJMM_00176	MMOGLPMM_01397	JNEOFBDF_01431	CHPPKMFP_01392	BEELLKIH_01694	OICFAKJO_01399	PGOOBAIJ_02670	BHPGANCG_03589	JFDIKODA_03777	NPLKBENA_02709	PBEMJDEM_02919	PGLPAGMO_00977	PIJOMEFA_03256	CKMNLMEI_02926	AGHBHAPJ_04400	FNMHELAB_00997	EOEENIAE_03360	OMHAOFJN_01831	ICOLCEPD_02494	NHMMFKHA_00194	NEHNEIKB_04987	AAJMOGGJ_02132	HELACHEG_04774	HCDKOANN_01601	FCIDLODI_04451
gltI		glutamate/aspartate transporter	61	61	1	30	1523				692	908	883	HMFEBHEO_01417	MBNPCMIH_00573	ADEMNNHD_00758	MDEMIAGG_00216	GKNOCEHK_01929	LDEBFFIB_01275	PECHBGDK_02405	IMLKDOAK_01737	IEJNMNOH_02830	LNANCHIB_01508	DOENDADM_02837	CHOLPJMM_00182	MMOGLPMM_01390	JNEOFBDF_01424	CHPPKMFP_01385	BEELLKIH_01701	OICFAKJO_01393	PGOOBAIJ_02676	BHPGANCG_03595	JFDIKODA_03771	NPLKBENA_02703	PBEMJDEM_02913	PGLPAGMO_00984	PIJOMEFA_03262	CKMNLMEI_02932	AGHBHAPJ_04394	FNMHELAB_01003	EOEENIAE_03354	OMHAOFJN_01837	ICOLCEPD_02488	NHMMFKHA_00200	NEHNEIKB_04993	AAJMOGGJ_02126	HELACHEG_04780	HCDKOANN_01608	FCIDLODI_04445
phrB		deoxyribodipyrimidine photo-lyase	61	61	1	30	1475				563	1421	1403	HMFEBHEO_01460	MBNPCMIH_01698	ADEMNNHD_00801	MDEMIAGG_00260	GKNOCEHK_02083	LDEBFFIB_01231	PECHBGDK_02449	IMLKDOAK_01617	IEJNMNOH_02873	LNANCHIB_01552	DOENDADM_02794	CHOLPJMM_00226	MMOGLPMM_01348	JNEOFBDF_01381	CHPPKMFP_01342	BEELLKIH_01744	OICFAKJO_01350	PGOOBAIJ_02719	BHPGANCG_02662	JFDIKODA_03727	NPLKBENA_02660	PBEMJDEM_02870	PGLPAGMO_01027	PIJOMEFA_02152	CKMNLMEI_02976	AGHBHAPJ_03423	FNMHELAB_04911	EOEENIAE_02744	OMHAOFJN_01628	ICOLCEPD_02444	NHMMFKHA_00244	NEHNEIKB_05037	AAJMOGGJ_02083	HELACHEG_00182	HCDKOANN_01651	FCIDLODI_01141
pflF		glycyl radical enzyme	61	61	1	30	4586				566	2432	1973	HMFEBHEO_01524	MBNPCMIH_01587	ADEMNNHD_00922	MDEMIAGG_03067	GKNOCEHK_01706	LDEBFFIB_02021	PECHBGDK_01727	IMLKDOAK_01482	IEJNMNOH_00670	LNANCHIB_01882	DOENDADM_00802	CHOLPJMM_02214	MMOGLPMM_00695	JNEOFBDF_00692	CHPPKMFP_00572	BEELLKIH_00698	OICFAKJO_00215	PGOOBAIJ_00009	BHPGANCG_02428	JFDIKODA_00698	NPLKBENA_00637	PBEMJDEM_01926	PGLPAGMO_01664	PIJOMEFA_04933	CKMNLMEI_04970	AGHBHAPJ_01855	FNMHELAB_00098	EOEENIAE_00097	OMHAOFJN_04159	ICOLCEPD_04928	NHMMFKHA_03231	NEHNEIKB_04436	AAJMOGGJ_00996	HELACHEG_01058	HCDKOANN_01792	FCIDLODI_00874
focA		formate transporter FocA	61	61	1	30	4685				464	857	850	HMFEBHEO_01621	MBNPCMIH_04469	ADEMNNHD_01055	MDEMIAGG_05038	GKNOCEHK_03807	LDEBFFIB_03351	PECHBGDK_03392	IMLKDOAK_02909	IEJNMNOH_02997	LNANCHIB_03447	DOENDADM_03154	CHOLPJMM_03481	MMOGLPMM_00598	JNEOFBDF_00595	CHPPKMFP_00669	BEELLKIH_00601	OICFAKJO_00308	PGOOBAIJ_00102	BHPGANCG_03240	JFDIKODA_03055	NPLKBENA_00734	PBEMJDEM_02023	PGLPAGMO_01761	PIJOMEFA_03597	CKMNLMEI_00027	AGHBHAPJ_01255	FNMHELAB_02012	EOEENIAE_01079	OMHAOFJN_00267	ICOLCEPD_03765	NHMMFKHA_03327	NEHNEIKB_00161	AAJMOGGJ_03115	HELACHEG_03166	HCDKOANN_01888	FCIDLODI_01394
perM		AI-2E family transporter	61	61	1	30	4104				1010	1100	1075	HMFEBHEO_01666	MBNPCMIH_00954	ADEMNNHD_01248	MDEMIAGG_03120	GKNOCEHK_02200	LDEBFFIB_04402	PECHBGDK_04233	IMLKDOAK_03119	IEJNMNOH_04626	LNANCHIB_04376	DOENDADM_04703	CHOLPJMM_04140	MMOGLPMM_03264	JNEOFBDF_03244	CHPPKMFP_03144	BEELLKIH_03253	OICFAKJO_00600	PGOOBAIJ_00399	BHPGANCG_04152	JFDIKODA_00320	NPLKBENA_01073	PBEMJDEM_01762	PGLPAGMO_00374	PIJOMEFA_04397	CKMNLMEI_02332	AGHBHAPJ_03546	FNMHELAB_02202	EOEENIAE_00353	OMHAOFJN_03375	ICOLCEPD_03294	NHMMFKHA_01676	NEHNEIKB_01913	AAJMOGGJ_04790	HELACHEG_04479	HCDKOANN_03570	FCIDLODI_03570
group_1304		putative anaerobic dimethylsulfoxide reductase	61	61	1	30	4066				1031	2378	1958	HMFEBHEO_01703	MBNPCMIH_00916	ADEMNNHD_01210	MDEMIAGG_04322	GKNOCEHK_02238	LDEBFFIB_00222	PECHBGDK_00371	IMLKDOAK_03083	IEJNMNOH_04588	LNANCHIB_00409	DOENDADM_04742	CHOLPJMM_00368	MMOGLPMM_03303	JNEOFBDF_03205	CHPPKMFP_03105	BEELLKIH_03293	OICFAKJO_00639	PGOOBAIJ_00439	BHPGANCG_00910	JFDIKODA_00356	NPLKBENA_01112	PBEMJDEM_01801	PGLPAGMO_00335	PIJOMEFA_04361	CKMNLMEI_02295	AGHBHAPJ_03583	FNMHELAB_01142	EOEENIAE_03858	OMHAOFJN_03338	ICOLCEPD_03331	NHMMFKHA_01713	NEHNEIKB_01949	AAJMOGGJ_04752	HELACHEG_04515	HCDKOANN_03609	FCIDLODI_03607
group_1308		nickel transporter	61	61	1	30	4042				749	986	935	HMFEBHEO_01730	MBNPCMIH_00889	ADEMNNHD_01185	MDEMIAGG_04297	GKNOCEHK_02263	LDEBFFIB_00197	PECHBGDK_00346	IMLKDOAK_03058	IEJNMNOH_04561	LNANCHIB_00384	DOENDADM_04769	CHOLPJMM_00343	MMOGLPMM_03329	JNEOFBDF_03179	CHPPKMFP_03079	BEELLKIH_03319	OICFAKJO_00665	PGOOBAIJ_00465	BHPGANCG_00885	JFDIKODA_00381	NPLKBENA_01138	PBEMJDEM_01827	PGLPAGMO_00309	PIJOMEFA_04336	CKMNLMEI_02270	AGHBHAPJ_03938	FNMHELAB_01117	EOEENIAE_03883	OMHAOFJN_03313	ICOLCEPD_03356	NHMMFKHA_01738	NEHNEIKB_01974	AAJMOGGJ_04725	HELACHEG_04540	HCDKOANN_03634	FCIDLODI_03632
cadA		lysine decarboxylase LdcC	61	61	1	30	4034				1784	2144	2031	HMFEBHEO_01739	MBNPCMIH_00880	ADEMNNHD_01176	MDEMIAGG_04289	GKNOCEHK_02271	LDEBFFIB_00189	PECHBGDK_00338	IMLKDOAK_03050	IEJNMNOH_04552	LNANCHIB_00376	DOENDADM_04778	CHOLPJMM_00335	MMOGLPMM_03339	JNEOFBDF_03169	CHPPKMFP_03069	BEELLKIH_03329	OICFAKJO_00675	PGOOBAIJ_00475	BHPGANCG_00877	JFDIKODA_00389	NPLKBENA_01148	PBEMJDEM_01837	PGLPAGMO_00299	PIJOMEFA_04328	CKMNLMEI_02262	AGHBHAPJ_03946	FNMHELAB_01109	EOEENIAE_03891	OMHAOFJN_03305	ICOLCEPD_03364	NHMMFKHA_01746	NEHNEIKB_01982	AAJMOGGJ_04716	HELACHEG_04548	HCDKOANN_03642	FCIDLODI_03640
fadH		NADPH-dependent 2,4-dienoyl-CoA reductase	61	61	1	30	787				197	2018	1476	HMFEBHEO_01849	MBNPCMIH_00718	ADEMNNHD_03453	MDEMIAGG_01197	GKNOCEHK_00270	LDEBFFIB_04966	PECHBGDK_04331	IMLKDOAK_00629	IEJNMNOH_03931	LNANCHIB_04547	DOENDADM_04324	CHOLPJMM_02948	MMOGLPMM_00537	JNEOFBDF_00534	CHPPKMFP_00421	BEELLKIH_00538	OICFAKJO_01834	PGOOBAIJ_00661	BHPGANCG_04707	JFDIKODA_04754	NPLKBENA_04166	PBEMJDEM_02197	PGLPAGMO_01600	PIJOMEFA_04189	CKMNLMEI_02488	AGHBHAPJ_01073	FNMHELAB_03796	EOEENIAE_03096	OMHAOFJN_01058	ICOLCEPD_02259	NHMMFKHA_03517	NEHNEIKB_03753	AAJMOGGJ_04469	HELACHEG_01226	HCDKOANN_04280	FCIDLODI_04397
yraR		putative nucleoside-diphosphate-sugar epimerase	61	61	1	30	730				383	635	577	HMFEBHEO_01904	MBNPCMIH_00773	ADEMNNHD_03499	MDEMIAGG_04458	GKNOCEHK_00322	LDEBFFIB_04914	PECHBGDK_04383	IMLKDOAK_00681	IEJNMNOH_03876	LNANCHIB_04494	DOENDADM_04379	CHOLPJMM_01144	MMOGLPMM_00484	JNEOFBDF_00481	CHPPKMFP_00474	BEELLKIH_00485	OICFAKJO_00961	PGOOBAIJ_00609	BHPGANCG_04655	JFDIKODA_04806	NPLKBENA_04114	PBEMJDEM_02145	PGLPAGMO_01547	PIJOMEFA_04241	CKMNLMEI_02540	AGHBHAPJ_00575	FNMHELAB_01430	EOEENIAE_02220	OMHAOFJN_01253	ICOLCEPD_02207	NHMMFKHA_03465	NEHNEIKB_03701	AAJMOGGJ_04414	HELACHEG_00030	HCDKOANN_04333	FCIDLODI_04345
deaD		cysteine sulfinate desulfinase	61	61	1	30	718				1778	1889	1882	HMFEBHEO_01916	MBNPCMIH_00785	ADEMNNHD_03511	MDEMIAGG_04446	GKNOCEHK_00334	LDEBFFIB_04902	PECHBGDK_04395	IMLKDOAK_00693	IEJNMNOH_03864	LNANCHIB_04482	DOENDADM_04391	CHOLPJMM_01132	MMOGLPMM_00472	JNEOFBDF_00469	CHPPKMFP_00486	BEELLKIH_00473	OICFAKJO_00949	PGOOBAIJ_00597	BHPGANCG_04643	JFDIKODA_04818	NPLKBENA_04102	PBEMJDEM_02133	PGLPAGMO_01535	PIJOMEFA_04253	CKMNLMEI_02552	AGHBHAPJ_02583	FNMHELAB_01418	EOEENIAE_02232	OMHAOFJN_01241	ICOLCEPD_02195	NHMMFKHA_03453	NEHNEIKB_03689	AAJMOGGJ_04402	HELACHEG_00042	HCDKOANN_04345	FCIDLODI_04258
nadR		trifunctional nicotinamide-nucleotide adenylyltransferase/ribosylnicotinamide kinase/transcriptional regulator NadR	61	61	1	30	2310				1115	1232	1230	HMFEBHEO_02050	MBNPCMIH_01654	ADEMNNHD_04950	MDEMIAGG_03209	GKNOCEHK_04415	LDEBFFIB_04738	PECHBGDK_00711	IMLKDOAK_00575	IEJNMNOH_00756	LNANCHIB_04718	DOENDADM_00937	CHOLPJMM_03929	MMOGLPMM_00130	JNEOFBDF_00077	CHPPKMFP_00130	BEELLKIH_00080	OICFAKJO_00077	PGOOBAIJ_04739	BHPGANCG_04865	JFDIKODA_03171	NPLKBENA_03033	PBEMJDEM_01296	PGLPAGMO_01174	PIJOMEFA_01409	CKMNLMEI_03689	AGHBHAPJ_00457	FNMHELAB_00310	EOEENIAE_01400	OMHAOFJN_02038	ICOLCEPD_00080	NHMMFKHA_02135	NEHNEIKB_02530	AAJMOGGJ_01083	HELACHEG_03337	HCDKOANN_00896	FCIDLODI_02025
sthB		putative fimbrial usher protein	61	61	1	30	2295				1772	2537	2511	HMFEBHEO_02064	MBNPCMIH_01640	ADEMNNHD_04964	MDEMIAGG_03195	GKNOCEHK_04429	LDEBFFIB_04752	PECHBGDK_00725	IMLKDOAK_00561	IEJNMNOH_00770	LNANCHIB_04732	DOENDADM_00923	CHOLPJMM_03915	MMOGLPMM_00144	JNEOFBDF_00063	CHPPKMFP_00144	BEELLKIH_00066	OICFAKJO_00063	PGOOBAIJ_04753	BHPGANCG_04851	JFDIKODA_03157	NPLKBENA_03018	PBEMJDEM_01282	PGLPAGMO_01160	PIJOMEFA_01567	CKMNLMEI_00875	AGHBHAPJ_00443	FNMHELAB_00324	EOEENIAE_01386	OMHAOFJN_02052	ICOLCEPD_00066	NHMMFKHA_02121	NEHNEIKB_02516	AAJMOGGJ_01097	HELACHEG_03323	HCDKOANN_00910	FCIDLODI_02039
bcfD		fimbrial protein	61	61	1	30	2262				812	1007	1003	HMFEBHEO_02097	MBNPCMIH_01607	ADEMNNHD_00091	MDEMIAGG_03163	GKNOCEHK_04461	LDEBFFIB_04784	PECHBGDK_00757	IMLKDOAK_00529	IEJNMNOH_00803	LNANCHIB_04764	DOENDADM_00890	CHOLPJMM_03883	MMOGLPMM_00176	JNEOFBDF_00031	CHPPKMFP_00176	BEELLKIH_00034	OICFAKJO_00031	PGOOBAIJ_04785	BHPGANCG_04819	JFDIKODA_03125	NPLKBENA_02986	PBEMJDEM_01250	PGLPAGMO_01128	PIJOMEFA_01599	CKMNLMEI_00907	AGHBHAPJ_00411	FNMHELAB_00356	EOEENIAE_01354	OMHAOFJN_04619	ICOLCEPD_00034	NHMMFKHA_02089	NEHNEIKB_02484	AAJMOGGJ_01130	HELACHEG_03291	HCDKOANN_00943	FCIDLODI_02071
group_1364		histidine kinase	61	61	1	30	2230				1430	1658	1654	HMFEBHEO_02123	MBNPCMIH_04792	ADEMNNHD_00121	MDEMIAGG_03133	GKNOCEHK_04492	LDEBFFIB_04814	PECHBGDK_00787	IMLKDOAK_00498	IEJNMNOH_04984	LNANCHIB_04794	DOENDADM_05190	CHOLPJMM_03853	MMOGLPMM_00205	JNEOFBDF_00002	CHPPKMFP_00206	BEELLKIH_00004	OICFAKJO_00002	PGOOBAIJ_04814	BHPGANCG_04789	JFDIKODA_03096	NPLKBENA_02957	PBEMJDEM_01221	PGLPAGMO_01099	PIJOMEFA_01630	CKMNLMEI_00938	AGHBHAPJ_00381	FNMHELAB_00387	EOEENIAE_01324	OMHAOFJN_04649	ICOLCEPD_00003	NHMMFKHA_02060	NEHNEIKB_02455	AAJMOGGJ_05250	HELACHEG_03262	HCDKOANN_00973	FCIDLODI_02101
fixA		electron transfer flavoprotein	61	61	1	30	2203				371	770	763	HMFEBHEO_02146	MBNPCMIH_00019	ADEMNNHD_00143	MDEMIAGG_01058	GKNOCEHK_04524	LDEBFFIB_04317	PECHBGDK_04195	IMLKDOAK_04374	IEJNMNOH_02035	LNANCHIB_02844	DOENDADM_02260	CHOLPJMM_02817	MMOGLPMM_04723	JNEOFBDF_04711	CHPPKMFP_04706	BEELLKIH_04848	OICFAKJO_04704	PGOOBAIJ_04600	BHPGANCG_04179	JFDIKODA_01966	NPLKBENA_01419	PBEMJDEM_04773	PGLPAGMO_04372	PIJOMEFA_01432	CKMNLMEI_01755	AGHBHAPJ_00359	FNMHELAB_00396	EOEENIAE_02294	OMHAOFJN_02299	ICOLCEPD_01669	NHMMFKHA_00681	NEHNEIKB_00809	AAJMOGGJ_01230	HELACHEG_04319	HCDKOANN_00997	FCIDLODI_04160
group_1370		hypothetical protein	61	61	1	30	2197				188	416	412	HMFEBHEO_02152	MBNPCMIH_00026	ADEMNNHD_00150	MDEMIAGG_01065	GKNOCEHK_04531	LDEBFFIB_04310	PECHBGDK_04188	IMLKDOAK_04381	IEJNMNOH_02042	LNANCHIB_02851	DOENDADM_02253	CHOLPJMM_02824	MMOGLPMM_04730	JNEOFBDF_04718	CHPPKMFP_04713	BEELLKIH_04841	OICFAKJO_04697	PGOOBAIJ_04593	BHPGANCG_04186	JFDIKODA_01959	NPLKBENA_01412	PBEMJDEM_04766	PGLPAGMO_04365	PIJOMEFA_01439	CKMNLMEI_01762	AGHBHAPJ_00352	FNMHELAB_00403	EOEENIAE_02301	OMHAOFJN_02293	ICOLCEPD_01676	NHMMFKHA_00674	NEHNEIKB_00816	AAJMOGGJ_01237	HELACHEG_04312	HCDKOANN_01004	FCIDLODI_04153
ddlB		D-alanine--D-alanine ligase	61	61	1	30	2143				461	920	912	HMFEBHEO_02205	MBNPCMIH_00079	ADEMNNHD_00203	MDEMIAGG_01118	GKNOCEHK_04584	LDEBFFIB_04257	PECHBGDK_04135	IMLKDOAK_04434	IEJNMNOH_02096	LNANCHIB_05099	DOENDADM_02200	CHOLPJMM_00016	MMOGLPMM_04782	JNEOFBDF_04770	CHPPKMFP_04765	BEELLKIH_04789	OICFAKJO_04645	PGOOBAIJ_04541	BHPGANCG_04239	JFDIKODA_00137	NPLKBENA_01360	PBEMJDEM_04714	PGLPAGMO_04313	PIJOMEFA_01492	CKMNLMEI_01815	AGHBHAPJ_00298	FNMHELAB_00456	EOEENIAE_02354	OMHAOFJN_00051	ICOLCEPD_01729	NHMMFKHA_00622	NEHNEIKB_00868	AAJMOGGJ_01290	HELACHEG_04260	HCDKOANN_01056	FCIDLODI_04099
nadC		nicotinate-nucleotide diphosphorylase	61	61	1	30	2126				266	893	697	HMFEBHEO_02221	MBNPCMIH_00097	ADEMNNHD_00222	MDEMIAGG_01136	GKNOCEHK_04601	LDEBFFIB_04239	PECHBGDK_04117	IMLKDOAK_04451	IEJNMNOH_02114	LNANCHIB_05081	DOENDADM_02182	CHOLPJMM_00034	MMOGLPMM_04799	JNEOFBDF_04787	CHPPKMFP_04782	BEELLKIH_04772	OICFAKJO_04628	PGOOBAIJ_04524	BHPGANCG_04257	JFDIKODA_00120	NPLKBENA_01343	PBEMJDEM_04697	PGLPAGMO_04296	PIJOMEFA_01509	CKMNLMEI_01832	AGHBHAPJ_00281	FNMHELAB_00473	EOEENIAE_02372	OMHAOFJN_00068	ICOLCEPD_01746	NHMMFKHA_00605	NEHNEIKB_00885	AAJMOGGJ_01308	HELACHEG_04243	HCDKOANN_01073	FCIDLODI_04082
aroP		APC family aromatic amino acid transporter	61	61	1	30	2121				446	1370	1354	HMFEBHEO_02227	MBNPCMIH_00103	ADEMNNHD_00227	MDEMIAGG_01141	GKNOCEHK_04606	LDEBFFIB_04234	PECHBGDK_04112	IMLKDOAK_04456	IEJNMNOH_02120	LNANCHIB_05076	DOENDADM_02176	CHOLPJMM_00039	MMOGLPMM_04804	JNEOFBDF_04792	CHPPKMFP_04787	BEELLKIH_04767	OICFAKJO_04623	PGOOBAIJ_04519	BHPGANCG_04262	JFDIKODA_00115	NPLKBENA_01338	PBEMJDEM_04692	PGLPAGMO_04291	PIJOMEFA_01514	CKMNLMEI_01837	AGHBHAPJ_00276	FNMHELAB_00478	EOEENIAE_02377	OMHAOFJN_00073	ICOLCEPD_01751	NHMMFKHA_00600	NEHNEIKB_00890	AAJMOGGJ_01314	HELACHEG_04238	HCDKOANN_01078	FCIDLODI_04077
dtnK		D-threonate kinase	61	61	1	30	2107				734	1271	1147	HMFEBHEO_02242	MBNPCMIH_00118	ADEMNNHD_00243	MDEMIAGG_01156	GKNOCEHK_04621	LDEBFFIB_04219	PECHBGDK_04097	IMLKDOAK_04471	IEJNMNOH_02135	LNANCHIB_05061	DOENDADM_02161	CHOLPJMM_00054	MMOGLPMM_04819	JNEOFBDF_04807	CHPPKMFP_04802	BEELLKIH_04752	OICFAKJO_04608	PGOOBAIJ_04504	BHPGANCG_04277	JFDIKODA_00100	NPLKBENA_01323	PBEMJDEM_04677	PGLPAGMO_04276	PIJOMEFA_01529	CKMNLMEI_01852	AGHBHAPJ_01722	FNMHELAB_00493	EOEENIAE_02392	OMHAOFJN_00088	ICOLCEPD_01766	NHMMFKHA_00585	NEHNEIKB_00905	AAJMOGGJ_01329	HELACHEG_04223	HCDKOANN_01093	FCIDLODI_04062
cdaR_1		carbohydrate diacid regulon transcriptional regulator CdaR	61	61	1	30	2056				1115	1220	1144	HMFEBHEO_02292	MBNPCMIH_00169	ADEMNNHD_00293	MDEMIAGG_03519	GKNOCEHK_02472	LDEBFFIB_04169	PECHBGDK_04048	IMLKDOAK_04521	IEJNMNOH_02186	LNANCHIB_05012	DOENDADM_02110	CHOLPJMM_00104	MMOGLPMM_04872	JNEOFBDF_04859	CHPPKMFP_04854	BEELLKIH_04700	OICFAKJO_04556	PGOOBAIJ_04452	BHPGANCG_04327	JFDIKODA_00050	NPLKBENA_01271	PBEMJDEM_04625	PGLPAGMO_04224	PIJOMEFA_04145	CKMNLMEI_01902	AGHBHAPJ_01772	FNMHELAB_00543	EOEENIAE_02442	OMHAOFJN_00138	ICOLCEPD_01816	NHMMFKHA_00535	NEHNEIKB_00954	AAJMOGGJ_01380	HELACHEG_04173	HCDKOANN_01144	FCIDLODI_04012
group_1386		MFS transporter	61	61	1	30	2054				722	1301	1168	HMFEBHEO_02294	MBNPCMIH_00171	ADEMNNHD_00295	MDEMIAGG_03521	GKNOCEHK_02474	LDEBFFIB_04167	PECHBGDK_04046	IMLKDOAK_04523	IEJNMNOH_02188	LNANCHIB_05010	DOENDADM_02108	CHOLPJMM_00106	MMOGLPMM_04874	JNEOFBDF_04861	CHPPKMFP_04856	BEELLKIH_04698	OICFAKJO_04554	PGOOBAIJ_04450	BHPGANCG_04329	JFDIKODA_00048	NPLKBENA_01269	PBEMJDEM_04623	PGLPAGMO_04222	PIJOMEFA_04143	CKMNLMEI_01904	AGHBHAPJ_01774	FNMHELAB_00545	EOEENIAE_02444	OMHAOFJN_00140	ICOLCEPD_01818	NHMMFKHA_00533	NEHNEIKB_00956	AAJMOGGJ_01382	HELACHEG_04171	HCDKOANN_01146	FCIDLODI_04010
yaeC		methionine ABC transporter substrate-binding protein MetQ	61	61	1	30	2020				413	815	808	HMFEBHEO_02328	MBNPCMIH_00206	ADEMNNHD_00330	MDEMIAGG_03556	GKNOCEHK_02509	LDEBFFIB_04131	PECHBGDK_04011	IMLKDOAK_04558	IEJNMNOH_02223	LNANCHIB_04975	DOENDADM_02073	CHOLPJMM_00141	MMOGLPMM_04910	JNEOFBDF_04897	CHPPKMFP_04892	BEELLKIH_04662	OICFAKJO_04518	PGOOBAIJ_04414	BHPGANCG_04140	JFDIKODA_00013	NPLKBENA_01233	PBEMJDEM_04587	PGLPAGMO_04186	PIJOMEFA_04108	CKMNLMEI_01939	AGHBHAPJ_01809	FNMHELAB_00580	EOEENIAE_02479	OMHAOFJN_00175	ICOLCEPD_01854	NHMMFKHA_00498	NEHNEIKB_00991	AAJMOGGJ_01417	HELACHEG_04136	HCDKOANN_01182	FCIDLODI_03975
thiH		thiamine biosynthesis protein ThiH	61	61	1	30	2864				1049	1133	1131	HMFEBHEO_02350	MBNPCMIH_03568	ADEMNNHD_04190	MDEMIAGG_01398	GKNOCEHK_01082	LDEBFFIB_03421	PECHBGDK_03263	IMLKDOAK_03232	IEJNMNOH_03172	LNANCHIB_03529	DOENDADM_03343	CHOLPJMM_03532	MMOGLPMM_01896	JNEOFBDF_02003	CHPPKMFP_01939	BEELLKIH_01945	OICFAKJO_01960	PGOOBAIJ_02176	BHPGANCG_03284	JFDIKODA_02992	NPLKBENA_00014	PBEMJDEM_01495	PGLPAGMO_03605	PIJOMEFA_02578	CKMNLMEI_00370	AGHBHAPJ_00872	FNMHELAB_03313	EOEENIAE_04093	OMHAOFJN_00194	ICOLCEPD_03904	NHMMFKHA_05097	NEHNEIKB_01686	AAJMOGGJ_03570	HELACHEG_03100	HCDKOANN_04492	FCIDLODI_04727
group_1391		hypothetical protein	61	61	1	30	2862				137	137	137	HMFEBHEO_02352	MBNPCMIH_03570	ADEMNNHD_04188	MDEMIAGG_01396	GKNOCEHK_01084	LDEBFFIB_03419	PECHBGDK_03265	IMLKDOAK_03234	IEJNMNOH_03170	LNANCHIB_03527	DOENDADM_03341	CHOLPJMM_03530	MMOGLPMM_01894	JNEOFBDF_02005	CHPPKMFP_01937	BEELLKIH_01947	OICFAKJO_01962	PGOOBAIJ_02178	BHPGANCG_03286	JFDIKODA_02994	NPLKBENA_00012	PBEMJDEM_01493	PGLPAGMO_03603	PIJOMEFA_02576	CKMNLMEI_00368	AGHBHAPJ_00869	FNMHELAB_03311	EOEENIAE_04095	OMHAOFJN_00192	ICOLCEPD_03902	NHMMFKHA_05099	NEHNEIKB_01688	AAJMOGGJ_03572	HELACHEG_03098	HCDKOANN_04495	FCIDLODI_04724
yfiE		putative LysR family transcriptional regulator	61	61	1	30	3838				737	899	893	HMFEBHEO_02648	MBNPCMIH_04372	ADEMNNHD_02909	MDEMIAGG_04256	GKNOCEHK_02304	LDEBFFIB_00156	PECHBGDK_00305	IMLKDOAK_03017	IEJNMNOH_04402	LNANCHIB_00343	DOENDADM_04555	CHOLPJMM_00302	MMOGLPMM_02052	JNEOFBDF_02143	CHPPKMFP_02051	BEELLKIH_02053	OICFAKJO_00708	PGOOBAIJ_00508	BHPGANCG_00844	JFDIKODA_01998	NPLKBENA_01457	PBEMJDEM_02337	PGLPAGMO_01807	PIJOMEFA_03799	CKMNLMEI_04950	AGHBHAPJ_03979	FNMHELAB_01076	EOEENIAE_03924	OMHAOFJN_03272	ICOLCEPD_03397	NHMMFKHA_04942	NEHNEIKB_03496	AAJMOGGJ_04209	HELACHEG_03048	HCDKOANN_03741	FCIDLODI_03673
group_1411		hypothetical protein	61	61	1	30	3827				290	455	423	HMFEBHEO_02659	MBNPCMIH_04383	ADEMNNHD_02920	MDEMIAGG_04245	GKNOCEHK_02315	LDEBFFIB_00145	PECHBGDK_00294	IMLKDOAK_03006	IEJNMNOH_04413	LNANCHIB_00332	DOENDADM_04566	CHOLPJMM_00291	MMOGLPMM_02041	JNEOFBDF_02154	CHPPKMFP_02062	BEELLKIH_02042	OICFAKJO_00719	PGOOBAIJ_00519	BHPGANCG_00833	JFDIKODA_01987	NPLKBENA_01468	PBEMJDEM_02348	PGLPAGMO_01818	PIJOMEFA_03810	CKMNLMEI_04961	AGHBHAPJ_03990	FNMHELAB_01065	EOEENIAE_03935	OMHAOFJN_03261	ICOLCEPD_03408	NHMMFKHA_04953	NEHNEIKB_03507	AAJMOGGJ_04198	HELACHEG_03037	HCDKOANN_03752	FCIDLODI_03684
cysH		phosphoadenosine phosphosulfate reductase	61	61	1	30	3553				317	734	727	HMFEBHEO_02672	MBNPCMIH_03762	ADEMNNHD_03146	MDEMIAGG_01559	GKNOCEHK_00201	LDEBFFIB_02508	PECHBGDK_03757	IMLKDOAK_01904	IEJNMNOH_03703	LNANCHIB_03234	DOENDADM_03782	CHOLPJMM_00698	MMOGLPMM_02325	JNEOFBDF_02414	CHPPKMFP_02331	BEELLKIH_02330	OICFAKJO_02333	PGOOBAIJ_03014	BHPGANCG_03959	JFDIKODA_01324	NPLKBENA_02502	PBEMJDEM_01110	PGLPAGMO_03343	PIJOMEFA_02466	CKMNLMEI_04762	AGHBHAPJ_02132	FNMHELAB_03896	EOEENIAE_01642	OMHAOFJN_03070	ICOLCEPD_03520	NHMMFKHA_03979	NEHNEIKB_00473	AAJMOGGJ_03797	HELACHEG_01615	HCDKOANN_03982	FCIDLODI_03166
cysI		sulfite reductase subunit beta	61	61	1	30	3551				1127	1712	1702	HMFEBHEO_02673	MBNPCMIH_03763	ADEMNNHD_03148	MDEMIAGG_01558	GKNOCEHK_00200	LDEBFFIB_02509	PECHBGDK_03758	IMLKDOAK_01905	IEJNMNOH_03705	LNANCHIB_03233	DOENDADM_03781	CHOLPJMM_00699	MMOGLPMM_02326	JNEOFBDF_02413	CHPPKMFP_02330	BEELLKIH_02329	OICFAKJO_02332	PGOOBAIJ_03015	BHPGANCG_03958	JFDIKODA_01323	NPLKBENA_02503	PBEMJDEM_01111	PGLPAGMO_03344	PIJOMEFA_02467	CKMNLMEI_04763	AGHBHAPJ_02133	FNMHELAB_03895	EOEENIAE_01641	OMHAOFJN_03071	ICOLCEPD_03519	NHMMFKHA_03978	NEHNEIKB_00472	AAJMOGGJ_03798	HELACHEG_01614	HCDKOANN_03983	FCIDLODI_03167
stfC_1		outer membrane usher protein	61	61	1	30	3540				1859	2645	2464	HMFEBHEO_02682	MBNPCMIH_03772	ADEMNNHD_03159	MDEMIAGG_01549	GKNOCEHK_00191	LDEBFFIB_02518	PECHBGDK_03767	IMLKDOAK_01914	IEJNMNOH_03714	LNANCHIB_03224	DOENDADM_03772	CHOLPJMM_00708	MMOGLPMM_02336	JNEOFBDF_02403	CHPPKMFP_02320	BEELLKIH_02319	OICFAKJO_02322	PGOOBAIJ_03025	BHPGANCG_03949	JFDIKODA_01314	NPLKBENA_02513	PBEMJDEM_01121	PGLPAGMO_03354	PIJOMEFA_02476	CKMNLMEI_04772	AGHBHAPJ_02142	FNMHELAB_03886	EOEENIAE_01632	OMHAOFJN_03080	ICOLCEPD_03510	NHMMFKHA_03969	NEHNEIKB_00463	AAJMOGGJ_03807	HELACHEG_01605	HCDKOANN_03993	FCIDLODI_03176
amiB		N-acetylmuramoyl-L-alanine amidase AmiB	61	61	1	30	2600				764	1319	1309	HMFEBHEO_02742	MBNPCMIH_02882	ADEMNNHD_04741	MDEMIAGG_02780	GKNOCEHK_02392	LDEBFFIB_03753	PECHBGDK_03088	IMLKDOAK_02364	IEJNMNOH_00526	LNANCHIB_02501	DOENDADM_00668	CHOLPJMM_02678	MMOGLPMM_04329	JNEOFBDF_03993	CHPPKMFP_04250	BEELLKIH_03873	OICFAKJO_03836	PGOOBAIJ_03754	BHPGANCG_01668	JFDIKODA_03405	NPLKBENA_04590	PBEMJDEM_00697	PGLPAGMO_02336	PIJOMEFA_00135	CKMNLMEI_01346	AGHBHAPJ_04075	FNMHELAB_01321	EOEENIAE_00169	OMHAOFJN_03754	ICOLCEPD_04497	NHMMFKHA_02369	NEHNEIKB_02764	AAJMOGGJ_00861	HELACHEG_03569	HCDKOANN_00653	FCIDLODI_03752
yjeH		L-methionine/branched-chain amino acid transporter	61	61	1	30	2630				1037	1262	1191	HMFEBHEO_02769	MBNPCMIH_03463	ADEMNNHD_04710	MDEMIAGG_02752	GKNOCEHK_04161	LDEBFFIB_03725	PECHBGDK_03116	IMLKDOAK_02392	IEJNMNOH_00496	LNANCHIB_02472	DOENDADM_00697	CHOLPJMM_02649	MMOGLPMM_04299	JNEOFBDF_04022	CHPPKMFP_04278	BEELLKIH_03902	OICFAKJO_03865	PGOOBAIJ_03783	BHPGANCG_01697	JFDIKODA_03434	NPLKBENA_04620	PBEMJDEM_00727	PGLPAGMO_02365	PIJOMEFA_00163	CKMNLMEI_01374	AGHBHAPJ_01614	FNMHELAB_01293	EOEENIAE_00198	OMHAOFJN_03783	ICOLCEPD_04468	NHMMFKHA_02398	NEHNEIKB_02793	AAJMOGGJ_00889	HELACHEG_05186	HCDKOANN_00624	FCIDLODI_03781
fxsA		suppresses F exclusion of bacteriophage T7	61	61	1	30	2631				476	599	513	HMFEBHEO_02771	MBNPCMIH_03465	ADEMNNHD_04709	MDEMIAGG_02751	GKNOCEHK_04160	LDEBFFIB_03724	PECHBGDK_03117	IMLKDOAK_02393	IEJNMNOH_00494	LNANCHIB_02471	DOENDADM_00699	CHOLPJMM_02648	MMOGLPMM_04298	JNEOFBDF_04023	CHPPKMFP_04279	BEELLKIH_03903	OICFAKJO_03866	PGOOBAIJ_03784	BHPGANCG_01698	JFDIKODA_03435	NPLKBENA_04621	PBEMJDEM_00728	PGLPAGMO_02366	PIJOMEFA_00164	CKMNLMEI_01375	AGHBHAPJ_01615	FNMHELAB_01292	EOEENIAE_00199	OMHAOFJN_03784	ICOLCEPD_04467	NHMMFKHA_02399	NEHNEIKB_02794	AAJMOGGJ_00891	HELACHEG_05185	HCDKOANN_00623	FCIDLODI_03782
phoN		phosphatase PAP2 family protein	61	61	1	30	3295				407	752	645	HMFEBHEO_02778	MBNPCMIH_03514	ADEMNNHD_04612	MDEMIAGG_02744	GKNOCEHK_04153	LDEBFFIB_03717	PECHBGDK_03124	IMLKDOAK_02400	IEJNMNOH_00898	LNANCHIB_02464	DOENDADM_03365	CHOLPJMM_02641	MMOGLPMM_04291	JNEOFBDF_04030	CHPPKMFP_04286	BEELLKIH_03910	OICFAKJO_03873	PGOOBAIJ_03791	BHPGANCG_01705	JFDIKODA_03606	NPLKBENA_04628	PBEMJDEM_00735	PGLPAGMO_02373	PIJOMEFA_00171	CKMNLMEI_01382	AGHBHAPJ_01622	FNMHELAB_01285	EOEENIAE_00206	OMHAOFJN_03791	ICOLCEPD_04460	NHMMFKHA_02406	NEHNEIKB_02801	AAJMOGGJ_02740	HELACHEG_05178	HCDKOANN_00616	FCIDLODI_03789
bisC		trimethylamine N-oxide reductase I catalytic subunit	61	61	1	30	5428				1421	2333	2318	HMFEBHEO_02793	MBNPCMIH_04752	ADEMNNHD_03901	MDEMIAGG_00772	GKNOCEHK_00567	LDEBFFIB_03229	PECHBGDK_01346	IMLKDOAK_01275	IEJNMNOH_04797	LNANCHIB_03941	DOENDADM_05136	CHOLPJMM_01444	MMOGLPMM_02817	JNEOFBDF_02881	CHPPKMFP_02805	BEELLKIH_02784	OICFAKJO_02789	PGOOBAIJ_03435	BHPGANCG_02747	JFDIKODA_02435	NPLKBENA_01786	PBEMJDEM_00204	PGLPAGMO_04580	PIJOMEFA_01155	CKMNLMEI_01697	AGHBHAPJ_01431	FNMHELAB_03763	EOEENIAE_04307	OMHAOFJN_04526	ICOLCEPD_01392	NHMMFKHA_02651	NEHNEIKB_01197	AAJMOGGJ_05198	HELACHEG_02676	HCDKOANN_00213	FCIDLODI_02351
group_1448		C4-dicarboxylate ABC transporter	61	61	1	30	5376				1007	1319	1313	HMFEBHEO_02807	MBNPCMIH_04771	ADEMNNHD_03850	MDEMIAGG_00721	GKNOCEHK_01245	LDEBFFIB_03178	PECHBGDK_01295	IMLKDOAK_01326	IEJNMNOH_04815	LNANCHIB_03890	DOENDADM_05154	CHOLPJMM_01495	MMOGLPMM_02765	JNEOFBDF_02933	CHPPKMFP_02753	BEELLKIH_02836	OICFAKJO_02738	PGOOBAIJ_03487	BHPGANCG_02696	JFDIKODA_02485	NPLKBENA_01838	PBEMJDEM_00153	PGLPAGMO_04632	PIJOMEFA_01104	CKMNLMEI_01646	AGHBHAPJ_01380	FNMHELAB_03712	EOEENIAE_04256	OMHAOFJN_02735	ICOLCEPD_03215	NHMMFKHA_02701	NEHNEIKB_01247	AAJMOGGJ_05216	HELACHEG_02626	HCDKOANN_00266	FCIDLODI_02300
lysC		lysine-sensitive aspartokinase III	61	61	1	30	3179				989	1349	1343	HMFEBHEO_02872	MBNPCMIH_01970	ADEMNNHD_04507	MDEMIAGG_03420	GKNOCEHK_04050	LDEBFFIB_02129	PECHBGDK_02067	IMLKDOAK_02503	IEJNMNOH_01543	LNANCHIB_02360	DOENDADM_01440	CHOLPJMM_02538	MMOGLPMM_04185	JNEOFBDF_04136	CHPPKMFP_04392	BEELLKIH_04016	OICFAKJO_03979	PGOOBAIJ_03897	BHPGANCG_01808	JFDIKODA_02786	NPLKBENA_04734	PBEMJDEM_00842	PGLPAGMO_02479	PIJOMEFA_00274	CKMNLMEI_02688	AGHBHAPJ_05000	FNMHELAB_00778	EOEENIAE_00309	OMHAOFJN_02095	ICOLCEPD_04793	NHMMFKHA_00786	NEHNEIKB_02905	AAJMOGGJ_01521	HELACHEG_05073	HCDKOANN_00510	FCIDLODI_03893
group_1454		hypothetical protein	61	61	1	30	3151				380	728	522	HMFEBHEO_02892	MBNPCMIH_01949	ADEMNNHD_04482	MDEMIAGG_03394	GKNOCEHK_04025	LDEBFFIB_02154	PECHBGDK_02092	IMLKDOAK_02527	IEJNMNOH_01522	LNANCHIB_02334	DOENDADM_01461	CHOLPJMM_02513	MMOGLPMM_04160	JNEOFBDF_04160	CHPPKMFP_04416	BEELLKIH_04040	OICFAKJO_04002	PGOOBAIJ_03920	BHPGANCG_01833	JFDIKODA_02761	NPLKBENA_04758	PBEMJDEM_00866	PGLPAGMO_02503	PIJOMEFA_00299	CKMNLMEI_02712	AGHBHAPJ_05025	FNMHELAB_00753	EOEENIAE_00333	OMHAOFJN_02119	ICOLCEPD_04818	NHMMFKHA_00761	NEHNEIKB_02930	AAJMOGGJ_01500	HELACHEG_05048	HCDKOANN_00485	FCIDLODI_03918
group_1460		gluconate permease	61	61	1	30	3591				1301	1496	1454	HMFEBHEO_02920	MBNPCMIH_03650	ADEMNNHD_03113	MDEMIAGG_01592	GKNOCEHK_00236	LDEBFFIB_02475	PECHBGDK_03724	IMLKDOAK_01871	IEJNMNOH_03495	LNANCHIB_03267	DOENDADM_01726	CHOLPJMM_00665	MMOGLPMM_02291	JNEOFBDF_02449	CHPPKMFP_02365	BEELLKIH_02364	OICFAKJO_02368	PGOOBAIJ_02980	BHPGANCG_03992	JFDIKODA_01357	NPLKBENA_02468	PBEMJDEM_01076	PGLPAGMO_03309	PIJOMEFA_02433	CKMNLMEI_04729	AGHBHAPJ_00921	FNMHELAB_03929	EOEENIAE_01675	OMHAOFJN_03037	ICOLCEPD_03553	NHMMFKHA_04012	NEHNEIKB_00506	AAJMOGGJ_03308	HELACHEG_01648	HCDKOANN_03948	FCIDLODI_03133
ygbI		DeoR family transcriptional regulator	61	61	1	30	3584				425	764	758	HMFEBHEO_02926	MBNPCMIH_03644	ADEMNNHD_03119	MDEMIAGG_01586	GKNOCEHK_00230	LDEBFFIB_02481	PECHBGDK_03730	IMLKDOAK_01877	IEJNMNOH_03489	LNANCHIB_03261	DOENDADM_01732	CHOLPJMM_00671	MMOGLPMM_02297	JNEOFBDF_02443	CHPPKMFP_02359	BEELLKIH_02358	OICFAKJO_02361	PGOOBAIJ_02986	BHPGANCG_03986	JFDIKODA_01351	NPLKBENA_02474	PBEMJDEM_01082	PGLPAGMO_03315	PIJOMEFA_02439	CKMNLMEI_04735	AGHBHAPJ_00915	FNMHELAB_03923	EOEENIAE_01669	OMHAOFJN_03043	ICOLCEPD_03547	NHMMFKHA_04006	NEHNEIKB_00500	AAJMOGGJ_03314	HELACHEG_01642	HCDKOANN_03954	FCIDLODI_03139
group_1464		subtype I-E CRISPR-associated endonuclease Cas1	61	61	1	30	3563				626	920	904	HMFEBHEO_02945	MBNPCMIH_03625	ADEMNNHD_03138	MDEMIAGG_01567	GKNOCEHK_00211	LDEBFFIB_02500	PECHBGDK_03749	IMLKDOAK_01896	IEJNMNOH_03470	LNANCHIB_03242	DOENDADM_01751	CHOLPJMM_00690	MMOGLPMM_02316	JNEOFBDF_02423	CHPPKMFP_02340	BEELLKIH_02339	OICFAKJO_02342	PGOOBAIJ_03005	BHPGANCG_03967	JFDIKODA_01332	NPLKBENA_02493	PBEMJDEM_01101	PGLPAGMO_03334	PIJOMEFA_02458	CKMNLMEI_04754	AGHBHAPJ_00896	FNMHELAB_03904	EOEENIAE_01650	OMHAOFJN_03062	ICOLCEPD_03528	NHMMFKHA_03987	NEHNEIKB_00481	AAJMOGGJ_03333	HELACHEG_01623	HCDKOANN_03973	FCIDLODI_03158
yhjH		cyclic-guanylate-specific phosphodiesterase	61	61	1	30	5389				635	767	736	HMFEBHEO_02981	MBNPCMIH_02777	ADEMNNHD_03863	MDEMIAGG_00734	GKNOCEHK_01258	LDEBFFIB_03191	PECHBGDK_01308	IMLKDOAK_01313	IEJNMNOH_02422	LNANCHIB_03903	DOENDADM_02534	CHOLPJMM_01482	MMOGLPMM_02778	JNEOFBDF_02920	CHPPKMFP_02766	BEELLKIH_02823	OICFAKJO_02751	PGOOBAIJ_03474	BHPGANCG_02709	JFDIKODA_02472	NPLKBENA_01825	PBEMJDEM_00166	PGLPAGMO_04619	PIJOMEFA_01117	CKMNLMEI_01659	AGHBHAPJ_01393	FNMHELAB_03725	EOEENIAE_04269	OMHAOFJN_02722	ICOLCEPD_03228	NHMMFKHA_02688	NEHNEIKB_01234	AAJMOGGJ_02407	HELACHEG_02639	HCDKOANN_00253	FCIDLODI_02313
lyxK		carbohydrate kinase	61	61	1	30	5460				800	1496	1484	HMFEBHEO_03032	MBNPCMIH_03030	ADEMNNHD_03936	MDEMIAGG_00805	GKNOCEHK_00534	LDEBFFIB_03262	PECHBGDK_01379	IMLKDOAK_01242	IEJNMNOH_02674	LNANCHIB_03974	DOENDADM_03004	CHOLPJMM_01411	MMOGLPMM_02851	JNEOFBDF_02847	CHPPKMFP_02839	BEELLKIH_02750	OICFAKJO_02823	PGOOBAIJ_03401	BHPGANCG_02780	JFDIKODA_02402	NPLKBENA_01752	PBEMJDEM_00238	PGLPAGMO_04546	PIJOMEFA_01188	CKMNLMEI_01730	AGHBHAPJ_01519	FNMHELAB_03518	EOEENIAE_04340	OMHAOFJN_04559	ICOLCEPD_01425	NHMMFKHA_02618	NEHNEIKB_01164	AAJMOGGJ_02714	HELACHEG_02709	HCDKOANN_00179	FCIDLODI_02384
mgtA		magnesium-translocating P-type ATPase	61	61	1	30	2495				230	2708	2667	HMFEBHEO_03092	MBNPCMIH_02337	ADEMNNHD_04824	MDEMIAGG_02878	GKNOCEHK_01009	LDEBFFIB_03851	PECHBGDK_02990	IMLKDOAK_02266	IEJNMNOH_01854	LNANCHIB_02599	DOENDADM_01913	CHOLPJMM_01867	MMOGLPMM_04430	JNEOFBDF_03893	CHPPKMFP_04150	BEELLKIH_03772	OICFAKJO_03736	PGOOBAIJ_03654	BHPGANCG_01570	JFDIKODA_03305	NPLKBENA_04490	PBEMJDEM_00597	PGLPAGMO_02236	PIJOMEFA_04591	CKMNLMEI_03449	AGHBHAPJ_03067	FNMHELAB_01224	EOEENIAE_02091	OMHAOFJN_03656	ICOLCEPD_00306	NHMMFKHA_02269	NEHNEIKB_02664	AAJMOGGJ_01769	HELACHEG_03470	HCDKOANN_00753	FCIDLODI_04827
idnT		gluconate permease	61	61	1	30	2470				1031	1319	1314	HMFEBHEO_03116	MBNPCMIH_02312	ADEMNNHD_04849	MDEMIAGG_02903	GKNOCEHK_01034	LDEBFFIB_03877	PECHBGDK_02965	IMLKDOAK_02241	IEJNMNOH_01829	LNANCHIB_02624	DOENDADM_01888	CHOLPJMM_01892	MMOGLPMM_00013	JNEOFBDF_00193	CHPPKMFP_00013	BEELLKIH_00197	OICFAKJO_00194	PGOOBAIJ_04622	BHPGANCG_01545	JFDIKODA_03280	NPLKBENA_03151	PBEMJDEM_01414	PGLPAGMO_01291	PIJOMEFA_04566	CKMNLMEI_03424	AGHBHAPJ_03092	FNMHELAB_01249	EOEENIAE_02116	OMHAOFJN_03631	ICOLCEPD_00281	NHMMFKHA_02244	NEHNEIKB_02639	AAJMOGGJ_01744	HELACHEG_03445	HCDKOANN_00781	FCIDLODI_04852
group_1490		putative phosphotransferase system fructose-specific component IIB	61	61	1	30	5660				830	1373	1363	HMFEBHEO_03129	MBNPCMIH_03082	ADEMNNHD_04132	MDEMIAGG_02178	GKNOCEHK_00816	LDEBFFIB_02603	PECHBGDK_02030	IMLKDOAK_00958	IEJNMNOH_02953	LNANCHIB_02217	DOENDADM_03103	CHOLPJMM_02896	MMOGLPMM_01190	JNEOFBDF_01285	CHPPKMFP_01184	BEELLKIH_01187	OICFAKJO_01188	PGOOBAIJ_01280	BHPGANCG_02578	JFDIKODA_02232	NPLKBENA_00535	PBEMJDEM_03118	PGLPAGMO_00201	PIJOMEFA_01379	CKMNLMEI_04624	AGHBHAPJ_00518	FNMHELAB_00616	EOEENIAE_04556	OMHAOFJN_04390	ICOLCEPD_03065	NHMMFKHA_00998	NEHNEIKB_03965	AAJMOGGJ_03001	HELACHEG_01953	HCDKOANN_04807	FCIDLODI_02575
yieF		putative oxidoreductase	61	61	1	30	5670				566	584	573	HMFEBHEO_03138	MBNPCMIH_03073	ADEMNNHD_04122	MDEMIAGG_02187	GKNOCEHK_00825	LDEBFFIB_02594	PECHBGDK_02039	IMLKDOAK_00967	IEJNMNOH_02962	LNANCHIB_02226	DOENDADM_03094	CHOLPJMM_02905	MMOGLPMM_01181	JNEOFBDF_01294	CHPPKMFP_01175	BEELLKIH_01178	OICFAKJO_01197	PGOOBAIJ_01271	BHPGANCG_02587	JFDIKODA_02241	NPLKBENA_00544	PBEMJDEM_03127	PGLPAGMO_00192	PIJOMEFA_01370	CKMNLMEI_04615	AGHBHAPJ_00509	FNMHELAB_00625	EOEENIAE_04565	OMHAOFJN_04381	ICOLCEPD_03056	NHMMFKHA_01007	NEHNEIKB_03974	AAJMOGGJ_02992	HELACHEG_01944	HCDKOANN_04816	FCIDLODI_02566
torT		TMAO reductase system periplasmic protein TorT	61	61	1	30	5696				494	1040	923	HMFEBHEO_03159	MBNPCMIH_03052	ADEMNNHD_04098	MDEMIAGG_00966	GKNOCEHK_00846	LDEBFFIB_03641	PECHBGDK_03945	IMLKDOAK_00988	IEJNMNOH_02983	LNANCHIB_04095	DOENDADM_03073	CHOLPJMM_04076	MMOGLPMM_01159	JNEOFBDF_01316	CHPPKMFP_01153	BEELLKIH_01156	OICFAKJO_01219	PGOOBAIJ_01249	BHPGANCG_03864	JFDIKODA_03673	NPLKBENA_00566	PBEMJDEM_03149	PGLPAGMO_00170	PIJOMEFA_01349	CKMNLMEI_04594	AGHBHAPJ_00488	FNMHELAB_00646	EOEENIAE_02155	OMHAOFJN_04360	ICOLCEPD_03035	NHMMFKHA_01028	NEHNEIKB_03995	AAJMOGGJ_02971	HELACHEG_01923	HCDKOANN_00016	FCIDLODI_02545
ycaI		ComEC family protein	61	61	1	30	4696				401	2264	1549	HMFEBHEO_01632	MBNPCMIH_03705	ADEMNNHD_01067	MDEMIAGG_00392	GKNOCEHK_03143	LDEBFFIB_02879	PECHBGDK_02668	IMLKDOAK_00145	IEJNMNOH_03701	LNANCHIB_02979	DOENDADM_03759	CHOLPJMM_03143	MMOGLPMM_00589	JNEOFBDF_00585	CHPPKMFP_00679	BEELLKIH_00591	OICFAKJO_00317	PGOOBAIJ_00111	BHPGANCG_03818	JFDIKODA_00599	NPLKBENA_00743	PBEMJDEM_02032	PGLPAGMO_01770	PIJOMEFA_02418	CKMNLMEI_04103	AGHBHAPJ_00811	FNMHELAB_03363	EOEENIAE_01090	OMHAOFJN_03500	ICOLCEPD_03978	NHMMFKHA_01410	NEHNEIKB_03261	AAJMOGGJ_03773	HELACHEG_02047	HCDKOANN_01897	FCIDLODI_02151
torA		trimethylamine N-oxide reductase I catalytic subunit	61	61	1	30	5701				257	2552	2514	HMFEBHEO_03162	MBNPCMIH_03049	ADEMNNHD_04095	MDEMIAGG_00963	GKNOCEHK_00849	LDEBFFIB_03638	PECHBGDK_03942	IMLKDOAK_00991	IEJNMNOH_02986	LNANCHIB_04092	DOENDADM_03070	CHOLPJMM_04079	MMOGLPMM_01155	JNEOFBDF_01320	CHPPKMFP_01149	BEELLKIH_01152	OICFAKJO_01223	PGOOBAIJ_01245	BHPGANCG_03861	JFDIKODA_03670	NPLKBENA_00570	PBEMJDEM_03153	PGLPAGMO_00166	PIJOMEFA_01346	CKMNLMEI_04591	AGHBHAPJ_00485	FNMHELAB_00649	EOEENIAE_02158	OMHAOFJN_04357	ICOLCEPD_03032	NHMMFKHA_01031	NEHNEIKB_03998	AAJMOGGJ_02968	HELACHEG_01920	HCDKOANN_00019	FCIDLODI_02542
ampH		penicillin- binding protein	61	61	1	30	1837				875	1157	1092	HMFEBHEO_03172	MBNPCMIH_01178	ADEMNNHD_00461	MDEMIAGG_02320	GKNOCEHK_02984	LDEBFFIB_01618	PECHBGDK_04818	IMLKDOAK_04276	IEJNMNOH_04275	LNANCHIB_04931	DOENDADM_05338	CHOLPJMM_04533	MMOGLPMM_01684	JNEOFBDF_01718	CHPPKMFP_01679	BEELLKIH_01407	OICFAKJO_01687	PGOOBAIJ_02382	BHPGANCG_00211	JFDIKODA_05168	NPLKBENA_02119	PBEMJDEM_04299	PGLPAGMO_00689	PIJOMEFA_03983	CKMNLMEI_04183	AGHBHAPJ_04543	FNMHELAB_02881	EOEENIAE_02643	OMHAOFJN_01975	ICOLCEPD_01530	NHMMFKHA_01504	NEHNEIKB_01484	AAJMOGGJ_05052	HELACHEG_00654	HCDKOANN_01313	FCIDLODI_01791
proC		pyrroline-5-carboxylate reductase	61	61	1	30	1825				338	809	801	HMFEBHEO_03183	MBNPCMIH_01167	ADEMNNHD_00472	MDEMIAGG_02331	GKNOCEHK_02973	LDEBFFIB_01607	PECHBGDK_04829	IMLKDOAK_04287	IEJNMNOH_04264	LNANCHIB_04942	DOENDADM_05349	CHOLPJMM_04522	MMOGLPMM_01672	JNEOFBDF_01706	CHPPKMFP_01667	BEELLKIH_01419	OICFAKJO_01675	PGOOBAIJ_02394	BHPGANCG_00200	JFDIKODA_05179	NPLKBENA_02107	PBEMJDEM_04287	PGLPAGMO_00702	PIJOMEFA_03972	CKMNLMEI_04172	AGHBHAPJ_04554	FNMHELAB_02892	EOEENIAE_02654	OMHAOFJN_01986	ICOLCEPD_01519	NHMMFKHA_01515	NEHNEIKB_01495	AAJMOGGJ_05063	HELACHEG_00665	HCDKOANN_01324	FCIDLODI_01802
yajO_1		oxidoreductase	61	61	1	30	1789				272	974	801	HMFEBHEO_03219	MBNPCMIH_01131	ADEMNNHD_00508	MDEMIAGG_04006	GKNOCEHK_02937	LDEBFFIB_02755	PECHBGDK_02191	IMLKDOAK_04323	IEJNMNOH_04228	LNANCHIB_02922	DOENDADM_05385	CHOLPJMM_03134	MMOGLPMM_01636	JNEOFBDF_01670	CHPPKMFP_01631	BEELLKIH_01455	OICFAKJO_01639	PGOOBAIJ_02430	BHPGANCG_03108	JFDIKODA_05215	NPLKBENA_02071	PBEMJDEM_04251	PGLPAGMO_00738	PIJOMEFA_01740	CKMNLMEI_04899	AGHBHAPJ_04590	FNMHELAB_02928	EOEENIAE_02521	OMHAOFJN_04113	ICOLCEPD_03448	NHMMFKHA_01551	NEHNEIKB_01531	AAJMOGGJ_05099	HELACHEG_00701	HCDKOANN_01360	FCIDLODI_01838
aceK		bifunctional isocitrate dehydrogenase kinase/phosphatase	61	72	1.19	30	3141				230	1751	1359	HMFEBHEO_02902 HMFEBHEO_02903	MBNPCMIH_01939	ADEMNNHD_04472	MDEMIAGG_03384	GKNOCEHK_04015	LDEBFFIB_02164	PECHBGDK_02102	IMLKDOAK_02537	IEJNMNOH_01512	LNANCHIB_02324	DOENDADM_01471 DOENDADM_01472	CHOLPJMM_02503	MMOGLPMM_04150	JNEOFBDF_04170	CHPPKMFP_04426	BEELLKIH_04050	OICFAKJO_04012	PGOOBAIJ_03930	BHPGANCG_01843	JFDIKODA_02751	NPLKBENA_04768	PBEMJDEM_00876	PGLPAGMO_02513	PIJOMEFA_00309	CKMNLMEI_02722	AGHBHAPJ_05035	FNMHELAB_00743	EOEENIAE_00343	OMHAOFJN_02129	ICOLCEPD_04828	NHMMFKHA_00751	NEHNEIKB_02940	AAJMOGGJ_01490 AAJMOGGJ_01489	HELACHEG_05038	HCDKOANN_00475	FCIDLODI_03928
group_1513		putative TPR repeat protein	61	61	1	30	1772				1151	1469	1448	HMFEBHEO_03237	MBNPCMIH_01113	ADEMNNHD_00526	MDEMIAGG_04023	GKNOCEHK_02920	LDEBFFIB_02772	PECHBGDK_02174	IMLKDOAK_04340	IEJNMNOH_04210	LNANCHIB_02905	DOENDADM_05403	CHOLPJMM_03117	MMOGLPMM_01619	JNEOFBDF_01653	CHPPKMFP_01614	BEELLKIH_01472	OICFAKJO_01622	PGOOBAIJ_02447	BHPGANCG_03125	JFDIKODA_05232	NPLKBENA_02054	PBEMJDEM_04234	PGLPAGMO_00755	PIJOMEFA_01723	CKMNLMEI_04882	AGHBHAPJ_04607	FNMHELAB_02945	EOEENIAE_02504	OMHAOFJN_04130	ICOLCEPD_03431	NHMMFKHA_01568	NEHNEIKB_01548	AAJMOGGJ_05117	HELACHEG_00718	HCDKOANN_01377	FCIDLODI_01855
group_1515		putative glycerol dehydrogenase	61	61	1	30	5291				839	1109	1051	HMFEBHEO_03273	MBNPCMIH_01419	ADEMNNHD_03772	MDEMIAGG_00649	GKNOCEHK_01173	LDEBFFIB_03106	PECHBGDK_01223	IMLKDOAK_01397	IEJNMNOH_04827	LNANCHIB_03818	DOENDADM_05000	CHOLPJMM_01566	MMOGLPMM_02691	JNEOFBDF_03007	CHPPKMFP_02679	BEELLKIH_02910	OICFAKJO_02664	PGOOBAIJ_03561	BHPGANCG_00558	JFDIKODA_02555	NPLKBENA_01912	PBEMJDEM_00079	PGLPAGMO_04706	PIJOMEFA_01031	CKMNLMEI_01573	AGHBHAPJ_01309	FNMHELAB_03640	EOEENIAE_04184	OMHAOFJN_02806	ICOLCEPD_03143	NHMMFKHA_02771	NEHNEIKB_01317	AAJMOGGJ_00323	HELACHEG_02555	HCDKOANN_00340	FCIDLODI_02229
group_1517		putative periplasmic phosphate-binding protein	61	61	1	30	5290				1283	1496	1492	HMFEBHEO_03274	MBNPCMIH_01418	ADEMNNHD_03771	MDEMIAGG_00648	GKNOCEHK_01172	LDEBFFIB_03105	PECHBGDK_01222	IMLKDOAK_01398	IEJNMNOH_04828	LNANCHIB_03817	DOENDADM_05001	CHOLPJMM_01567	MMOGLPMM_02690	JNEOFBDF_03008	CHPPKMFP_02678	BEELLKIH_02911	OICFAKJO_02663	PGOOBAIJ_03562	BHPGANCG_00559	JFDIKODA_02556	NPLKBENA_01913	PBEMJDEM_00078	PGLPAGMO_04707	PIJOMEFA_01030	CKMNLMEI_01572	AGHBHAPJ_01308	FNMHELAB_03639	EOEENIAE_04183	OMHAOFJN_02807	ICOLCEPD_03142	NHMMFKHA_02772	NEHNEIKB_01318	AAJMOGGJ_00324	HELACHEG_02554	HCDKOANN_00341	FCIDLODI_02228
yhgH		DNA utilization protein GntX	61	61	1	30	5279				377	683	602	HMFEBHEO_03286	MBNPCMIH_01406	ADEMNNHD_03751	MDEMIAGG_00637	GKNOCEHK_01161	LDEBFFIB_03094	PECHBGDK_01211	IMLKDOAK_01409	IEJNMNOH_04840	LNANCHIB_03806	DOENDADM_05013	CHOLPJMM_01578	MMOGLPMM_02679	JNEOFBDF_03019	CHPPKMFP_02667	BEELLKIH_02922	OICFAKJO_02652	PGOOBAIJ_03573	BHPGANCG_00570	JFDIKODA_02567	NPLKBENA_01924	PBEMJDEM_00067	PGLPAGMO_04718	PIJOMEFA_01019	CKMNLMEI_01561	AGHBHAPJ_01297	FNMHELAB_03628	EOEENIAE_04172	OMHAOFJN_02818	ICOLCEPD_03131	NHMMFKHA_02783	NEHNEIKB_01329	AAJMOGGJ_00336	HELACHEG_02543	HCDKOANN_00352	FCIDLODI_02217
yhgG		ferrous iron transporter C	61	61	1	30	5276				188	236	235	HMFEBHEO_03289	MBNPCMIH_01403	ADEMNNHD_03748	MDEMIAGG_00634	GKNOCEHK_01158	LDEBFFIB_03091	PECHBGDK_01208	IMLKDOAK_01412	IEJNMNOH_04843	LNANCHIB_03803	DOENDADM_05016	CHOLPJMM_01581	MMOGLPMM_02676	JNEOFBDF_03022	CHPPKMFP_02664	BEELLKIH_02925	OICFAKJO_02649	PGOOBAIJ_03576	BHPGANCG_00573	JFDIKODA_02570	NPLKBENA_01927	PBEMJDEM_00064	PGLPAGMO_04721	PIJOMEFA_01016	CKMNLMEI_01558	AGHBHAPJ_01294	FNMHELAB_03625	EOEENIAE_04169	OMHAOFJN_02821	ICOLCEPD_03128	NHMMFKHA_02786	NEHNEIKB_01332	AAJMOGGJ_00339	HELACHEG_02540	HCDKOANN_00355	FCIDLODI_02214
mrcA		peptidoglycan synthetase	61	61	1	30	5262				1976	2552	2542	HMFEBHEO_03303	MBNPCMIH_01389	ADEMNNHD_03733	MDEMIAGG_00620	GKNOCEHK_01144	LDEBFFIB_03077	PECHBGDK_01194	IMLKDOAK_01426	IEJNMNOH_04857	LNANCHIB_03789	DOENDADM_05030	CHOLPJMM_01595	MMOGLPMM_02662	JNEOFBDF_03036	CHPPKMFP_02650	BEELLKIH_02939	OICFAKJO_02635	PGOOBAIJ_03590	BHPGANCG_00587	JFDIKODA_02584	NPLKBENA_01941	PBEMJDEM_00050	PGLPAGMO_04735	PIJOMEFA_01002	CKMNLMEI_01544	AGHBHAPJ_01280	FNMHELAB_03611	EOEENIAE_04155	OMHAOFJN_02835	ICOLCEPD_03114	NHMMFKHA_02800	NEHNEIKB_01346	AAJMOGGJ_00353	HELACHEG_02526	HCDKOANN_00369	FCIDLODI_02200
yhfC		MFS transporter TsgA	61	61	1	30	5241				1007	1181	1178	HMFEBHEO_03323	MBNPCMIH_01369	ADEMNNHD_03712	MDEMIAGG_01356	GKNOCEHK_01124	LDEBFFIB_03475	PECHBGDK_03378	IMLKDOAK_01446	IEJNMNOH_04877	LNANCHIB_02244	DOENDADM_05050	CHOLPJMM_01615	MMOGLPMM_02641	JNEOFBDF_03057	CHPPKMFP_02629	BEELLKIH_02960	OICFAKJO_02614	PGOOBAIJ_03611	BHPGANCG_00607	JFDIKODA_02604	NPLKBENA_01962	PBEMJDEM_00029	PGLPAGMO_04756	PIJOMEFA_00981	CKMNLMEI_01523	AGHBHAPJ_04192	FNMHELAB_03591	EOEENIAE_04135	OMHAOFJN_00955	ICOLCEPD_04102	NHMMFKHA_02820	NEHNEIKB_01366	AAJMOGGJ_00373	HELACHEG_02506	HCDKOANN_00390	FCIDLODI_02179
kefB		glutathione-regulated potassium-efflux system protein KefB	61	61	1	30	5224				1679	1805	1802	HMFEBHEO_03339	MBNPCMIH_01353	ADEMNNHD_03696	MDEMIAGG_01372	GKNOCEHK_01108	LDEBFFIB_03491	PECHBGDK_03362	IMLKDOAK_01462	IEJNMNOH_04893	LNANCHIB_02260	DOENDADM_05066	CHOLPJMM_01631	MMOGLPMM_02625	JNEOFBDF_03073	CHPPKMFP_02613	BEELLKIH_02976	OICFAKJO_02598	PGOOBAIJ_03627	BHPGANCG_00623	JFDIKODA_02620	NPLKBENA_01978	PBEMJDEM_00013	PGLPAGMO_04772	PIJOMEFA_00965	CKMNLMEI_01507	AGHBHAPJ_04208	FNMHELAB_03575	EOEENIAE_04119	OMHAOFJN_00971	ICOLCEPD_04118	NHMMFKHA_02836	NEHNEIKB_01382	AAJMOGGJ_00389	HELACHEG_02490	HCDKOANN_00406	FCIDLODI_02163
smf		DNA-protecting protein DprA	61	61	1	30	5170				584	1124	1115	HMFEBHEO_03392	MBNPCMIH_04031	ADEMNNHD_03643	MDEMIAGG_04887	GKNOCEHK_03863	LDEBFFIB_03947	PECHBGDK_03511	IMLKDOAK_03505	IEJNMNOH_04946	LNANCHIB_02313	DOENDADM_05119	CHOLPJMM_03797	MMOGLPMM_01991	JNEOFBDF_02093	CHPPKMFP_02001	BEELLKIH_02001	OICFAKJO_01980	PGOOBAIJ_02196	BHPGANCG_00676	JFDIKODA_02673	NPLKBENA_00494	PBEMJDEM_03647	PGLPAGMO_03110	PIJOMEFA_01789	CKMNLMEI_03137	AGHBHAPJ_04261	FNMHELAB_02346	EOEENIAE_03646	OMHAOFJN_01024	ICOLCEPD_03824	NHMMFKHA_02994	NEHNEIKB_03604	AAJMOGGJ_04129	HELACHEG_03187	HCDKOANN_00459	FCIDLODI_04300
group_1531		hypothetical protein	61	61	1	30	7744				266	290	289	HMFEBHEO_03429	MBNPCMIH_04621	ADEMNNHD_02547	MDEMIAGG_03937	GKNOCEHK_04252	LDEBFFIB_04476	PECHBGDK_04628	IMLKDOAK_03727	IEJNMNOH_04682	LNANCHIB_04311	DOENDADM_04896	CHOLPJMM_03411	MMOGLPMM_03928	JNEOFBDF_04596	CHPPKMFP_03990	BEELLKIH_03540	OICFAKJO_03503	PGOOBAIJ_04307	BHPGANCG_04424	JFDIKODA_03582	NPLKBENA_03805	PBEMJDEM_03394	PGLPAGMO_03632	PIJOMEFA_02311	CKMNLMEI_00137	AGHBHAPJ_00556	FNMHELAB_01924	EOEENIAE_00656	OMHAOFJN_03922	ICOLCEPD_00825	NHMMFKHA_03185	NEHNEIKB_04414	AAJMOGGJ_04926	HELACHEG_00392	HCDKOANN_02277	FCIDLODI_00579
group_1532		hypothetical protein	61	61	1	30	7748				185	314	285	HMFEBHEO_03433	MBNPCMIH_04617	ADEMNNHD_02543	MDEMIAGG_03933	GKNOCEHK_04248	LDEBFFIB_04480	PECHBGDK_04624	IMLKDOAK_03723	IEJNMNOH_04678	LNANCHIB_04307	DOENDADM_04900	CHOLPJMM_03407	MMOGLPMM_03924	JNEOFBDF_04592	CHPPKMFP_03994	BEELLKIH_03536	OICFAKJO_03499	PGOOBAIJ_04303	BHPGANCG_04428	JFDIKODA_03578	NPLKBENA_03801	PBEMJDEM_03390	PGLPAGMO_03636	PIJOMEFA_02315	CKMNLMEI_00141	AGHBHAPJ_00560	FNMHELAB_01920	EOEENIAE_00652	OMHAOFJN_03926	ICOLCEPD_00821	NHMMFKHA_03181	NEHNEIKB_04410	AAJMOGGJ_04922	HELACHEG_00388	HCDKOANN_02281	FCIDLODI_00575
group_1534		hypothetical protein	61	61	1	30	7142				302	596	591	HMFEBHEO_03436	MBNPCMIH_04525	ADEMNNHD_01938	MDEMIAGG_02369	GKNOCEHK_02798	LDEBFFIB_04029	PECHBGDK_03909	IMLKDOAK_02644	IEJNMNOH_04453	LNANCHIB_04081	DOENDADM_04606	CHOLPJMM_04059	MMOGLPMM_03520	JNEOFBDF_03764	CHPPKMFP_03504	BEELLKIH_04126	OICFAKJO_03245	PGOOBAIJ_01577	BHPGANCG_03850	JFDIKODA_02148	NPLKBENA_03552	PBEMJDEM_02700	PGLPAGMO_02631	PIJOMEFA_01692	CKMNLMEI_04069	AGHBHAPJ_02897	FNMHELAB_00727	EOEENIAE_00412	OMHAOFJN_01548	ICOLCEPD_03931	NHMMFKHA_05210	NEHNEIKB_00763	AAJMOGGJ_04680	HELACHEG_02196	HCDKOANN_02871	FCIDLODI_01413
znuA		ABC superfamily high affinity Zn transport protein	61	61	1	30	7148				959	1001	992	HMFEBHEO_03442	MBNPCMIH_04519	ADEMNNHD_01945	MDEMIAGG_02363	GKNOCEHK_02804	LDEBFFIB_04035	PECHBGDK_03915	IMLKDOAK_02638	IEJNMNOH_04447	LNANCHIB_04087	DOENDADM_04612	CHOLPJMM_04065	MMOGLPMM_03526	JNEOFBDF_03758	CHPPKMFP_03510	BEELLKIH_04132	OICFAKJO_03239	PGOOBAIJ_01571	BHPGANCG_03856	JFDIKODA_02142	NPLKBENA_03546	PBEMJDEM_02694	PGLPAGMO_02637	PIJOMEFA_01698	CKMNLMEI_04075	AGHBHAPJ_02891	FNMHELAB_00733	EOEENIAE_00406	OMHAOFJN_01542	ICOLCEPD_03925	NHMMFKHA_05216	NEHNEIKB_00769	AAJMOGGJ_04686	HELACHEG_02190	HCDKOANN_02865	FCIDLODI_01407
ompS_2		putative porin	61	61	1	30	6991				1097	1202	1194	HMFEBHEO_03471	MBNPCMIH_02423	ADEMNNHD_01838	MDEMIAGG_00037	GKNOCEHK_03543	LDEBFFIB_05086	PECHBGDK_04951	IMLKDOAK_03961	IEJNMNOH_02010	LNANCHIB_00092	DOENDADM_02006	CHOLPJMM_00965	MMOGLPMM_03421	JNEOFBDF_03864	CHPPKMFP_03408	BEELLKIH_04067	OICFAKJO_03343	PGOOBAIJ_01675	BHPGANCG_01462	JFDIKODA_03985	NPLKBENA_03651	PBEMJDEM_02799	PGLPAGMO_02529	PIJOMEFA_01893	CKMNLMEI_00645	AGHBHAPJ_00237	FNMHELAB_03189	EOEENIAE_00809	OMHAOFJN_04895	ICOLCEPD_01322	NHMMFKHA_04386	NEHNEIKB_03520	AAJMOGGJ_01872	HELACHEG_02421	HCDKOANN_02970	FCIDLODI_04973
uvrC		excinuclease ABC subunit C	61	61	1	30	7087				539	1832	1806	HMFEBHEO_03518	MBNPCMIH_02376	ADEMNNHD_01887	MDEMIAGG_02453	GKNOCEHK_02321	LDEBFFIB_05038	PECHBGDK_04999	IMLKDOAK_03913	IEJNMNOH_01963	LNANCHIB_00140	DOENDADM_02053	CHOLPJMM_00918	MMOGLPMM_03468	JNEOFBDF_03816	CHPPKMFP_03452	BEELLKIH_04074	OICFAKJO_03296	PGOOBAIJ_01628	BHPGANCG_01510	JFDIKODA_02937	NPLKBENA_03604	PBEMJDEM_02752	PGLPAGMO_02578	PIJOMEFA_01941	CKMNLMEI_02109	AGHBHAPJ_02615	FNMHELAB_03237	EOEENIAE_00857	OMHAOFJN_04943	ICOLCEPD_02736	NHMMFKHA_04434	NEHNEIKB_01006	AAJMOGGJ_01919	HELACHEG_02469	HCDKOANN_02922	FCIDLODI_01464
group_1550		hypothetical protein	61	61	1	30	7093				452	665	661	HMFEBHEO_03527	MBNPCMIH_02367	ADEMNNHD_01896	MDEMIAGG_02462	GKNOCEHK_02756	LDEBFFIB_05029	PECHBGDK_05008	IMLKDOAK_02686	IEJNMNOH_01954	LNANCHIB_00149	DOENDADM_02062	CHOLPJMM_03601	MMOGLPMM_03477	JNEOFBDF_03807	CHPPKMFP_03461	BEELLKIH_04083	OICFAKJO_03287	PGOOBAIJ_01619	BHPGANCG_03356	JFDIKODA_02190	NPLKBENA_03595	PBEMJDEM_02743	PGLPAGMO_02588	PIJOMEFA_01650	CKMNLMEI_04027	AGHBHAPJ_02939	FNMHELAB_00686	EOEENIAE_04947	OMHAOFJN_01590	ICOLCEPD_03973	NHMMFKHA_05168	NEHNEIKB_00721	AAJMOGGJ_01928	HELACHEG_02238	HCDKOANN_02913	FCIDLODI_01455
group_1554		N-acetyltransferase	61	61	1	30	7194				296	419	416	HMFEBHEO_03601	MBNPCMIH_04692	ADEMNNHD_01988	MDEMIAGG_04863	GKNOCEHK_01560	LDEBFFIB_00984	PECHBGDK_01087	IMLKDOAK_03421	IEJNMNOH_04712	LNANCHIB_01007	DOENDADM_04902	CHOLPJMM_02794	MMOGLPMM_03567	JNEOFBDF_03717	CHPPKMFP_03551	BEELLKIH_04173	OICFAKJO_03198	PGOOBAIJ_01530	BHPGANCG_00428	JFDIKODA_02123	NPLKBENA_03514	PBEMJDEM_02662	PGLPAGMO_02678	PIJOMEFA_02380	CKMNLMEI_01491	AGHBHAPJ_00795	FNMHELAB_01543	EOEENIAE_02051	OMHAOFJN_04331	ICOLCEPD_03694	NHMMFKHA_01090	NEHNEIKB_04054	AAJMOGGJ_04940	HELACHEG_03615	HCDKOANN_02825	FCIDLODI_01011
sopE2		type III secretion protein SopE2	61	61	1	30	7198				107	722	680	HMFEBHEO_03604	MBNPCMIH_04695	ADEMNNHD_01991	MDEMIAGG_04860	GKNOCEHK_01563	LDEBFFIB_00981	PECHBGDK_01090	IMLKDOAK_03418	IEJNMNOH_04709	LNANCHIB_01010	DOENDADM_04905	CHOLPJMM_02797	MMOGLPMM_03570	JNEOFBDF_03714	CHPPKMFP_03554	BEELLKIH_04176	OICFAKJO_03195	PGOOBAIJ_01527	BHPGANCG_00431	JFDIKODA_02127	NPLKBENA_03511	PBEMJDEM_02659	PGLPAGMO_02681	PIJOMEFA_02377	CKMNLMEI_01488	AGHBHAPJ_00798	FNMHELAB_01546	EOEENIAE_02048	OMHAOFJN_04328	ICOLCEPD_03691	NHMMFKHA_01094	NEHNEIKB_04058	AAJMOGGJ_04943	HELACHEG_03611	HCDKOANN_02822	FCIDLODI_01008
hilC		AraC family transcriptional regulator	61	61	1	30	3637				266	887	693	HMFEBHEO_03627	MBNPCMIH_03976	ADEMNNHD_03067	MDEMIAGG_01638	GKNOCEHK_01762	LDEBFFIB_02429	PECHBGDK_03678	IMLKDOAK_04607	IEJNMNOH_03940	LNANCHIB_03313	DOENDADM_03896	CHOLPJMM_04781	MMOGLPMM_02244	JNEOFBDF_02496	CHPPKMFP_02412	BEELLKIH_02411	OICFAKJO_02415	PGOOBAIJ_02933	BHPGANCG_04038	JFDIKODA_01402	NPLKBENA_02421	PBEMJDEM_01029	PGLPAGMO_03263	PIJOMEFA_02065	CKMNLMEI_03611	AGHBHAPJ_00967	FNMHELAB_04352	EOEENIAE_01721	OMHAOFJN_02991	ICOLCEPD_02586	NHMMFKHA_04057	NEHNEIKB_00551	AAJMOGGJ_04089	HELACHEG_01693	HCDKOANN_03901	FCIDLODI_03087
nxiA		putative nickel transporter	61	61	1	30	3725				707	1013	942	HMFEBHEO_03702	MBNPCMIH_03351	ADEMNNHD_02979	MDEMIAGG_01730	GKNOCEHK_02344	LDEBFFIB_02337	PECHBGDK_03586	IMLKDOAK_04697	IEJNMNOH_03081	LNANCHIB_03403	DOENDADM_03207	CHOLPJMM_04690	MMOGLPMM_02154	JNEOFBDF_02586	CHPPKMFP_02502	BEELLKIH_02501	OICFAKJO_02505	PGOOBAIJ_02843	BHPGANCG_02537	JFDIKODA_01492	NPLKBENA_02331	PBEMJDEM_00939	PGLPAGMO_03172	PIJOMEFA_01973	CKMNLMEI_03519	AGHBHAPJ_00043	FNMHELAB_04443	EOEENIAE_01813	OMHAOFJN_02901	ICOLCEPD_02674	NHMMFKHA_04148	NEHNEIKB_00642	AAJMOGGJ_03134	HELACHEG_01783	HCDKOANN_03813	FCIDLODI_02997
group_1576		hypothetical protein	61	61	1	30	2987				443	878	870	HMFEBHEO_03869	MBNPCMIH_00545	ADEMNNHD_04332	MDEMIAGG_03467	GKNOCEHK_00764	LDEBFFIB_01665	PECHBGDK_02719	IMLKDOAK_00906	IEJNMNOH_03441	LNANCHIB_03075	DOENDADM_03941	CHOLPJMM_02124	MMOGLPMM_00836	JNEOFBDF_00722	CHPPKMFP_00725	BEELLKIH_00837	OICFAKJO_00850	PGOOBAIJ_00710	BHPGANCG_02347	JFDIKODA_00440	NPLKBENA_00055	PBEMJDEM_04453	PGLPAGMO_01980	PIJOMEFA_04516	CKMNLMEI_03832	AGHBHAPJ_00178	FNMHELAB_04231	EOEENIAE_04726	OMHAOFJN_00795	ICOLCEPD_04531	NHMMFKHA_01161	NEHNEIKB_03283	AAJMOGGJ_03909	HELACHEG_00894	HCDKOANN_04651	FCIDLODI_04556
group_1578		hypothetical protein	61	61	1	30	2989				614	875	870	HMFEBHEO_03871	MBNPCMIH_00543	ADEMNNHD_04334	MDEMIAGG_03465	GKNOCEHK_00762	LDEBFFIB_01667	PECHBGDK_02721	IMLKDOAK_00904	IEJNMNOH_03439	LNANCHIB_03077	DOENDADM_03943	CHOLPJMM_02126	MMOGLPMM_00834	JNEOFBDF_00724	CHPPKMFP_00727	BEELLKIH_00835	OICFAKJO_00848	PGOOBAIJ_00712	BHPGANCG_02345	JFDIKODA_00442	NPLKBENA_00057	PBEMJDEM_04455	PGLPAGMO_01982	PIJOMEFA_04514	CKMNLMEI_03834	AGHBHAPJ_00180	FNMHELAB_04233	EOEENIAE_04724	OMHAOFJN_00793	ICOLCEPD_04533	NHMMFKHA_01163	NEHNEIKB_03285	AAJMOGGJ_03911	HELACHEG_00896	HCDKOANN_04649	FCIDLODI_04558
yihR		aldose epimerase	61	61	1	30	2996				491	842	825	HMFEBHEO_03877	MBNPCMIH_00537	ADEMNNHD_04341	MDEMIAGG_03458	GKNOCEHK_00755	LDEBFFIB_01674	PECHBGDK_02728	IMLKDOAK_00897	IEJNMNOH_03433	LNANCHIB_03084	DOENDADM_03949	CHOLPJMM_02133	MMOGLPMM_00825	JNEOFBDF_00732	CHPPKMFP_00735	BEELLKIH_00827	OICFAKJO_00840	PGOOBAIJ_00720	BHPGANCG_02338	JFDIKODA_00449	NPLKBENA_00065	PBEMJDEM_04463	PGLPAGMO_01990	PIJOMEFA_04507	CKMNLMEI_03841	AGHBHAPJ_01219	FNMHELAB_04240	EOEENIAE_04717	OMHAOFJN_00786	ICOLCEPD_04540	NHMMFKHA_01170	NEHNEIKB_03292	AAJMOGGJ_03917	HELACHEG_00903	HCDKOANN_04640	FCIDLODI_04565
group_1581		lipase	61	61	1	30	3009				677	929	922	HMFEBHEO_03889	MBNPCMIH_00525	ADEMNNHD_04351	MDEMIAGG_03446	GKNOCEHK_00743	LDEBFFIB_01686	PECHBGDK_02740	IMLKDOAK_00885	IEJNMNOH_03421	LNANCHIB_03096	DOENDADM_03961	CHOLPJMM_02145	MMOGLPMM_00814	JNEOFBDF_00743	CHPPKMFP_00746	BEELLKIH_00816	OICFAKJO_00829	PGOOBAIJ_00731	BHPGANCG_02326	JFDIKODA_00462	NPLKBENA_00076	PBEMJDEM_04474	PGLPAGMO_02001	PIJOMEFA_04495	CKMNLMEI_03853	AGHBHAPJ_01207	FNMHELAB_04252	EOEENIAE_04705	OMHAOFJN_00774	ICOLCEPD_04552	NHMMFKHA_01183	NEHNEIKB_03305	AAJMOGGJ_03929	HELACHEG_00916	HCDKOANN_04629	FCIDLODI_04577
rhaR		AraC family transcriptional regulator	61	61	1	30	3031				680	968	847	HMFEBHEO_03911	MBNPCMIH_00503	ADEMNNHD_04373	MDEMIAGG_00530	GKNOCEHK_00721	LDEBFFIB_01708	PECHBGDK_02585	IMLKDOAK_00863	IEJNMNOH_03399	LNANCHIB_02940	DOENDADM_03983	CHOLPJMM_02167	MMOGLPMM_00791	JNEOFBDF_00766	CHPPKMFP_00769	BEELLKIH_00793	OICFAKJO_00806	PGOOBAIJ_00754	BHPGANCG_02304	JFDIKODA_00484	NPLKBENA_00099	PBEMJDEM_04497	PGLPAGMO_02024	PIJOMEFA_04473	CKMNLMEI_03875	AGHBHAPJ_01185	FNMHELAB_04274	EOEENIAE_04683	OMHAOFJN_00752	ICOLCEPD_04574	NHMMFKHA_01205	NEHNEIKB_03327	AAJMOGGJ_03951	HELACHEG_00938	HCDKOANN_04606	FCIDLODI_04599
rhaT		rhamnose/proton symporter RhaT	61	61	1	30	3033				551	1034	883	HMFEBHEO_03912	MBNPCMIH_00502	ADEMNNHD_04374	MDEMIAGG_00531	GKNOCEHK_00720	LDEBFFIB_01709	PECHBGDK_02586	IMLKDOAK_00862	IEJNMNOH_03398	LNANCHIB_02941	DOENDADM_03984	CHOLPJMM_02168	MMOGLPMM_00790	JNEOFBDF_00767	CHPPKMFP_00770	BEELLKIH_00792	OICFAKJO_00805	PGOOBAIJ_00755	BHPGANCG_02303	JFDIKODA_00485	NPLKBENA_00100	PBEMJDEM_04498	PGLPAGMO_02025	PIJOMEFA_04472	CKMNLMEI_03876	AGHBHAPJ_01184	FNMHELAB_04275	EOEENIAE_04682	OMHAOFJN_00751	ICOLCEPD_04575	NHMMFKHA_01206	NEHNEIKB_03328	AAJMOGGJ_03952	HELACHEG_00939	HCDKOANN_04605	FCIDLODI_04600
group_1587		putative outer membrane protein	61	61	1	30	3034				326	671	563	HMFEBHEO_03914	MBNPCMIH_00500	ADEMNNHD_04375	MDEMIAGG_00532	GKNOCEHK_00719	LDEBFFIB_01710	PECHBGDK_02587	IMLKDOAK_00861	IEJNMNOH_03396	LNANCHIB_02942	DOENDADM_03986	CHOLPJMM_02169	MMOGLPMM_00789	JNEOFBDF_00768	CHPPKMFP_00771	BEELLKIH_00791	OICFAKJO_00804	PGOOBAIJ_00756	BHPGANCG_02302	JFDIKODA_00486	NPLKBENA_00101	PBEMJDEM_04499	PGLPAGMO_02026	PIJOMEFA_04471	CKMNLMEI_03877	AGHBHAPJ_01183	FNMHELAB_04276	EOEENIAE_04681	OMHAOFJN_00750	ICOLCEPD_04576	NHMMFKHA_01207	NEHNEIKB_03329	AAJMOGGJ_03954	HELACHEG_00940	HCDKOANN_04604	FCIDLODI_04601
group_1591		MFS transporter	61	61	1	30	3052				779	1334	1324	HMFEBHEO_03930	MBNPCMIH_00484	ADEMNNHD_04390	MDEMIAGG_00547	GKNOCEHK_00704	LDEBFFIB_01725	PECHBGDK_02602	IMLKDOAK_00846	IEJNMNOH_03380	LNANCHIB_02957	DOENDADM_04002	CHOLPJMM_02184	MMOGLPMM_00773	JNEOFBDF_00784	CHPPKMFP_00787	BEELLKIH_00775	OICFAKJO_00788	PGOOBAIJ_00772	BHPGANCG_02287	JFDIKODA_00501	NPLKBENA_00117	PBEMJDEM_04515	PGLPAGMO_02042	PIJOMEFA_04456	CKMNLMEI_03892	AGHBHAPJ_01168	FNMHELAB_04291	EOEENIAE_04666	OMHAOFJN_00735	ICOLCEPD_04591	NHMMFKHA_01222	NEHNEIKB_03344	AAJMOGGJ_03970	HELACHEG_00955	HCDKOANN_04589	FCIDLODI_04616
ydeZ		putative sugar transport protein	61	61	1	30	3062				581	998	984	HMFEBHEO_03939	MBNPCMIH_00475	ADEMNNHD_04400	MDEMIAGG_00556	GKNOCEHK_00695	LDEBFFIB_01734	PECHBGDK_02611	IMLKDOAK_00837	IEJNMNOH_03371	LNANCHIB_02966	DOENDADM_04011	CHOLPJMM_02193	MMOGLPMM_00764	JNEOFBDF_00793	CHPPKMFP_00796	BEELLKIH_00766	OICFAKJO_00779	PGOOBAIJ_00781	BHPGANCG_02278	JFDIKODA_00510	NPLKBENA_00126	PBEMJDEM_04524	PGLPAGMO_02051	PIJOMEFA_04447	CKMNLMEI_03901	AGHBHAPJ_01159	FNMHELAB_04300	EOEENIAE_04657	OMHAOFJN_00726	ICOLCEPD_04600	NHMMFKHA_01231	NEHNEIKB_03353	AAJMOGGJ_03979	HELACHEG_00964	HCDKOANN_04580	FCIDLODI_04625
yneA		autoinducer 2 ABC transporter substrate-binding protein	61	61	1	30	3064				794	1022	969	HMFEBHEO_03940	MBNPCMIH_00474	ADEMNNHD_04401	MDEMIAGG_00557	GKNOCEHK_00694	LDEBFFIB_01735	PECHBGDK_02612	IMLKDOAK_00836	IEJNMNOH_03370	LNANCHIB_02967	DOENDADM_04012	CHOLPJMM_02194	MMOGLPMM_00762	JNEOFBDF_00795	CHPPKMFP_00798	BEELLKIH_00764	OICFAKJO_00777	PGOOBAIJ_00783	BHPGANCG_02277	JFDIKODA_00511	NPLKBENA_00128	PBEMJDEM_04526	PGLPAGMO_02053	PIJOMEFA_04446	CKMNLMEI_03902	AGHBHAPJ_01158	FNMHELAB_04301	EOEENIAE_04656	OMHAOFJN_00724	ICOLCEPD_04601	NHMMFKHA_01232	NEHNEIKB_03354	AAJMOGGJ_03980	HELACHEG_00965	HCDKOANN_04578	FCIDLODI_04626
glpF		aquaporin	61	61	1	30	3075				389	845	837	HMFEBHEO_03950	MBNPCMIH_00464	ADEMNNHD_04411	MDEMIAGG_00567	GKNOCEHK_00684	LDEBFFIB_01745	PECHBGDK_02622	IMLKDOAK_00826	IEJNMNOH_03360	LNANCHIB_02977	DOENDADM_04022	CHOLPJMM_02204	MMOGLPMM_00752	JNEOFBDF_00805	CHPPKMFP_00808	BEELLKIH_00754	OICFAKJO_00767	PGOOBAIJ_00793	BHPGANCG_02267	JFDIKODA_00521	NPLKBENA_00138	PBEMJDEM_04536	PGLPAGMO_02063	PIJOMEFA_04436	CKMNLMEI_03912	AGHBHAPJ_01148	FNMHELAB_04311	EOEENIAE_04646	OMHAOFJN_00714	ICOLCEPD_04611	NHMMFKHA_01242	NEHNEIKB_03364	AAJMOGGJ_03990	HELACHEG_00975	HCDKOANN_04568	FCIDLODI_04636
metL		bifunctional aspartate kinase/homoserine dehydrogenase II	61	61	1	30	3090				1136	2432	2410	HMFEBHEO_03966	MBNPCMIH_00448	ADEMNNHD_04430	MDEMIAGG_04076	GKNOCEHK_02737	LDEBFFIB_02666	PECHBGDK_02138	IMLKDOAK_02604	IEJNMNOH_03344	LNANCHIB_02758	DOENDADM_04038	CHOLPJMM_03081	MMOGLPMM_00736	JNEOFBDF_00821	CHPPKMFP_00824	BEELLKIH_00738	OICFAKJO_00751	PGOOBAIJ_00809	BHPGANCG_03068	JFDIKODA_02815	NPLKBENA_00155	PBEMJDEM_04552	PGLPAGMO_02079	PIJOMEFA_00817	CKMNLMEI_00333	AGHBHAPJ_01132	FNMHELAB_00138	EOEENIAE_02578	OMHAOFJN_00227	ICOLCEPD_00549	NHMMFKHA_04989	NEHNEIKB_02341	AAJMOGGJ_04006	HELACHEG_02337	HCDKOANN_04552	FCIDLODI_04652
katG		catalase/peroxidase HPI	61	61	1	30	3096				1877	2180	2169	HMFEBHEO_03972	MBNPCMIH_00442	ADEMNNHD_04436	MDEMIAGG_04070	GKNOCEHK_02731	LDEBFFIB_02660	PECHBGDK_02132	IMLKDOAK_02610	IEJNMNOH_03338	LNANCHIB_02752	DOENDADM_04044	CHOLPJMM_03075	MMOGLPMM_00730	JNEOFBDF_00827	CHPPKMFP_00830	BEELLKIH_00732	OICFAKJO_00745	PGOOBAIJ_00815	BHPGANCG_03074	JFDIKODA_02821	NPLKBENA_00161	PBEMJDEM_04558	PGLPAGMO_02085	PIJOMEFA_00811	CKMNLMEI_00327	AGHBHAPJ_01126	FNMHELAB_00132	EOEENIAE_02572	OMHAOFJN_00233	ICOLCEPD_00555	NHMMFKHA_04995	NEHNEIKB_02347	AAJMOGGJ_04012	HELACHEG_02343	HCDKOANN_04546	FCIDLODI_04658
pflD		formate C-acetyltransferase	61	61	1	30	3103				1751	2297	2288	HMFEBHEO_03979	MBNPCMIH_00435	ADEMNNHD_04443	MDEMIAGG_04063	GKNOCEHK_02724	LDEBFFIB_02653	PECHBGDK_02125	IMLKDOAK_02617	IEJNMNOH_03331	LNANCHIB_02745	DOENDADM_04051	CHOLPJMM_03068	MMOGLPMM_00723	JNEOFBDF_00834	CHPPKMFP_00837	BEELLKIH_00725	OICFAKJO_00738	PGOOBAIJ_00822	BHPGANCG_03081	JFDIKODA_02828	NPLKBENA_00168	PBEMJDEM_04565	PGLPAGMO_02092	PIJOMEFA_00804	CKMNLMEI_00320	AGHBHAPJ_01119	FNMHELAB_00125	EOEENIAE_02565	OMHAOFJN_00240	ICOLCEPD_00562	NHMMFKHA_05002	NEHNEIKB_02354	AAJMOGGJ_04019	HELACHEG_02350	HCDKOANN_04539	FCIDLODI_04665
murI		glutamate racemase	61	61	1	30	3119				587	851	844	HMFEBHEO_03996	MBNPCMIH_00418	ADEMNNHD_04461	MDEMIAGG_04045	GKNOCEHK_02706	LDEBFFIB_02635	PECHBGDK_02107	IMLKDOAK_02635	IEJNMNOH_03314	LNANCHIB_02727	DOENDADM_04068	CHOLPJMM_03050	MMOGLPMM_00705	JNEOFBDF_00852	CHPPKMFP_00855	BEELLKIH_00707	OICFAKJO_00720	PGOOBAIJ_00840	BHPGANCG_03099	JFDIKODA_02846	NPLKBENA_00186	PBEMJDEM_04583	PGLPAGMO_02110	PIJOMEFA_00786	CKMNLMEI_00302	AGHBHAPJ_03609	FNMHELAB_00107	EOEENIAE_02547	OMHAOFJN_00258	ICOLCEPD_00580	NHMMFKHA_05020	NEHNEIKB_02372	AAJMOGGJ_04036	HELACHEG_02368	HCDKOANN_04521	FCIDLODI_04683
group_1611		integral membrane protein	61	61	1	30	5604				461	833	753	HMFEBHEO_04017	MBNPCMIH_03602	ADEMNNHD_04068	MDEMIAGG_00937	GKNOCEHK_00875	LDEBFFIB_01762	PECHBGDK_01511	IMLKDOAK_01017	IEJNMNOH_03585	LNANCHIB_00584	DOENDADM_03681	CHOLPJMM_03774	MMOGLPMM_02986	JNEOFBDF_02712	CHPPKMFP_02975	BEELLKIH_02614	OICFAKJO_02958	PGOOBAIJ_03266	BHPGANCG_02912	JFDIKODA_02270	NPLKBENA_01617	PBEMJDEM_00373	PGLPAGMO_04412	PIJOMEFA_01320	CKMNLMEI_04565	AGHBHAPJ_03650	FNMHELAB_00675	EOEENIAE_03592	OMHAOFJN_01880	ICOLCEPD_02989	NHMMFKHA_02486	NEHNEIKB_01032	AAJMOGGJ_03671	HELACHEG_02842	HCDKOANN_00044	FCIDLODI_02516
rcsC		two-component system sensor histidine kinase/response regulator	61	61	1	30	4315				2156	2846	2834	HMFEBHEO_04058	MBNPCMIH_02946	ADEMNNHD_01547	MDEMIAGG_02637	GKNOCEHK_04836	LDEBFFIB_00364	PECHBGDK_00261	IMLKDOAK_03826	IEJNMNOH_02542	LNANCHIB_00549	DOENDADM_02650	CHOLPJMM_00509	MMOGLPMM_03032	JNEOFBDF_03476	CHPPKMFP_03376	BEELLKIH_03021	OICFAKJO_04299	PGOOBAIJ_04149	BHPGANCG_00019	JFDIKODA_05046	NPLKBENA_00841	PBEMJDEM_01530	PGLPAGMO_02132	PIJOMEFA_00339	CKMNLMEI_01122	AGHBHAPJ_03691	FNMHELAB_03559	EOEENIAE_03546	OMHAOFJN_00310	ICOLCEPD_01008	NHMMFKHA_04359	NEHNEIKB_00134	AAJMOGGJ_02523	HELACHEG_00538	HCDKOANN_03339	FCIDLODI_01525
group_1619		MR-MLE family protein	61	61	1	30	4317				260	1202	1186	HMFEBHEO_04060	MBNPCMIH_02944	ADEMNNHD_01545	MDEMIAGG_02635	GKNOCEHK_04838	LDEBFFIB_00362	PECHBGDK_00259	IMLKDOAK_00391	IEJNMNOH_02540	LNANCHIB_00547	DOENDADM_02652	CHOLPJMM_00507	MMOGLPMM_03034	JNEOFBDF_03474	CHPPKMFP_03374	BEELLKIH_03023	OICFAKJO_04302	PGOOBAIJ_04147	BHPGANCG_00021	JFDIKODA_05044	NPLKBENA_00843	PBEMJDEM_01532	PGLPAGMO_02134	PIJOMEFA_00341	CKMNLMEI_01120	AGHBHAPJ_03693	FNMHELAB_03561	EOEENIAE_03544	OMHAOFJN_00312	ICOLCEPD_01010	NHMMFKHA_04357	NEHNEIKB_00132	AAJMOGGJ_02525	HELACHEG_00536	HCDKOANN_03341	FCIDLODI_01527
group_1621		MFS transporter	61	61	1	30	4318				1277	1325	1323	HMFEBHEO_04061	MBNPCMIH_02943	ADEMNNHD_01543	MDEMIAGG_02634	GKNOCEHK_04839	LDEBFFIB_00361	PECHBGDK_00258	IMLKDOAK_00392	IEJNMNOH_02539	LNANCHIB_00546	DOENDADM_02653	CHOLPJMM_00506	MMOGLPMM_03035	JNEOFBDF_03473	CHPPKMFP_03373	BEELLKIH_03024	OICFAKJO_04303	PGOOBAIJ_04146	BHPGANCG_00022	JFDIKODA_05043	NPLKBENA_00844	PBEMJDEM_01533	PGLPAGMO_02135	PIJOMEFA_00342	CKMNLMEI_01119	AGHBHAPJ_03694	FNMHELAB_03562	EOEENIAE_03543	OMHAOFJN_00313	ICOLCEPD_01011	NHMMFKHA_04356	NEHNEIKB_00131	AAJMOGGJ_02526	HELACHEG_00535	HCDKOANN_03342	FCIDLODI_01528
nrdA		ribonucleoside-diphosphate reductase subunit alpha	61	61	1	30	4321				1895	2285	2278	HMFEBHEO_04064	MBNPCMIH_02940	ADEMNNHD_01539	MDEMIAGG_02631	GKNOCEHK_04842	LDEBFFIB_00358	PECHBGDK_00255	IMLKDOAK_00395	IEJNMNOH_02536	LNANCHIB_00543	DOENDADM_02656	CHOLPJMM_00503	MMOGLPMM_03038	JNEOFBDF_03470	CHPPKMFP_03370	BEELLKIH_03027	OICFAKJO_04306	PGOOBAIJ_04143	BHPGANCG_00025	JFDIKODA_05040	NPLKBENA_00847	PBEMJDEM_01536	PGLPAGMO_02138	PIJOMEFA_00345	CKMNLMEI_01116	AGHBHAPJ_03697	FNMHELAB_02563	EOEENIAE_03540	OMHAOFJN_00316	ICOLCEPD_01014	NHMMFKHA_04353	NEHNEIKB_00128	AAJMOGGJ_02529	HELACHEG_00532	HCDKOANN_03345	FCIDLODI_01531
group_1629		succinate-semialdehyde dehydrogenase	61	61	1	30	2383				1151	1370	1316	HMFEBHEO_04087	MBNPCMIH_03730	ADEMNNHD_04897	MDEMIAGG_03274	GKNOCEHK_04352	LDEBFFIB_04674	PECHBGDK_01836	IMLKDOAK_02041	IEJNMNOH_03544	LNANCHIB_04653	DOENDADM_03657	CHOLPJMM_03994	MMOGLPMM_00062	JNEOFBDF_00144	CHPPKMFP_00062	BEELLKIH_00148	OICFAKJO_00145	PGOOBAIJ_04671	BHPGANCG_04930	JFDIKODA_03236	NPLKBENA_03102	PBEMJDEM_01365	PGLPAGMO_01242	PIJOMEFA_03651	CKMNLMEI_03946	AGHBHAPJ_03146	FNMHELAB_01372	EOEENIAE_00901	OMHAOFJN_02252	ICOLCEPD_00146	NHMMFKHA_02200	NEHNEIKB_02595	AAJMOGGJ_03649	HELACHEG_03401	HCDKOANN_00830	FCIDLODI_04906
group_1634		hypothetical protein	61	61	1	30	7269				533	1265	1097	HMFEBHEO_04115	MBNPCMIH_04574	ADEMNNHD_02064	MDEMIAGG_04788	GKNOCEHK_01635	LDEBFFIB_00909	PECHBGDK_01162	IMLKDOAK_02759	IEJNMNOH_04501	LNANCHIB_01082	DOENDADM_04801	CHOLPJMM_02345	MMOGLPMM_03643	JNEOFBDF_03641	CHPPKMFP_03627	BEELLKIH_04249	OICFAKJO_03122	PGOOBAIJ_01454	BHPGANCG_00503	JFDIKODA_04496	NPLKBENA_03437	PBEMJDEM_02585	PGLPAGMO_02754	PIJOMEFA_02858	CKMNLMEI_03064	AGHBHAPJ_00719	FNMHELAB_01618	EOEENIAE_02845	OMHAOFJN_04256	ICOLCEPD_03619	NHMMFKHA_04740	NEHNEIKB_04157	AAJMOGGJ_04876	HELACHEG_04874	HCDKOANN_02749	FCIDLODI_03463
lonH		Lon protease	61	61	1	30	4728				1760	1820	1777	HMFEBHEO_04134	MBNPCMIH_04223	ADEMNNHD_02830	MDEMIAGG_04672	GKNOCEHK_02686	LDEBFFIB_01849	PECHBGDK_01634	IMLKDOAK_00112	IEJNMNOH_04134	LNANCHIB_01794	DOENDADM_04219	CHOLPJMM_01209	MMOGLPMM_01140	JNEOFBDF_01186	CHPPKMFP_01134	BEELLKIH_01137	OICFAKJO_01144	PGOOBAIJ_01230	BHPGANCG_01082	JFDIKODA_00632	NPLKBENA_02888	PBEMJDEM_02236	PGLPAGMO_03787	PIJOMEFA_03565	CKMNLMEI_00710	AGHBHAPJ_02666	FNMHELAB_04628	EOEENIAE_01174	OMHAOFJN_03533	ICOLCEPD_04011	NHMMFKHA_01377	NEHNEIKB_03228	AAJMOGGJ_04472	HELACHEG_02014	HCDKOANN_01993	FCIDLODI_01257
acrB		aminoglycoside/multidrug transporter permease	61	61	1	30	1730				2924	3149	3141	HMFEBHEO_04206	MBNPCMIH_02683	ADEMNNHD_00564	MDEMIAGG_00588	GKNOCEHK_03212	LDEBFFIB_01464	PECHBGDK_02216	IMLKDOAK_04770	IEJNMNOH_00629	LNANCHIB_01319	DOENDADM_00765	CHOLPJMM_04474	MMOGLPMM_01583	JNEOFBDF_01617	CHPPKMFP_01578	BEELLKIH_01508	OICFAKJO_01586	PGOOBAIJ_02483	BHPGANCG_03405	JFDIKODA_03562	NPLKBENA_02018	PBEMJDEM_04198	PGLPAGMO_00791	PIJOMEFA_03073	CKMNLMEI_02743	AGHBHAPJ_04644	FNMHELAB_02403	EOEENIAE_04843	OMHAOFJN_02643	ICOLCEPD_03012	NHMMFKHA_04971	NEHNEIKB_00670	AAJMOGGJ_00958	HELACHEG_03645	HCDKOANN_01414	FCIDLODI_01892
group_1647		type I secretion protein TolC	61	61	1	30	3763				695	1409	1362	HMFEBHEO_04242	MBNPCMIH_04895	ADEMNNHD_02957	MDEMIAGG_01754	GKNOCEHK_02886	LDEBFFIB_02313	PECHBGDK_03562	IMLKDOAK_04721	IEJNMNOH_00003	LNANCHIB_03427	DOENDADM_00023	CHOLPJMM_04666	MMOGLPMM_02130	JNEOFBDF_02610	CHPPKMFP_02526	BEELLKIH_02525	OICFAKJO_02529	PGOOBAIJ_02819	BHPGANCG_02513	JFDIKODA_01516	NPLKBENA_02307	PBEMJDEM_00915	PGLPAGMO_03149	PIJOMEFA_01949	CKMNLMEI_03495	AGHBHAPJ_00067	FNMHELAB_04467	EOEENIAE_01436	OMHAOFJN_02877	ICOLCEPD_02767	NHMMFKHA_04172	NEHNEIKB_02422	AAJMOGGJ_00038	HELACHEG_02382	HCDKOANN_03788	FCIDLODI_02973
group_1652		hypothetical protein	61	61	1	30	3774				557	698	605	HMFEBHEO_04254	MBNPCMIH_03202	ADEMNNHD_02947	MDEMIAGG_03096	GKNOCEHK_02876	LDEBFFIB_03997	PECHBGDK_03877	IMLKDOAK_04731	IEJNMNOH_02569	LNANCHIB_02835	DOENDADM_02680	CHOLPJMM_04048	MMOGLPMM_02120	JNEOFBDF_02620	CHPPKMFP_02536	BEELLKIH_02535	OICFAKJO_02539	PGOOBAIJ_02809	BHPGANCG_03819	JFDIKODA_01526	NPLKBENA_02297	PBEMJDEM_00905	PGLPAGMO_03139	PIJOMEFA_00006	CKMNLMEI_00940	AGHBHAPJ_04815	FNMHELAB_02665	EOEENIAE_03391	OMHAOFJN_02867	ICOLCEPD_02777	NHMMFKHA_04182	NEHNEIKB_02412	AAJMOGGJ_02582	HELACHEG_02392	HCDKOANN_03778	FCIDLODI_02963
group_1663	yhhW_1	quercetin 2,3-dioxygenase	61	61	1	30	5311				479	740	679	HMFEBHEO_04300	MBNPCMIH_02294	ADEMNNHD_03786	MDEMIAGG_00664	GKNOCEHK_01189	LDEBFFIB_03121	PECHBGDK_01238	IMLKDOAK_01382	IEJNMNOH_01771	LNANCHIB_03833	DOENDADM_01869	CHOLPJMM_01552	MMOGLPMM_02707	JNEOFBDF_02991	CHPPKMFP_02695	BEELLKIH_02894	OICFAKJO_02680	PGOOBAIJ_03545	BHPGANCG_00544	JFDIKODA_02541	NPLKBENA_01896	PBEMJDEM_00095	PGLPAGMO_04690	PIJOMEFA_01047	CKMNLMEI_01589	AGHBHAPJ_01324	FNMHELAB_03656	EOEENIAE_04199	OMHAOFJN_02791	ICOLCEPD_03159	NHMMFKHA_02757	NEHNEIKB_01303	AAJMOGGJ_01687	HELACHEG_02570	HCDKOANN_00324	FCIDLODI_02244
ggt		gamma-glutamyltransferase	61	61	1	30	5319				1046	1742	1649	HMFEBHEO_04308	MBNPCMIH_02286	ADEMNNHD_03794	MDEMIAGG_00672	GKNOCEHK_01197	LDEBFFIB_03129	PECHBGDK_01246	IMLKDOAK_01374	IEJNMNOH_01779	LNANCHIB_03841	DOENDADM_01861	CHOLPJMM_01544	MMOGLPMM_02715	JNEOFBDF_02983	CHPPKMFP_02703	BEELLKIH_02886	OICFAKJO_02688	PGOOBAIJ_03537	BHPGANCG_00536	JFDIKODA_02533	NPLKBENA_01888	PBEMJDEM_00103	PGLPAGMO_04682	PIJOMEFA_01055	CKMNLMEI_01597	AGHBHAPJ_01332	FNMHELAB_03664	EOEENIAE_04207	OMHAOFJN_02783	ICOLCEPD_03167	NHMMFKHA_02749	NEHNEIKB_01295	AAJMOGGJ_01695	HELACHEG_02578	HCDKOANN_00316	FCIDLODI_02252
yhhA		putative protein YhhA	61	61	1	30	5320				404	575	418	HMFEBHEO_04309	MBNPCMIH_02285	ADEMNNHD_03795	MDEMIAGG_00674	GKNOCEHK_01198	LDEBFFIB_03131	PECHBGDK_01248	IMLKDOAK_01373	IEJNMNOH_01780	LNANCHIB_03843	DOENDADM_01860	CHOLPJMM_01542	MMOGLPMM_02716	JNEOFBDF_02982	CHPPKMFP_02704	BEELLKIH_02885	OICFAKJO_02689	PGOOBAIJ_03536	BHPGANCG_00534	JFDIKODA_02532	NPLKBENA_01887	PBEMJDEM_00104	PGLPAGMO_04681	PIJOMEFA_01056	CKMNLMEI_01598	AGHBHAPJ_01333	FNMHELAB_03665	EOEENIAE_04209	OMHAOFJN_02782	ICOLCEPD_03168	NHMMFKHA_02748	NEHNEIKB_01294	AAJMOGGJ_01696	HELACHEG_02579	HCDKOANN_00315	FCIDLODI_02253
ugpB		sn-glycerol-3-phosphate ABC transporter substrate-binding protein	61	61	1	30	5325				1034	1316	1214	HMFEBHEO_04314	MBNPCMIH_02280	ADEMNNHD_03800	MDEMIAGG_00679	GKNOCEHK_01203	LDEBFFIB_03136	PECHBGDK_01253	IMLKDOAK_01368	IEJNMNOH_01785	LNANCHIB_03848	DOENDADM_01855	CHOLPJMM_01537	MMOGLPMM_02721	JNEOFBDF_02977	CHPPKMFP_02709	BEELLKIH_02880	OICFAKJO_02694	PGOOBAIJ_03531	BHPGANCG_00529	JFDIKODA_02527	NPLKBENA_01882	PBEMJDEM_00109	PGLPAGMO_04676	PIJOMEFA_01061	CKMNLMEI_01603	AGHBHAPJ_01338	FNMHELAB_03670	EOEENIAE_04214	OMHAOFJN_02777	ICOLCEPD_03173	NHMMFKHA_02743	NEHNEIKB_01289	AAJMOGGJ_01701	HELACHEG_02584	HCDKOANN_00310	FCIDLODI_02258
livG		high-affinity branched-chain amino acid ABC transporter ATP-binding protein LivG	61	61	1	30	5331				512	767	708	HMFEBHEO_04318	MBNPCMIH_02276	ADEMNNHD_03805	MDEMIAGG_00683	GKNOCEHK_01207	LDEBFFIB_03140	PECHBGDK_01257	IMLKDOAK_01364	IEJNMNOH_01789	LNANCHIB_03852	DOENDADM_01851	CHOLPJMM_01533	MMOGLPMM_02726	JNEOFBDF_02972	CHPPKMFP_02714	BEELLKIH_02875	OICFAKJO_02699	PGOOBAIJ_03526	BHPGANCG_00525	JFDIKODA_02523	NPLKBENA_01877	PBEMJDEM_00114	PGLPAGMO_04671	PIJOMEFA_01066	CKMNLMEI_01608	AGHBHAPJ_01342	FNMHELAB_03674	EOEENIAE_04218	OMHAOFJN_02773	ICOLCEPD_03177	NHMMFKHA_02739	NEHNEIKB_01285	AAJMOGGJ_01705	HELACHEG_02588	HCDKOANN_00305	FCIDLODI_02262
tcp		methyl-accepting chemotaxis protein II	61	61	1	30	5347				1220	1643	1545	HMFEBHEO_04333	MBNPCMIH_02261	ADEMNNHD_03822	MDEMIAGG_00698	GKNOCEHK_01222	LDEBFFIB_03155	PECHBGDK_01272	IMLKDOAK_01349	IEJNMNOH_01804	LNANCHIB_03867	DOENDADM_01836	CHOLPJMM_01518	MMOGLPMM_02741	JNEOFBDF_02957	CHPPKMFP_02729	BEELLKIH_02860	OICFAKJO_02714	PGOOBAIJ_03511	BHPGANCG_02673	JFDIKODA_02508	NPLKBENA_01862	PBEMJDEM_00129	PGLPAGMO_04656	PIJOMEFA_01081	CKMNLMEI_01623	AGHBHAPJ_01357	FNMHELAB_03689	EOEENIAE_04233	OMHAOFJN_02758	ICOLCEPD_03192	NHMMFKHA_02724	NEHNEIKB_01270	AAJMOGGJ_01720	HELACHEG_02603	HCDKOANN_00290	FCIDLODI_02277
pitA		anion permease	61	61	1	30	5360				1250	1496	1491	HMFEBHEO_04345	MBNPCMIH_02249	ADEMNNHD_03834	MDEMIAGG_00710	GKNOCEHK_01234	LDEBFFIB_03167	PECHBGDK_01284	IMLKDOAK_01337	IEJNMNOH_01816	LNANCHIB_03879	DOENDADM_01824	CHOLPJMM_01506	MMOGLPMM_02754	JNEOFBDF_02944	CHPPKMFP_02742	BEELLKIH_02847	OICFAKJO_02727	PGOOBAIJ_03498	BHPGANCG_02685	JFDIKODA_02496	NPLKBENA_01849	PBEMJDEM_00142	PGLPAGMO_04643	PIJOMEFA_01093	CKMNLMEI_01635	AGHBHAPJ_01369	FNMHELAB_03701	EOEENIAE_04245	OMHAOFJN_02746	ICOLCEPD_03204	NHMMFKHA_02712	NEHNEIKB_01258	AAJMOGGJ_01732	HELACHEG_02615	HCDKOANN_00277	FCIDLODI_02289
rfaY		heptose kinase	61	61	1	30	5503				584	698	694	HMFEBHEO_04376	MBNPCMIH_01900	ADEMNNHD_03980	MDEMIAGG_00849	GKNOCEHK_00490	LDEBFFIB_03307	PECHBGDK_01423	IMLKDOAK_01197	IEJNMNOH_01479	LNANCHIB_00672	DOENDADM_01056	CHOLPJMM_01367	MMOGLPMM_02895	JNEOFBDF_02803	CHPPKMFP_02883	BEELLKIH_02706	OICFAKJO_02867	PGOOBAIJ_03357	BHPGANCG_02824	JFDIKODA_02358	NPLKBENA_01708	PBEMJDEM_00282	PGLPAGMO_04502	PIJOMEFA_01232	CKMNLMEI_04477	AGHBHAPJ_00747	FNMHELAB_03474	EOEENIAE_04384	OMHAOFJN_00942	ICOLCEPD_01469	NHMMFKHA_02574	NEHNEIKB_01120	AAJMOGGJ_01449	HELACHEG_02754	HCDKOANN_00135	FCIDLODI_02428
dfp		bifunctional phosphopantothenoylcysteine decarboxylase/phosphopantothenate synthase	61	61	1	30	5517				956	1223	1218	HMFEBHEO_04390	MBNPCMIH_01915	ADEMNNHD_03995	MDEMIAGG_00864	GKNOCEHK_00475	LDEBFFIB_03322	PECHBGDK_01438	IMLKDOAK_01182	IEJNMNOH_01464	LNANCHIB_00657	DOENDADM_01041	CHOLPJMM_01352	MMOGLPMM_02910	JNEOFBDF_02788	CHPPKMFP_02898	BEELLKIH_02691	OICFAKJO_02882	PGOOBAIJ_03342	BHPGANCG_02839	JFDIKODA_02343	NPLKBENA_01693	PBEMJDEM_00297	PGLPAGMO_04487	PIJOMEFA_01247	CKMNLMEI_04492	AGHBHAPJ_00762	FNMHELAB_03459	EOEENIAE_04399	OMHAOFJN_00927	ICOLCEPD_01484	NHMMFKHA_02559	NEHNEIKB_01105	AAJMOGGJ_01464	HELACHEG_02769	HCDKOANN_00120	FCIDLODI_02443
gltS		sodium/glutamate symporter	61	61	1	30	5535				1016	1205	1105	HMFEBHEO_04407	MBNPCMIH_01931	ADEMNNHD_04012	MDEMIAGG_00880	GKNOCEHK_03493	LDEBFFIB_01819	PECHBGDK_01454	IMLKDOAK_01166	IEJNMNOH_01448	LNANCHIB_00641	DOENDADM_01025	CHOLPJMM_01336	MMOGLPMM_02926	JNEOFBDF_02772	CHPPKMFP_02914	BEELLKIH_02675	OICFAKJO_02898	PGOOBAIJ_03326	BHPGANCG_02855	JFDIKODA_02327	NPLKBENA_01677	PBEMJDEM_00313	PGLPAGMO_04471	PIJOMEFA_01263	CKMNLMEI_04508	AGHBHAPJ_00778	FNMHELAB_03443	EOEENIAE_04415	OMHAOFJN_00911	ICOLCEPD_02865	NHMMFKHA_02543	NEHNEIKB_01089	AAJMOGGJ_01480	HELACHEG_02785	HCDKOANN_00104	FCIDLODI_02459
yieO		MFS transporter	61	61	1	30	5630				1082	1427	1421	HMFEBHEO_04422	MBNPCMIH_04977	ADEMNNHD_04163	MDEMIAGG_02148	GKNOCEHK_00786	LDEBFFIB_02633	PECHBGDK_02000	IMLKDOAK_00928	IEJNMNOH_00061	LNANCHIB_02187	DOENDADM_00086	CHOLPJMM_02866	MMOGLPMM_01220	JNEOFBDF_01255	CHPPKMFP_01214	BEELLKIH_01217	OICFAKJO_01158	PGOOBAIJ_01310	BHPGANCG_02548	JFDIKODA_02202	NPLKBENA_00504	PBEMJDEM_03087	PGLPAGMO_00231	PIJOMEFA_00597	CKMNLMEI_01205	AGHBHAPJ_00548	FNMHELAB_00586	EOEENIAE_04526	OMHAOFJN_04420	ICOLCEPD_03095	NHMMFKHA_00968	NEHNEIKB_03935	AAJMOGGJ_00220	HELACHEG_01983	HCDKOANN_04777	FCIDLODI_02605
group_1703		xylanase deacetylase	61	61	1	30	1131				758	923	918	HMFEBHEO_04541	MBNPCMIH_01731	ADEMNNHD_03356	MDEMIAGG_01829	GKNOCEHK_00065	LDEBFFIB_00719	PECHBGDK_00468	IMLKDOAK_00202	IEJNMNOH_01376	LNANCHIB_00766	DOENDADM_00953	CHOLPJMM_00591	MMOGLPMM_02528	JNEOFBDF_02210	CHPPKMFP_02128	BEELLKIH_02127	OICFAKJO_02130	PGOOBAIJ_03217	BHPGANCG_01165	JFDIKODA_01122	NPLKBENA_01499	PBEMJDEM_00417	PGLPAGMO_03546	PIJOMEFA_03879	CKMNLMEI_02010	AGHBHAPJ_03991	FNMHELAB_00219	EOEENIAE_01980	OMHAOFJN_02156	ICOLCEPD_01596	NHMMFKHA_03776	NEHNEIKB_00269	AAJMOGGJ_01145	HELACHEG_01413	HCDKOANN_04184	FCIDLODI_03367
group_1704		putative amidohydrolase	61	61	1	30	1130				854	971	879	HMFEBHEO_04542	MBNPCMIH_01732	ADEMNNHD_03357	MDEMIAGG_01830	GKNOCEHK_00064	LDEBFFIB_00720	PECHBGDK_00469	IMLKDOAK_00203	IEJNMNOH_01377	LNANCHIB_00767	DOENDADM_00954	CHOLPJMM_00590	MMOGLPMM_02529	JNEOFBDF_02209	CHPPKMFP_02127	BEELLKIH_02126	OICFAKJO_02129	PGOOBAIJ_03218	BHPGANCG_01166	JFDIKODA_01121	NPLKBENA_01498	PBEMJDEM_00416	PGLPAGMO_03547	PIJOMEFA_03880	CKMNLMEI_02011	AGHBHAPJ_03992	FNMHELAB_00220	EOEENIAE_01981	OMHAOFJN_02155	ICOLCEPD_01597	NHMMFKHA_03775	NEHNEIKB_00268	AAJMOGGJ_01146	HELACHEG_01412	HCDKOANN_04185	FCIDLODI_03368
yghU		glutathione-dependent disulfide-bond oxidoreductase	61	61	1	30	1123				428	866	858	HMFEBHEO_04549	MBNPCMIH_01739	ADEMNNHD_03364	MDEMIAGG_01837	GKNOCEHK_00057	LDEBFFIB_00727	PECHBGDK_00476	IMLKDOAK_00210	IEJNMNOH_01384	LNANCHIB_00774	DOENDADM_00961	CHOLPJMM_00583	MMOGLPMM_02536	JNEOFBDF_02202	CHPPKMFP_02120	BEELLKIH_02119	OICFAKJO_02122	PGOOBAIJ_03225	BHPGANCG_01173	JFDIKODA_01114	NPLKBENA_01491	PBEMJDEM_00409	PGLPAGMO_03554	PIJOMEFA_03887	CKMNLMEI_02018	AGHBHAPJ_03999	FNMHELAB_00227	EOEENIAE_01988	OMHAOFJN_02147	ICOLCEPD_01604	NHMMFKHA_03768	NEHNEIKB_00261	AAJMOGGJ_01153	HELACHEG_01405	HCDKOANN_04192	FCIDLODI_03375
yghA		NAD(P)-dependent oxidoreductase	61	61	1	30	1104				767	884	880	HMFEBHEO_04566	MBNPCMIH_01756	ADEMNNHD_03382	MDEMIAGG_01854	GKNOCEHK_00040	LDEBFFIB_00744	PECHBGDK_00493	IMLKDOAK_00227	IEJNMNOH_01401	LNANCHIB_00791	DOENDADM_00978	CHOLPJMM_00566	MMOGLPMM_02553	JNEOFBDF_02185	CHPPKMFP_02103	BEELLKIH_02102	OICFAKJO_02105	PGOOBAIJ_03242	BHPGANCG_01190	JFDIKODA_01097	NPLKBENA_01473	PBEMJDEM_00391	PGLPAGMO_03571	PIJOMEFA_03904	CKMNLMEI_02035	AGHBHAPJ_01986	FNMHELAB_00244	EOEENIAE_02005	OMHAOFJN_01458	ICOLCEPD_01621	NHMMFKHA_03751	NEHNEIKB_00244	AAJMOGGJ_01170	HELACHEG_01388	HCDKOANN_04209	FCIDLODI_03392
yqhE		2,5-didehydrogluconate reductase A	61	67	1.1	30	1093				359	827	708	HMFEBHEO_04574	MBNPCMIH_01765	ADEMNNHD_03393	MDEMIAGG_01863	GKNOCEHK_00031	LDEBFFIB_00753	PECHBGDK_00502	IMLKDOAK_00236	IEJNMNOH_01410	LNANCHIB_00800	DOENDADM_00987	CHOLPJMM_00557	MMOGLPMM_01876	JNEOFBDF_01954	CHPPKMFP_01871	BEELLKIH_01847	OICFAKJO_01911	PGOOBAIJ_02127	BHPGANCG_01199	JFDIKODA_01088	NPLKBENA_00818 NPLKBENA_00819	PBEMJDEM_00576 PBEMJDEM_00577	PGLPAGMO_01335 PGLPAGMO_01334	PIJOMEFA_03913	CKMNLMEI_02044	AGHBHAPJ_01995	FNMHELAB_00253	EOEENIAE_03127	OMHAOFJN_01467	ICOLCEPD_01630	NHMMFKHA_01107	NEHNEIKB_00235	AAJMOGGJ_01179	HELACHEG_01379	HCDKOANN_04221 HCDKOANN_04220	FCIDLODI_03401
ygiE		zinc transporter ZupT	61	61	1	30	1067				572	773	759	HMFEBHEO_04600	MBNPCMIH_01791	ADEMNNHD_03419	MDEMIAGG_01889	GKNOCEHK_00005	LDEBFFIB_00779	PECHBGDK_00528	IMLKDOAK_00262	IEJNMNOH_01436	LNANCHIB_00826	DOENDADM_01013	CHOLPJMM_00531	MMOGLPMM_01850	JNEOFBDF_01980	CHPPKMFP_01845	BEELLKIH_01873	OICFAKJO_01937	PGOOBAIJ_02153	BHPGANCG_01225	JFDIKODA_01062	NPLKBENA_00792	PBEMJDEM_00550	PGLPAGMO_01361	PIJOMEFA_03939	CKMNLMEI_02070	AGHBHAPJ_01952	FNMHELAB_00279	EOEENIAE_03153	OMHAOFJN_01493	ICOLCEPD_01636	NHMMFKHA_01133	NEHNEIKB_00209	AAJMOGGJ_01205	HELACHEG_01353	HCDKOANN_04247	FCIDLODI_00743
group_1723		disulfide bond formation protein B	61	61	1	30	1059				593	677	675	HMFEBHEO_04604	MBNPCMIH_01795	ADEMNNHD_03423	MDEMIAGG_01893	GKNOCEHK_00001	LDEBFFIB_00783	PECHBGDK_00532	IMLKDOAK_00266	IEJNMNOH_01440	LNANCHIB_00830	DOENDADM_01017	CHOLPJMM_00527	MMOGLPMM_01846	JNEOFBDF_01984	CHPPKMFP_01841	BEELLKIH_01877	OICFAKJO_01941	PGOOBAIJ_02157	BHPGANCG_01229	JFDIKODA_01058	NPLKBENA_00788	PBEMJDEM_00546	PGLPAGMO_01365	PIJOMEFA_03943	CKMNLMEI_02074	AGHBHAPJ_01956	FNMHELAB_00283	EOEENIAE_03157	OMHAOFJN_01497	ICOLCEPD_01632	NHMMFKHA_01137	NEHNEIKB_00205	AAJMOGGJ_01209	HELACHEG_01349	HCDKOANN_04251	FCIDLODI_00739
rfe		undecaprenyl-phosphate alpha-N-acetylglucosaminyl 1-phosphate transferase	61	61	1	30	2900				920	1103	1085	HMFEBHEO_04649	MBNPCMIH_01448	ADEMNNHD_04236	MDEMIAGG_03628	GKNOCEHK_01313	LDEBFFIB_01119	PECHBGDK_01595	IMLKDOAK_01043	IEJNMNOH_00318	LNANCHIB_02118	DOENDADM_00541	CHOLPJMM_02046	MMOGLPMM_01048	JNEOFBDF_01105	CHPPKMFP_00998	BEELLKIH_01046	OICFAKJO_01053	PGOOBAIJ_01138	BHPGANCG_02242	JFDIKODA_03543	NPLKBENA_03271	PBEMJDEM_02419	PGLPAGMO_01435	PIJOMEFA_03766	CKMNLMEI_03999	AGHBHAPJ_04938	FNMHELAB_04557	EOEENIAE_01847	OMHAOFJN_00524	ICOLCEPD_02940	NHMMFKHA_03720	NEHNEIKB_03434	AAJMOGGJ_00774	HELACHEG_01135	HCDKOANN_04747	FCIDLODI_00783
wecE		dTDP-4-amino-4,6-dideoxygalactose transaminase	61	61	1	30	2908				821	1130	1124	HMFEBHEO_04656	MBNPCMIH_01455	ADEMNNHD_04243	MDEMIAGG_03621	GKNOCEHK_01320	LDEBFFIB_01126	PECHBGDK_01588	IMLKDOAK_01050	IEJNMNOH_00311	LNANCHIB_02111	DOENDADM_00548	CHOLPJMM_02053	MMOGLPMM_01041	JNEOFBDF_01112	CHPPKMFP_01005	BEELLKIH_01039	OICFAKJO_01046	PGOOBAIJ_01131	BHPGANCG_02235	JFDIKODA_01842	NPLKBENA_03264	PBEMJDEM_02412	PGLPAGMO_01427	PIJOMEFA_03759	CKMNLMEI_03992	AGHBHAPJ_04931	FNMHELAB_04564	EOEENIAE_01854	OMHAOFJN_00531	ICOLCEPD_02933	NHMMFKHA_03713	NEHNEIKB_03427	AAJMOGGJ_00767	HELACHEG_01128	HCDKOANN_04740	FCIDLODI_00776
group_1728		putative arylsulfatase regulator	61	61	1	30	2946				842	1295	1287	HMFEBHEO_04697	MBNPCMIH_01495	ADEMNNHD_04284	MDEMIAGG_03581	GKNOCEHK_01360	LDEBFFIB_01166	PECHBGDK_01548	IMLKDOAK_01090	IEJNMNOH_00271	LNANCHIB_02071	DOENDADM_00588	CHOLPJMM_02093	MMOGLPMM_01001	JNEOFBDF_01152	CHPPKMFP_01045	BEELLKIH_00999	OICFAKJO_01006	PGOOBAIJ_01091	BHPGANCG_02195	JFDIKODA_01802	NPLKBENA_03224	PBEMJDEM_02371	PGLPAGMO_01387	PIJOMEFA_03719	CKMNLMEI_00844	AGHBHAPJ_04891	FNMHELAB_04604	EOEENIAE_01894	OMHAOFJN_01111	ICOLCEPD_02893	NHMMFKHA_03673	NEHNEIKB_03387	AAJMOGGJ_00727	HELACHEG_01088	HCDKOANN_04700	FCIDLODI_02868
yffH		GDP-mannose pyrophosphatase NudK	61	61	1	30	4130				398	575	534	HMFEBHEO_04729	MBNPCMIH_04120	ADEMNNHD_01267	MDEMIAGG_03711	GKNOCEHK_02181	LDEBFFIB_01020	PECHBGDK_02881	IMLKDOAK_03138	IEJNMNOH_04075	LNANCHIB_01691	DOENDADM_04126	CHOLPJMM_01756	MMOGLPMM_03245	JNEOFBDF_03263	CHPPKMFP_03163	BEELLKIH_03234	OICFAKJO_04513	PGOOBAIJ_03937	BHPGANCG_01250	JFDIKODA_00989	NPLKBENA_01054	PBEMJDEM_01743	PGLPAGMO_00393	PIJOMEFA_00776	CKMNLMEI_02351	AGHBHAPJ_04073	FNMHELAB_02183	EOEENIAE_02810	OMHAOFJN_03394	ICOLCEPD_03275	NHMMFKHA_01657	NEHNEIKB_01894	AAJMOGGJ_04225	HELACHEG_04460	HCDKOANN_03549	FCIDLODI_03551
eutA		ethanolamine utilization protein EutA	61	72	1.19	30	4149				254	1403	1060	HMFEBHEO_04746 HMFEBHEO_04747	MBNPCMIH_04103 MBNPCMIH_04102	ADEMNNHD_01284	MDEMIAGG_03694	GKNOCEHK_02164	LDEBFFIB_01037	PECHBGDK_01938	IMLKDOAK_03155	IEJNMNOH_04058	LNANCHIB_01674	DOENDADM_04143	CHOLPJMM_01773	MMOGLPMM_03228	JNEOFBDF_03280	CHPPKMFP_03180	BEELLKIH_03217	OICFAKJO_04496	PGOOBAIJ_03954	BHPGANCG_01267	JFDIKODA_01006	NPLKBENA_01037	PBEMJDEM_01726	PGLPAGMO_00410	PIJOMEFA_00759	CKMNLMEI_02368	AGHBHAPJ_04056	FNMHELAB_02166	EOEENIAE_02793	OMHAOFJN_03411	ICOLCEPD_04260	NHMMFKHA_01640	NEHNEIKB_01877	AAJMOGGJ_04242	HELACHEG_04443	HCDKOANN_03532	FCIDLODI_03534
group_1756		hypothetical protein	61	61	1	30	1907				101	146	101	HMFEBHEO_04883	MBNPCMIH_03097	ADEMNNHD_00445	MDEMIAGG_02304	GKNOCEHK_03000	LDEBFFIB_01634	PECHBGDK_04802	IMLKDOAK_04260	IEJNMNOH_04293	LNANCHIB_04915	DOENDADM_03132	CHOLPJMM_04549	MMOGLPMM_01702	JNEOFBDF_01736	CHPPKMFP_01697	BEELLKIH_01389	OICFAKJO_01705	PGOOBAIJ_02364	BHPGANCG_00227	JFDIKODA_05152	NPLKBENA_02137	PBEMJDEM_04317	PGLPAGMO_00671	PIJOMEFA_03999	CKMNLMEI_04199	AGHBHAPJ_04527	FNMHELAB_02865	EOEENIAE_02627	OMHAOFJN_01959	ICOLCEPD_00497	NHMMFKHA_01488	NEHNEIKB_01468	AAJMOGGJ_03076	HELACHEG_00638	HCDKOANN_01295	FCIDLODI_01775
group_1757		MFS transporter	61	61	1	30	1910				1151	1262	1242	HMFEBHEO_04886	MBNPCMIH_03100	ADEMNNHD_00442	MDEMIAGG_02301	GKNOCEHK_03003	LDEBFFIB_01637	PECHBGDK_04799	IMLKDOAK_04257	IEJNMNOH_04296	LNANCHIB_04912	DOENDADM_03129	CHOLPJMM_04552	MMOGLPMM_01705	JNEOFBDF_01739	CHPPKMFP_01700	BEELLKIH_01386	OICFAKJO_01708	PGOOBAIJ_02361	BHPGANCG_00230	JFDIKODA_05149	NPLKBENA_02140	PBEMJDEM_04320	PGLPAGMO_00668	PIJOMEFA_04002	CKMNLMEI_04202	AGHBHAPJ_04524	FNMHELAB_02862	EOEENIAE_02624	OMHAOFJN_01956	ICOLCEPD_00494	NHMMFKHA_01485	NEHNEIKB_01465	AAJMOGGJ_03073	HELACHEG_00635	HCDKOANN_01292	FCIDLODI_01772
group_1758		multidrug efflux RND transporter permease subunit	61	61	1	30	1915				1091	3167	2520	HMFEBHEO_04892	MBNPCMIH_03106	ADEMNNHD_00437	MDEMIAGG_02296	GKNOCEHK_03008	LDEBFFIB_01642	PECHBGDK_04794	IMLKDOAK_04252	IEJNMNOH_04302	LNANCHIB_04907	DOENDADM_03123	CHOLPJMM_04557	MMOGLPMM_01710	JNEOFBDF_01744	CHPPKMFP_01705	BEELLKIH_01381	OICFAKJO_01713	PGOOBAIJ_02356	BHPGANCG_00235	JFDIKODA_05143	NPLKBENA_02145	PBEMJDEM_04325	PGLPAGMO_00663	PIJOMEFA_04007	CKMNLMEI_04207	AGHBHAPJ_04519	FNMHELAB_02857	EOEENIAE_02619	OMHAOFJN_01951	ICOLCEPD_00489	NHMMFKHA_01479	NEHNEIKB_01459	AAJMOGGJ_03067	HELACHEG_00629	HCDKOANN_01287	FCIDLODI_01767
aceA		isocitrate lyase	61	61	1	30	3125				1136	1304	1301	HMFEBHEO_04912	MBNPCMIH_05088	ADEMNNHD_04471	MDEMIAGG_03383	GKNOCEHK_04014	LDEBFFIB_02165	PECHBGDK_02103	IMLKDOAK_02538	IEJNMNOH_00227	LNANCHIB_02323	DOENDADM_00260	CHOLPJMM_02502	MMOGLPMM_04149	JNEOFBDF_04172	CHPPKMFP_04427	BEELLKIH_04051	OICFAKJO_04013	PGOOBAIJ_03931	BHPGANCG_01844	JFDIKODA_02750	NPLKBENA_04769	PBEMJDEM_00877	PGLPAGMO_02514	PIJOMEFA_00310	CKMNLMEI_02723	AGHBHAPJ_05036	FNMHELAB_00742	EOEENIAE_00344	OMHAOFJN_02130	ICOLCEPD_04829	NHMMFKHA_00750	NEHNEIKB_02941	AAJMOGGJ_00419	HELACHEG_05037	HCDKOANN_00474	FCIDLODI_03929
group_1817		chitinase	61	61	1	30	2270				2156	2996	2981	HMFEBHEO_02092	MBNPCMIH_01612	ADEMNNHD_00086	MDEMIAGG_03168	GKNOCEHK_04456	LDEBFFIB_04779	PECHBGDK_00752	IMLKDOAK_00534	IEJNMNOH_00798	LNANCHIB_04759	DOENDADM_00895	CHOLPJMM_03888	MMOGLPMM_00171	JNEOFBDF_00036	CHPPKMFP_00171	BEELLKIH_00039	OICFAKJO_00036	PGOOBAIJ_04780	BHPGANCG_04824	JFDIKODA_03130	NPLKBENA_02991	PBEMJDEM_01255	PGLPAGMO_01133	PIJOMEFA_01594	CKMNLMEI_00902	AGHBHAPJ_00416	FNMHELAB_00351	EOEENIAE_01359	OMHAOFJN_04614	ICOLCEPD_00039	NHMMFKHA_02094	NEHNEIKB_02489	AAJMOGGJ_01125	HELACHEG_03296	HCDKOANN_00937	FCIDLODI_02066
rlpA		rare lipoprotein A	61	61	1	30	1551				476	1145	1121	HMFEBHEO_01389	MBNPCMIH_00601	ADEMNNHD_00730	MDEMIAGG_00188	GKNOCEHK_01901	LDEBFFIB_01303	PECHBGDK_02377	IMLKDOAK_01765	IEJNMNOH_02802	LNANCHIB_01480	DOENDADM_02865	CHOLPJMM_00154	MMOGLPMM_01421	JNEOFBDF_01455	CHPPKMFP_01416	BEELLKIH_01670	OICFAKJO_01423	PGOOBAIJ_02646	BHPGANCG_03567	JFDIKODA_03799	NPLKBENA_02733	PBEMJDEM_02943	PGLPAGMO_00953	PIJOMEFA_03234	CKMNLMEI_02904	AGHBHAPJ_01045	FNMHELAB_00975	EOEENIAE_03382	OMHAOFJN_01809	ICOLCEPD_02516	NHMMFKHA_00172	NEHNEIKB_04965	AAJMOGGJ_02154	HELACHEG_04752	HCDKOANN_01577	FCIDLODI_04473
ybiN		23S rRNA (adenine(1618)-N(6))-methyltransferase	61	61	1	30	4568				716	926	920	HMFEBHEO_00908	MBNPCMIH_02184	ADEMNNHD_00905	MDEMIAGG_03738	GKNOCEHK_01539	LDEBFFIB_02177	PECHBGDK_01877	IMLKDOAK_02088	IEJNMNOH_01635	LNANCHIB_02177	DOENDADM_01534	CHOLPJMM_02419	MMOGLPMM_01230	JNEOFBDF_01847	CHPPKMFP_01275	BEELLKIH_01278	OICFAKJO_01285	PGOOBAIJ_01943	BHPGANCG_02973	JFDIKODA_03511	NPLKBENA_00584	PBEMJDEM_03680	PGLPAGMO_04792	PIJOMEFA_02605	CKMNLMEI_02160	AGHBHAPJ_01489	FNMHELAB_04070	EOEENIAE_04516	OMHAOFJN_02459	ICOLCEPD_00979	NHMMFKHA_01260	NEHNEIKB_03811	AAJMOGGJ_01556	HELACHEG_02103	HCDKOANN_01773	FCIDLODI_00680
rne		ribonuclease E	61	61	1	30	4906				2465	3206	3190	HMFEBHEO_00118	MBNPCMIH_02512	ADEMNNHD_02709	MDEMIAGG_02969	GKNOCEHK_00606	LDEBFFIB_01502	PECHBGDK_00914	IMLKDOAK_03352	IEJNMNOH_00866	LNANCHIB_01131	DOENDADM_02368	CHOLPJMM_04097	MMOGLPMM_04088	JNEOFBDF_00906	CHPPKMFP_03829	BEELLKIH_03700	OICFAKJO_03663	PGOOBAIJ_00897	BHPGANCG_01881	JFDIKODA_02694	NPLKBENA_03965	PBEMJDEM_03554	PGLPAGMO_03856	PIJOMEFA_03444	CKMNLMEI_01170	AGHBHAPJ_00121	FNMHELAB_04508	EOEENIAE_01136	OMHAOFJN_03483	ICOLCEPD_00203	NHMMFKHA_04875	NEHNEIKB_04383	AAJMOGGJ_02023	HELACHEG_02270	HCDKOANN_02116	FCIDLODI_05048
ygaA		nitric oxide reductase transcription regulator	61	61	1	30	3666				1091	1520	1425	HMFEBHEO_03642	MBNPCMIH_03991	ADEMNNHD_03040	MDEMIAGG_01668	GKNOCEHK_01732	LDEBFFIB_02399	PECHBGDK_03648	IMLKDOAK_04637	IEJNMNOH_03955	LNANCHIB_03343	DOENDADM_03911	CHOLPJMM_04751	MMOGLPMM_02215	JNEOFBDF_02525	CHPPKMFP_02441	BEELLKIH_02440	OICFAKJO_02444	PGOOBAIJ_02904	BHPGANCG_04068	JFDIKODA_01431	NPLKBENA_02392	PBEMJDEM_01000	PGLPAGMO_03234	PIJOMEFA_02035	CKMNLMEI_03581	AGHBHAPJ_00996	FNMHELAB_04382	EOEENIAE_01751	OMHAOFJN_02961	ICOLCEPD_02616	NHMMFKHA_04086	NEHNEIKB_00580	AAJMOGGJ_04074	HELACHEG_01722	HCDKOANN_03872	FCIDLODI_03058
samB_1		putative cytoplasmic protein	61	61	1	30	2385				830	965	948	HMFEBHEO_04088	MBNPCMIH_03728	ADEMNNHD_04893	MDEMIAGG_03275	GKNOCEHK_04351	LDEBFFIB_04673	PECHBGDK_01837	IMLKDOAK_02040	IEJNMNOH_03546	LNANCHIB_04652	DOENDADM_03655	CHOLPJMM_03995	MMOGLPMM_00061	JNEOFBDF_00145	CHPPKMFP_00061	BEELLKIH_00149	OICFAKJO_00146	PGOOBAIJ_04670	BHPGANCG_04931	JFDIKODA_03237	NPLKBENA_03103	PBEMJDEM_01366	PGLPAGMO_01243	PIJOMEFA_03652	CKMNLMEI_03945	AGHBHAPJ_03145	FNMHELAB_01373	EOEENIAE_00902	OMHAOFJN_02251	ICOLCEPD_00147	NHMMFKHA_02201	NEHNEIKB_02596	AAJMOGGJ_03647	HELACHEG_03402	HCDKOANN_00829	FCIDLODI_04905
rimK		ribosomal protein S6 modification protein	61	61	1	30	4622				635	908	845	HMFEBHEO_01561	MBNPCMIH_01550	ADEMNNHD_00995	MDEMIAGG_03031	GKNOCEHK_01670	LDEBFFIB_02057	PECHBGDK_01763	IMLKDOAK_01518	IEJNMNOH_00707	LNANCHIB_01846	DOENDADM_00840	CHOLPJMM_02250	MMOGLPMM_00658	JNEOFBDF_00655	CHPPKMFP_00609	BEELLKIH_00661	OICFAKJO_00248	PGOOBAIJ_00042	BHPGANCG_02392	JFDIKODA_00735	NPLKBENA_00674	PBEMJDEM_01963	PGLPAGMO_01701	PIJOMEFA_04969	CKMNLMEI_05006	AGHBHAPJ_01891	FNMHELAB_00062	EOEENIAE_00061	OMHAOFJN_04195	ICOLCEPD_04892	NHMMFKHA_03268	NEHNEIKB_04473	AAJMOGGJ_01034	HELACHEG_01021	HCDKOANN_01828	FCIDLODI_00837
ybaE		peptide ABC transporter substrate-binding protein	61	61	1	30	1753				137	1733	1677	HMFEBHEO_04224	MBNPCMIH_02665	ADEMNNHD_00545	MDEMIAGG_04042	GKNOCEHK_02901	LDEBFFIB_02791	PECHBGDK_02155	IMLKDOAK_04359	IEJNMNOH_00647	LNANCHIB_02886	DOENDADM_00783	CHOLPJMM_03098	MMOGLPMM_01600	JNEOFBDF_01634	CHPPKMFP_01595	BEELLKIH_01491	OICFAKJO_01603	PGOOBAIJ_02466	BHPGANCG_03144	JFDIKODA_04007	NPLKBENA_02035	PBEMJDEM_04215	PGLPAGMO_00774	PIJOMEFA_01704	CKMNLMEI_04863	AGHBHAPJ_04626	FNMHELAB_02964	EOEENIAE_02485	OMHAOFJN_04149	ICOLCEPD_03412	NHMMFKHA_00010	NEHNEIKB_03167	AAJMOGGJ_00976	HELACHEG_04045	HCDKOANN_01396	FCIDLODI_01874
rnt		ribonuclease T	61	61	1	30	7844				647	773	649	HMFEBHEO_00018	MBNPCMIH_02466	ADEMNNHD_02429	MDEMIAGG_03835	GKNOCEHK_04756	LDEBFFIB_04578	PECHBGDK_04526	IMLKDOAK_03625	IEJNMNOH_02266	LNANCHIB_04209	DOENDADM_02298	CHOLPJMM_03309	MMOGLPMM_03826	JNEOFBDF_04494	CHPPKMFP_04092	BEELLKIH_03438	OICFAKJO_03402	PGOOBAIJ_04205	BHPGANCG_04526	JFDIKODA_00238	NPLKBENA_03703	PBEMJDEM_03292	PGLPAGMO_03735	PIJOMEFA_03330	CKMNLMEI_00238	AGHBHAPJ_03504	FNMHELAB_01822	EOEENIAE_00554	OMHAOFJN_04024	ICOLCEPD_00723	NHMMFKHA_03083	NEHNEIKB_02236	AAJMOGGJ_01953	HELACHEG_00290	HCDKOANN_02379	FCIDLODI_00477
sodC_2		superoxide dismutase	61	61	1	30	7850				470	521	508	HMFEBHEO_00024	MBNPCMIH_02460	ADEMNNHD_02423	MDEMIAGG_03830	GKNOCEHK_04762	LDEBFFIB_04584	PECHBGDK_04521	IMLKDOAK_03620	IEJNMNOH_02260	LNANCHIB_04204	DOENDADM_02304	CHOLPJMM_03304	MMOGLPMM_03820	JNEOFBDF_04488	CHPPKMFP_04098	BEELLKIH_03432	OICFAKJO_03396	PGOOBAIJ_04199	BHPGANCG_04531	JFDIKODA_00244	NPLKBENA_03697	PBEMJDEM_03286	PGLPAGMO_03741	PIJOMEFA_03336	CKMNLMEI_00244	AGHBHAPJ_03510	FNMHELAB_01817	EOEENIAE_00549	OMHAOFJN_04030	ICOLCEPD_00717	NHMMFKHA_03078	NEHNEIKB_02230	AAJMOGGJ_01959	HELACHEG_00285	HCDKOANN_02385	FCIDLODI_00472
group_1972		epimerase	61	61	1	30	7464				578	632	620	HMFEBHEO_00067	MBNPCMIH_04189	ADEMNNHD_02245	MDEMIAGG_01958	GKNOCEHK_01804	LDEBFFIB_00890	PECHBGDK_00113	IMLKDOAK_01798	IEJNMNOH_04113	LNANCHIB_00224	DOENDADM_04183	CHOLPJMM_04928	MMOGLPMM_00248	JNEOFBDF_00352	CHPPKMFP_00354	BEELLKIH_00356	OICFAKJO_00439	PGOOBAIJ_00233	BHPGANCG_00723	JFDIKODA_01653	NPLKBENA_00267	PBEMJDEM_03763	PGLPAGMO_00041	PIJOMEFA_00951	CKMNLMEI_04369	AGHBHAPJ_04154	FNMHELAB_00878	EOEENIAE_00963	OMHAOFJN_02309	ICOLCEPD_04680	NHMMFKHA_00452	NEHNEIKB_02113	AAJMOGGJ_04282	HELACHEG_00833	HCDKOANN_02564	FCIDLODI_00962
group_1973		PTS sugar transporter subunit IIA	61	61	1	30	7465				311	437	434	HMFEBHEO_00068	MBNPCMIH_04188	ADEMNNHD_02246	MDEMIAGG_01959	GKNOCEHK_01805	LDEBFFIB_00889	PECHBGDK_00112	IMLKDOAK_01799	IEJNMNOH_04114	LNANCHIB_00225	DOENDADM_04184	CHOLPJMM_04927	MMOGLPMM_00249	JNEOFBDF_00351	CHPPKMFP_00353	BEELLKIH_00355	OICFAKJO_00440	PGOOBAIJ_00234	BHPGANCG_00724	JFDIKODA_01652	NPLKBENA_00268	PBEMJDEM_03764	PGLPAGMO_00042	PIJOMEFA_00950	CKMNLMEI_04368	AGHBHAPJ_04155	FNMHELAB_00879	EOEENIAE_00964	OMHAOFJN_02310	ICOLCEPD_04679	NHMMFKHA_00451	NEHNEIKB_02112	AAJMOGGJ_04283	HELACHEG_00832	HCDKOANN_02563	FCIDLODI_00963
group_1974		PTS sugar transporter subunit IIB	61	61	1	30	7468				191	281	269	HMFEBHEO_00071	MBNPCMIH_04185	ADEMNNHD_02249	MDEMIAGG_01962	GKNOCEHK_01808	LDEBFFIB_00886	PECHBGDK_00109	IMLKDOAK_01802	IEJNMNOH_04117	LNANCHIB_00228	DOENDADM_04187	CHOLPJMM_04924	MMOGLPMM_00252	JNEOFBDF_00348	CHPPKMFP_00350	BEELLKIH_00352	OICFAKJO_00443	PGOOBAIJ_00237	BHPGANCG_00727	JFDIKODA_01649	NPLKBENA_00271	PBEMJDEM_03767	PGLPAGMO_00045	PIJOMEFA_00947	CKMNLMEI_04365	AGHBHAPJ_04158	FNMHELAB_00882	EOEENIAE_00967	OMHAOFJN_02313	ICOLCEPD_04676	NHMMFKHA_00448	NEHNEIKB_02109	AAJMOGGJ_04286	HELACHEG_00829	HCDKOANN_02560	FCIDLODI_00966
group_1975		aminopeptidase	61	61	1	30	7469				785	1118	1074	HMFEBHEO_00072	MBNPCMIH_04184	ADEMNNHD_02250	MDEMIAGG_01963	GKNOCEHK_01809	LDEBFFIB_00885	PECHBGDK_00108	IMLKDOAK_01803	IEJNMNOH_04118	LNANCHIB_00229	DOENDADM_04188	CHOLPJMM_04923	MMOGLPMM_00253	JNEOFBDF_00347	CHPPKMFP_00349	BEELLKIH_00351	OICFAKJO_00444	PGOOBAIJ_00238	BHPGANCG_00728	JFDIKODA_01648	NPLKBENA_00272	PBEMJDEM_03768	PGLPAGMO_00046	PIJOMEFA_00946	CKMNLMEI_04364	AGHBHAPJ_04159	FNMHELAB_00883	EOEENIAE_00968	OMHAOFJN_02314	ICOLCEPD_04675	NHMMFKHA_00447	NEHNEIKB_02108	AAJMOGGJ_04287	HELACHEG_00828	HCDKOANN_02559	FCIDLODI_00967
tehA		dicarboxylate transporter/tellurite-resistance protein TehA	61	61	1	30	7472				464	1013	1004	HMFEBHEO_00075	MBNPCMIH_04181	ADEMNNHD_02253	MDEMIAGG_01966	GKNOCEHK_01812	LDEBFFIB_00882	PECHBGDK_00105	IMLKDOAK_01806	IEJNMNOH_04121	LNANCHIB_00232	DOENDADM_04191	CHOLPJMM_04920	MMOGLPMM_00257	JNEOFBDF_00343	CHPPKMFP_00345	BEELLKIH_00347	OICFAKJO_00448	PGOOBAIJ_00242	BHPGANCG_00731	JFDIKODA_01645	NPLKBENA_00276	PBEMJDEM_03772	PGLPAGMO_00050	PIJOMEFA_00943	CKMNLMEI_04361	AGHBHAPJ_04162	FNMHELAB_00886	EOEENIAE_00971	OMHAOFJN_02317	ICOLCEPD_04672	NHMMFKHA_00444	NEHNEIKB_02105	AAJMOGGJ_04290	HELACHEG_00825	HCDKOANN_02555	FCIDLODI_00970
sifB		effector protein SifB	61	61	1	30	7479				395	620	616	HMFEBHEO_00082	MBNPCMIH_04174	ADEMNNHD_02260	MDEMIAGG_01973	GKNOCEHK_01819	LDEBFFIB_00875	PECHBGDK_00098	IMLKDOAK_01813	IEJNMNOH_04128	LNANCHIB_00239	DOENDADM_04198	CHOLPJMM_04913	MMOGLPMM_00263	JNEOFBDF_00336	CHPPKMFP_00338	BEELLKIH_00340	OICFAKJO_00455	PGOOBAIJ_00249	BHPGANCG_00738	JFDIKODA_01638	NPLKBENA_00283	PBEMJDEM_03779	PGLPAGMO_00057	PIJOMEFA_00936	CKMNLMEI_04354	AGHBHAPJ_04169	FNMHELAB_00893	EOEENIAE_00978	OMHAOFJN_02324	ICOLCEPD_04665	NHMMFKHA_00437	NEHNEIKB_02098	AAJMOGGJ_04297	HELACHEG_00818	HCDKOANN_02548	FCIDLODI_00977
ugtL		D-alanyl-D-alanine dipeptidase	61	61	1	30	7481				356	398	392	HMFEBHEO_00084	MBNPCMIH_04172	ADEMNNHD_02262	MDEMIAGG_01975	GKNOCEHK_01821	LDEBFFIB_00873	PECHBGDK_00096	IMLKDOAK_01815	IEJNMNOH_04130	LNANCHIB_00241	DOENDADM_04200	CHOLPJMM_04911	MMOGLPMM_00265	JNEOFBDF_00334	CHPPKMFP_00336	BEELLKIH_00338	OICFAKJO_00457	PGOOBAIJ_00251	BHPGANCG_00740	JFDIKODA_01636	NPLKBENA_00285	PBEMJDEM_03781	PGLPAGMO_00059	PIJOMEFA_00934	CKMNLMEI_04352	AGHBHAPJ_04171	FNMHELAB_00895	EOEENIAE_00980	OMHAOFJN_02326	ICOLCEPD_04663	NHMMFKHA_00435	NEHNEIKB_02096	AAJMOGGJ_04299	HELACHEG_00816	HCDKOANN_02546	FCIDLODI_00979
solA		N-methyltryptophan oxidase	61	61	1	30	4932				1118	1124	1118	HMFEBHEO_00093	MBNPCMIH_02486	ADEMNNHD_02735	MDEMIAGG_00470	GKNOCEHK_00632	LDEBFFIB_01528	PECHBGDK_00939	IMLKDOAK_01982	IEJNMNOH_00892	LNANCHIB_01157	DOENDADM_02394	CHOLPJMM_01947	MMOGLPMM_04114	JNEOFBDF_00880	CHPPKMFP_03803	BEELLKIH_03726	OICFAKJO_03690	PGOOBAIJ_00923	BHPGANCG_01907	JFDIKODA_02720	NPLKBENA_03991	PBEMJDEM_03580	PGLPAGMO_03830	PIJOMEFA_03470	CKMNLMEI_00805	AGHBHAPJ_00095	FNMHELAB_01507	EOEENIAE_00448	OMHAOFJN_04475	ICOLCEPD_00391	NHMMFKHA_04849	NEHNEIKB_04357	AAJMOGGJ_02049	HELACHEG_02296	HCDKOANN_02090	FCIDLODI_01351
yceB		putative lipoprotein YceB	61	61	1	30	4928				560	626	562	HMFEBHEO_00097	MBNPCMIH_02491	ADEMNNHD_02730	MDEMIAGG_02990	GKNOCEHK_00627	LDEBFFIB_01523	PECHBGDK_00935	IMLKDOAK_01987	IEJNMNOH_00887	LNANCHIB_01152	DOENDADM_02389	CHOLPJMM_01942	MMOGLPMM_04109	JNEOFBDF_00885	CHPPKMFP_03808	BEELLKIH_03721	OICFAKJO_03685	PGOOBAIJ_00918	BHPGANCG_01902	JFDIKODA_02715	NPLKBENA_03986	PBEMJDEM_03575	PGLPAGMO_03835	PIJOMEFA_03465	CKMNLMEI_00810	AGHBHAPJ_00100	FNMHELAB_02558	EOEENIAE_01470	OMHAOFJN_04470	ICOLCEPD_00182	NHMMFKHA_04854	NEHNEIKB_04362	AAJMOGGJ_02044	HELACHEG_02291	HCDKOANN_02095	FCIDLODI_05027
yceL		MFS transporter	61	61	1	30	4926				839	1208	1201	HMFEBHEO_00099	MBNPCMIH_02493	ADEMNNHD_02728	MDEMIAGG_02988	GKNOCEHK_00625	LDEBFFIB_01521	PECHBGDK_00933	IMLKDOAK_01989	IEJNMNOH_00885	LNANCHIB_01150	DOENDADM_02387	CHOLPJMM_01940	MMOGLPMM_04107	JNEOFBDF_00887	CHPPKMFP_03810	BEELLKIH_03719	OICFAKJO_03683	PGOOBAIJ_00916	BHPGANCG_01900	JFDIKODA_02713	NPLKBENA_03984	PBEMJDEM_03573	PGLPAGMO_03837	PIJOMEFA_03463	CKMNLMEI_00812	AGHBHAPJ_00102	FNMHELAB_02556	EOEENIAE_01468	OMHAOFJN_04468	ICOLCEPD_00184	NHMMFKHA_04856	NEHNEIKB_04364	AAJMOGGJ_02042	HELACHEG_02289	HCDKOANN_02097	FCIDLODI_05029
flgA		flagella basal body P-ring formation protein FlgA	61	61	1	30	4918				602	659	658	HMFEBHEO_00106	MBNPCMIH_02500	ADEMNNHD_02721	MDEMIAGG_02981	GKNOCEHK_00618	LDEBFFIB_01514	PECHBGDK_00926	IMLKDOAK_01996	IEJNMNOH_00878	LNANCHIB_01143	DOENDADM_02380	CHOLPJMM_01933	MMOGLPMM_04100	JNEOFBDF_00894	CHPPKMFP_03817	BEELLKIH_03712	OICFAKJO_03676	PGOOBAIJ_00909	BHPGANCG_01893	JFDIKODA_02706	NPLKBENA_03977	PBEMJDEM_03566	PGLPAGMO_03844	PIJOMEFA_03456	CKMNLMEI_01182	AGHBHAPJ_00109	FNMHELAB_02549	EOEENIAE_01461	OMHAOFJN_04461	ICOLCEPD_00191	NHMMFKHA_04863	NEHNEIKB_04371	AAJMOGGJ_02035	HELACHEG_02282	HCDKOANN_02104	FCIDLODI_05036
rluC		23S rRNA pseudouridine(955/2504/2580) synthase	61	61	1	30	4904				959	1043	1040	HMFEBHEO_00120	MBNPCMIH_02514	ADEMNNHD_02707	MDEMIAGG_02967	GKNOCEHK_00604	LDEBFFIB_01500	PECHBGDK_00912	IMLKDOAK_03350	IEJNMNOH_00864	LNANCHIB_01129	DOENDADM_02366	CHOLPJMM_04099	MMOGLPMM_04086	JNEOFBDF_00908	CHPPKMFP_03831	BEELLKIH_03698	OICFAKJO_03661	PGOOBAIJ_00895	BHPGANCG_01879	JFDIKODA_02692	NPLKBENA_03963	PBEMJDEM_03552	PGLPAGMO_03858	PIJOMEFA_03442	CKMNLMEI_01168	AGHBHAPJ_00123	FNMHELAB_04506	EOEENIAE_01138	OMHAOFJN_03481	ICOLCEPD_00205	NHMMFKHA_04877	NEHNEIKB_04385	AAJMOGGJ_02021	HELACHEG_02268	HCDKOANN_02118	FCIDLODI_05050
ndh		FAD-dependent oxidoreductase	61	61	1	30	4876				1247	1304	1301	HMFEBHEO_00147	MBNPCMIH_02541	ADEMNNHD_02678	MDEMIAGG_02941	GKNOCEHK_00578	LDEBFFIB_04338	PECHBGDK_00886	IMLKDOAK_03324	IEJNMNOH_00837	LNANCHIB_01103	DOENDADM_02339	CHOLPJMM_04095	MMOGLPMM_04060	JNEOFBDF_00934	CHPPKMFP_03857	BEELLKIH_03672	OICFAKJO_03635	PGOOBAIJ_00869	BHPGANCG_01853	JFDIKODA_03977	NPLKBENA_03937	PBEMJDEM_03526	PGLPAGMO_03885	PIJOMEFA_03416	CKMNLMEI_01142	AGHBHAPJ_00149	FNMHELAB_04480	EOEENIAE_00373	OMHAOFJN_03455	ICOLCEPD_00231	NHMMFKHA_00881	NEHNEIKB_03072	AAJMOGGJ_01994	HELACHEG_02893	HCDKOANN_02144	FCIDLODI_05076
ycfX		N-acetylglucosamine kinase	61	61	1	30	4865				614	911	818	HMFEBHEO_00159	MBNPCMIH_04414	ADEMNNHD_02669	MDEMIAGG_02140	GKNOCEHK_03403	LDEBFFIB_03465	PECHBGDK_03219	IMLKDOAK_03400	IEJNMNOH_00826	LNANCHIB_03594	DOENDADM_04596	CHOLPJMM_03673	MMOGLPMM_04051	JNEOFBDF_00943	CHPPKMFP_03866	BEELLKIH_03663	OICFAKJO_03626	PGOOBAIJ_00860	BHPGANCG_03682	JFDIKODA_03089	NPLKBENA_03928	PBEMJDEM_03517	PGLPAGMO_03894	PIJOMEFA_02173	CKMNLMEI_04233	AGHBHAPJ_01957	FNMHELAB_04203	EOEENIAE_03806	OMHAOFJN_04953	ICOLCEPD_01954	NHMMFKHA_00872	NEHNEIKB_03063	AAJMOGGJ_04647	HELACHEG_02884	HCDKOANN_02153	FCIDLODI_05085
group_2004		hypothetical protein	61	61	1	30	4855				1028	1334	1263	HMFEBHEO_00167	MBNPCMIH_04406	ADEMNNHD_02661	MDEMIAGG_02132	GKNOCEHK_03411	LDEBFFIB_03457	PECHBGDK_03227	IMLKDOAK_03392	IEJNMNOH_00818	LNANCHIB_03602	DOENDADM_04604	CHOLPJMM_03681	MMOGLPMM_04043	JNEOFBDF_00951	CHPPKMFP_03875	BEELLKIH_03655	OICFAKJO_03618	PGOOBAIJ_00852	BHPGANCG_03690	JFDIKODA_03081	NPLKBENA_03920	PBEMJDEM_03509	PGLPAGMO_03902	PIJOMEFA_02181	CKMNLMEI_04241	AGHBHAPJ_01965	FNMHELAB_04195	EOEENIAE_03814	OMHAOFJN_04961	ICOLCEPD_01946	NHMMFKHA_00864	NEHNEIKB_03055	AAJMOGGJ_04639	HELACHEG_02876	HCDKOANN_02161	FCIDLODI_05093
yneH		putative glutaminase	61	61	1	30	7960				314	926	915	HMFEBHEO_00185	MBNPCMIH_03002	ADEMNNHD_02333	MDEMIAGG_02051	GKNOCEHK_03463	LDEBFFIB_00797	PECHBGDK_00020	IMLKDOAK_02930	IEJNMNOH_02943	LNANCHIB_00317	DOENDADM_03029	CHOLPJMM_04834	MMOGLPMM_00335	JNEOFBDF_00264	CHPPKMFP_00266	BEELLKIH_00268	OICFAKJO_00529	PGOOBAIJ_00323	BHPGANCG_00817	JFDIKODA_01611	NPLKBENA_00355	PBEMJDEM_03851	PGLPAGMO_00131	PIJOMEFA_00857	CKMNLMEI_04275	AGHBHAPJ_03787	FNMHELAB_02994	EOEENIAE_01056	OMHAOFJN_02400	ICOLCEPD_04222	NHMMFKHA_00359	NEHNEIKB_02020	AAJMOGGJ_03011	HELACHEG_00740	HCDKOANN_02478	FCIDLODI_00385
group_2009		hypothetical protein	61	61	1	30	7961				347	359	358	HMFEBHEO_00186	MBNPCMIH_03001	ADEMNNHD_02332	MDEMIAGG_02050	GKNOCEHK_03462	LDEBFFIB_00798	PECHBGDK_00021	IMLKDOAK_02931	IEJNMNOH_02942	LNANCHIB_00316	DOENDADM_03030	CHOLPJMM_04835	MMOGLPMM_00334	JNEOFBDF_00265	CHPPKMFP_00267	BEELLKIH_00269	OICFAKJO_00528	PGOOBAIJ_00322	BHPGANCG_00816	JFDIKODA_01610	NPLKBENA_00354	PBEMJDEM_03850	PGLPAGMO_00130	PIJOMEFA_00858	CKMNLMEI_04276	AGHBHAPJ_03786	FNMHELAB_02993	EOEENIAE_01055	OMHAOFJN_02399	ICOLCEPD_04223	NHMMFKHA_00360	NEHNEIKB_02021	AAJMOGGJ_03012	HELACHEG_00741	HCDKOANN_02479	FCIDLODI_00384
group_2010		hypothetical protein	61	61	1	30	7963				245	527	480	HMFEBHEO_00188	MBNPCMIH_02999	ADEMNNHD_02330	MDEMIAGG_02048	GKNOCEHK_03460	LDEBFFIB_00800	PECHBGDK_00023	IMLKDOAK_02933	IEJNMNOH_02940	LNANCHIB_00314	DOENDADM_03032	CHOLPJMM_04837	MMOGLPMM_00332	JNEOFBDF_00267	CHPPKMFP_00269	BEELLKIH_00271	OICFAKJO_00526	PGOOBAIJ_00320	BHPGANCG_00814	JFDIKODA_01608	NPLKBENA_00352	PBEMJDEM_03848	PGLPAGMO_00128	PIJOMEFA_00860	CKMNLMEI_04278	AGHBHAPJ_03784	FNMHELAB_02991	EOEENIAE_01053	OMHAOFJN_02397	ICOLCEPD_04225	NHMMFKHA_00362	NEHNEIKB_02023	AAJMOGGJ_03014	HELACHEG_00743	HCDKOANN_02481	FCIDLODI_00382
group_2014		acid-resistance protein	61	61	1	30	7527				134	329	325	HMFEBHEO_00214	MBNPCMIH_02964	ADEMNNHD_02304	MDEMIAGG_02015	GKNOCEHK_01862	LDEBFFIB_00833	PECHBGDK_00056	IMLKDOAK_01856	IEJNMNOH_02905	LNANCHIB_00281	DOENDADM_03067	CHOLPJMM_04871	MMOGLPMM_00311	JNEOFBDF_00288	CHPPKMFP_00290	BEELLKIH_00292	OICFAKJO_00503	PGOOBAIJ_00297	BHPGANCG_00781	JFDIKODA_01575	NPLKBENA_00331	PBEMJDEM_03827	PGLPAGMO_00105	PIJOMEFA_00894	CKMNLMEI_04312	AGHBHAPJ_02378	FNMHELAB_00936	EOEENIAE_01020	OMHAOFJN_02367	ICOLCEPD_04622	NHMMFKHA_00395	NEHNEIKB_02056	AAJMOGGJ_03049	HELACHEG_00776	HCDKOANN_02502	FCIDLODI_02686
rspA_2		bifunctional D-altronate/D-mannonate dehydratase	61	61	1	30	7936				1088	1214	1211	HMFEBHEO_00228	MBNPCMIH_04448	ADEMNNHD_02356	MDEMIAGG_01042	GKNOCEHK_04001	LDEBFFIB_02968	PECHBGDK_02678	IMLKDOAK_03555	IEJNMNOH_02620	LNANCHIB_03056	DOENDADM_02730	CHOLPJMM_03261	MMOGLPMM_00358	JNEOFBDF_00241	CHPPKMFP_00243	BEELLKIH_00245	OICFAKJO_00552	PGOOBAIJ_00346	BHPGANCG_03220	JFDIKODA_00305	NPLKBENA_00378	PBEMJDEM_03874	PGLPAGMO_00154	PIJOMEFA_03401	CKMNLMEI_00010	AGHBHAPJ_03809	FNMHELAB_01752	EOEENIAE_02539	OMHAOFJN_03491	ICOLCEPD_00652	NHMMFKHA_03013	NEHNEIKB_02165	AAJMOGGJ_02664	HELACHEG_00219	HCDKOANN_02455	FCIDLODI_00407
group_2016		putative dimethylsulfoxide reductase	61	61	1	30	7922				716	857	852	HMFEBHEO_00237	MBNPCMIH_04171	ADEMNNHD_02365	MDEMIAGG_02082	GKNOCEHK_04818	LDEBFFIB_02958	PECHBGDK_02687	IMLKDOAK_03564	IEJNMNOH_02629	LNANCHIB_03047	DOENDADM_02739	CHOLPJMM_03252	MMOGLPMM_00368	JNEOFBDF_00231	CHPPKMFP_00233	BEELLKIH_00235	OICFAKJO_00562	PGOOBAIJ_00356	BHPGANCG_03211	JFDIKODA_00296	NPLKBENA_00388	PBEMJDEM_03884	PGLPAGMO_01653	PIJOMEFA_03392	CKMNLMEI_00300	AGHBHAPJ_04377	FNMHELAB_01761	EOEENIAE_03176	OMHAOFJN_04086	ICOLCEPD_00661	NHMMFKHA_03022	NEHNEIKB_02174	AAJMOGGJ_02673	HELACHEG_00228	HCDKOANN_02445	FCIDLODI_00416
ynfI		DMSO reductase maturation protein DsmD	61	61	1	30	7920				599	614	613	HMFEBHEO_00238	MBNPCMIH_04170	ADEMNNHD_02366	MDEMIAGG_02083	GKNOCEHK_04817	LDEBFFIB_02957	PECHBGDK_02688	IMLKDOAK_03565	IEJNMNOH_02630	LNANCHIB_03046	DOENDADM_02740	CHOLPJMM_03251	MMOGLPMM_00369	JNEOFBDF_00230	CHPPKMFP_00232	BEELLKIH_00234	OICFAKJO_00563	PGOOBAIJ_00357	BHPGANCG_03210	JFDIKODA_00295	NPLKBENA_00389	PBEMJDEM_03885	PGLPAGMO_01652	PIJOMEFA_03391	CKMNLMEI_00299	AGHBHAPJ_04376	FNMHELAB_01762	EOEENIAE_03177	OMHAOFJN_04085	ICOLCEPD_00662	NHMMFKHA_03023	NEHNEIKB_02175	AAJMOGGJ_02674	HELACHEG_00229	HCDKOANN_02444	FCIDLODI_00417
yccF		Inner membrane protein YccF	61	61	1	30	4739				359	446	444	HMFEBHEO_00280	MBNPCMIH_04612	ADEMNNHD_02824	MDEMIAGG_04665	GKNOCEHK_02679	LDEBFFIB_01855	PECHBGDK_01641	IMLKDOAK_00105	IEJNMNOH_04659	LNANCHIB_01787	DOENDADM_04865	CHOLPJMM_01216	MMOGLPMM_01133	JNEOFBDF_01193	CHPPKMFP_01127	BEELLKIH_01130	OICFAKJO_01137	PGOOBAIJ_01223	BHPGANCG_01075	JFDIKODA_00639	NPLKBENA_02895	PBEMJDEM_02243	PGLPAGMO_03794	PIJOMEFA_03558	CKMNLMEI_00717	AGHBHAPJ_02673	FNMHELAB_04635	EOEENIAE_01181	OMHAOFJN_03540	ICOLCEPD_04018	NHMMFKHA_01370	NEHNEIKB_03221	AAJMOGGJ_04902	HELACHEG_02007	HCDKOANN_02000	FCIDLODI_01264
ssrB		DNA-binding response regulator	61	61	1	30	7802				368	638	553	HMFEBHEO_00291	MBNPCMIH_04024	ADEMNNHD_02474	MDEMIAGG_03880	GKNOCEHK_04711	LDEBFFIB_04533	PECHBGDK_04571	IMLKDOAK_03670	IEJNMNOH_03989	LNANCHIB_04254	DOENDADM_04069	CHOLPJMM_03354	MMOGLPMM_03871	JNEOFBDF_04539	CHPPKMFP_04047	BEELLKIH_03483	OICFAKJO_03447	PGOOBAIJ_04250	BHPGANCG_04481	JFDIKODA_00193	NPLKBENA_03748	PBEMJDEM_03337	PGLPAGMO_03690	PIJOMEFA_03285	CKMNLMEI_00193	AGHBHAPJ_03459	FNMHELAB_01867	EOEENIAE_00599	OMHAOFJN_03979	ICOLCEPD_00768	NHMMFKHA_03128	NEHNEIKB_02281	AAJMOGGJ_04098	HELACHEG_00335	HCDKOANN_02334	FCIDLODI_00522
orf242		helix-turn-helix-type transcriptional regulator	61	61	1	30	7800				644	728	726	HMFEBHEO_00292	MBNPCMIH_04023	ADEMNNHD_02475	MDEMIAGG_03881	GKNOCEHK_04710	LDEBFFIB_04532	PECHBGDK_04572	IMLKDOAK_03671	IEJNMNOH_03988	LNANCHIB_04255	DOENDADM_04070	CHOLPJMM_03355	MMOGLPMM_03872	JNEOFBDF_04540	CHPPKMFP_04046	BEELLKIH_03484	OICFAKJO_03448	PGOOBAIJ_04251	BHPGANCG_04480	JFDIKODA_00192	NPLKBENA_03749	PBEMJDEM_03338	PGLPAGMO_03689	PIJOMEFA_03284	CKMNLMEI_00192	AGHBHAPJ_03458	FNMHELAB_01868	EOEENIAE_00600	OMHAOFJN_03978	ICOLCEPD_00769	NHMMFKHA_03129	NEHNEIKB_02282	AAJMOGGJ_04099	HELACHEG_00336	HCDKOANN_02333	FCIDLODI_00523
ttrC		tetrathionate reductase subunit C	61	61	1	30	7794				956	1022	1019	HMFEBHEO_00298	MBNPCMIH_04017	ADEMNNHD_02481	MDEMIAGG_03887	GKNOCEHK_04704	LDEBFFIB_04526	PECHBGDK_04578	IMLKDOAK_03677	IEJNMNOH_03982	LNANCHIB_04261	DOENDADM_04076	CHOLPJMM_03361	MMOGLPMM_03878	JNEOFBDF_04546	CHPPKMFP_04040	BEELLKIH_03490	OICFAKJO_03454	PGOOBAIJ_04257	BHPGANCG_04474	JFDIKODA_00186	NPLKBENA_03755	PBEMJDEM_03344	PGLPAGMO_03682	PIJOMEFA_02360	CKMNLMEI_00186	AGHBHAPJ_00654	FNMHELAB_01874	EOEENIAE_00606	OMHAOFJN_03972	ICOLCEPD_00775	NHMMFKHA_03135	NEHNEIKB_02288	AAJMOGGJ_04105	HELACHEG_00342	HCDKOANN_02327	FCIDLODI_00529
ttrA		tetrathionate reductase subunit A	61	61	1	30	7793				3062	3134	3063	HMFEBHEO_00299	MBNPCMIH_04016	ADEMNNHD_02482	MDEMIAGG_03888	GKNOCEHK_04703	LDEBFFIB_04525	PECHBGDK_04579	IMLKDOAK_03678	IEJNMNOH_03981	LNANCHIB_04262	DOENDADM_04077	CHOLPJMM_03362	MMOGLPMM_03879	JNEOFBDF_04547	CHPPKMFP_04039	BEELLKIH_03491	OICFAKJO_03455	PGOOBAIJ_04258	BHPGANCG_04473	JFDIKODA_00185	NPLKBENA_03756	PBEMJDEM_03345	PGLPAGMO_03681	PIJOMEFA_02359	CKMNLMEI_00185	AGHBHAPJ_00653	FNMHELAB_01875	EOEENIAE_00607	OMHAOFJN_03971	ICOLCEPD_00776	NHMMFKHA_03136	NEHNEIKB_02289	AAJMOGGJ_04106	HELACHEG_00343	HCDKOANN_02326	FCIDLODI_00530
group_2027		ribokinase	61	61	1	30	7792				1085	1226	1195	HMFEBHEO_00300	MBNPCMIH_04015	ADEMNNHD_02483	MDEMIAGG_03889	GKNOCEHK_04702	LDEBFFIB_04524	PECHBGDK_04580	IMLKDOAK_03679	IEJNMNOH_03980	LNANCHIB_04263	DOENDADM_04078	CHOLPJMM_03363	MMOGLPMM_03880	JNEOFBDF_04548	CHPPKMFP_04038	BEELLKIH_03492	OICFAKJO_03456	PGOOBAIJ_04259	BHPGANCG_04472	JFDIKODA_00184	NPLKBENA_03757	PBEMJDEM_03346	PGLPAGMO_03680	PIJOMEFA_02358	CKMNLMEI_00184	AGHBHAPJ_00652	FNMHELAB_01876	EOEENIAE_00608	OMHAOFJN_03970	ICOLCEPD_00777	NHMMFKHA_03137	NEHNEIKB_02290	AAJMOGGJ_04107	HELACHEG_00344	HCDKOANN_02325	FCIDLODI_00531
group_2028		hypothetical protein	61	61	1	30	7791				662	737	732	HMFEBHEO_00301	MBNPCMIH_04014	ADEMNNHD_02484	MDEMIAGG_03890	GKNOCEHK_04701	LDEBFFIB_04523	PECHBGDK_04581	IMLKDOAK_03680	IEJNMNOH_03979	LNANCHIB_04264	DOENDADM_04079	CHOLPJMM_03364	MMOGLPMM_03881	JNEOFBDF_04549	CHPPKMFP_04037	BEELLKIH_03493	OICFAKJO_03457	PGOOBAIJ_04260	BHPGANCG_04471	JFDIKODA_00183	NPLKBENA_03758	PBEMJDEM_03347	PGLPAGMO_03679	PIJOMEFA_02357	CKMNLMEI_00183	AGHBHAPJ_00651	FNMHELAB_01877	EOEENIAE_00609	OMHAOFJN_03969	ICOLCEPD_00778	NHMMFKHA_03138	NEHNEIKB_02291	AAJMOGGJ_04108	HELACHEG_00345	HCDKOANN_02324	FCIDLODI_00532
ynhG		murein L,D-transpeptidase	61	61	1	30	7784				998	1001	1000	HMFEBHEO_00307	MBNPCMIH_04008	ADEMNNHD_02492	MDEMIAGG_03896	GKNOCEHK_04695	LDEBFFIB_04517	PECHBGDK_04587	IMLKDOAK_03686	IEJNMNOH_03973	LNANCHIB_04270	DOENDADM_04085	CHOLPJMM_03370	MMOGLPMM_03887	JNEOFBDF_04555	CHPPKMFP_04031	BEELLKIH_03499	OICFAKJO_03462	PGOOBAIJ_04266	BHPGANCG_04465	JFDIKODA_00177	NPLKBENA_03764	PBEMJDEM_03353	PGLPAGMO_03673	PIJOMEFA_02351	CKMNLMEI_00177	AGHBHAPJ_00645	FNMHELAB_01883	EOEENIAE_00615	OMHAOFJN_03963	ICOLCEPD_00784	NHMMFKHA_03144	NEHNEIKB_02297	AAJMOGGJ_04114	HELACHEG_00351	HCDKOANN_02318	FCIDLODI_00538
sufS		bifunctional cysteine desulfurase/selenocysteine lyase	61	61	1	30	7782				1220	1349	1222	HMFEBHEO_00309	MBNPCMIH_04006	ADEMNNHD_02494	MDEMIAGG_03898	GKNOCEHK_04693	LDEBFFIB_04515	PECHBGDK_04589	IMLKDOAK_03688	IEJNMNOH_03971	LNANCHIB_04272	DOENDADM_04087	CHOLPJMM_03372	MMOGLPMM_03889	JNEOFBDF_04557	CHPPKMFP_04029	BEELLKIH_03501	OICFAKJO_03464	PGOOBAIJ_04268	BHPGANCG_04463	JFDIKODA_00175	NPLKBENA_03766	PBEMJDEM_03355	PGLPAGMO_03671	PIJOMEFA_02349	CKMNLMEI_00175	AGHBHAPJ_00643	FNMHELAB_01885	EOEENIAE_00617	OMHAOFJN_03961	ICOLCEPD_00786	NHMMFKHA_03146	NEHNEIKB_02299	AAJMOGGJ_04116	HELACHEG_00353	HCDKOANN_02316	FCIDLODI_00540
nifJ		putative pyruvate-flavodoxin oxidoreductase	61	61	1	30	7417				1649	3524	3493	HMFEBHEO_00378	MBNPCMIH_03422	ADEMNNHD_02209	MDEMIAGG_01918	GKNOCEHK_03229	LDEBFFIB_03016	PECHBGDK_00153	IMLKDOAK_02829	IEJNMNOH_03260	LNANCHIB_00184	DOENDADM_03277	CHOLPJMM_04969	MMOGLPMM_00208	JNEOFBDF_00392	CHPPKMFP_00394	BEELLKIH_00396	OICFAKJO_00399	PGOOBAIJ_00193	BHPGANCG_00683	JFDIKODA_04641	NPLKBENA_00227	PBEMJDEM_03723	PGLPAGMO_00001	PIJOMEFA_04850	CKMNLMEI_04664	AGHBHAPJ_02888	FNMHELAB_01742	EOEENIAE_00923	OMHAOFJN_02451	ICOLCEPD_02380	NHMMFKHA_04595	NEHNEIKB_02963	AAJMOGGJ_03253	HELACHEG_05019	HCDKOANN_02604	FCIDLODI_02644
group_2037		hypothetical protein	61	61	1	30	7387				803	1055	976	HMFEBHEO_00403	MBNPCMIH_03656	ADEMNNHD_02186	MDEMIAGG_01463	GKNOCEHK_03886	LDEBFFIB_00639	PECHBGDK_03339	IMLKDOAK_00372	IEJNMNOH_03671	LNANCHIB_03641	DOENDADM_03729	CHOLPJMM_03657	MMOGLPMM_03762	JNEOFBDF_03522	CHPPKMFP_03746	BEELLKIH_04368	OICFAKJO_03002	PGOOBAIJ_01335	BHPGANCG_03663	JFDIKODA_04618	NPLKBENA_03317	PBEMJDEM_02465	PGLPAGMO_02874	PIJOMEFA_02914	CKMNLMEI_03202	AGHBHAPJ_03909	FNMHELAB_04812	EOEENIAE_01507	OMHAOFJN_01359	ICOLCEPD_05042	NHMMFKHA_04618	NEHNEIKB_02986	AAJMOGGJ_03745	HELACHEG_04996	HCDKOANN_02630	FCIDLODI_00025
group_2038		putative outer membrane lipoprotein	61	61	1	30	7386				236	296	239	HMFEBHEO_00404	MBNPCMIH_03657	ADEMNNHD_02185	MDEMIAGG_01462	GKNOCEHK_03887	LDEBFFIB_00638	PECHBGDK_03340	IMLKDOAK_00371	IEJNMNOH_03670	LNANCHIB_03642	DOENDADM_03728	CHOLPJMM_03658	MMOGLPMM_03761	JNEOFBDF_03523	CHPPKMFP_03745	BEELLKIH_04367	OICFAKJO_03003	PGOOBAIJ_01336	BHPGANCG_03664	JFDIKODA_04617	NPLKBENA_03318	PBEMJDEM_02466	PGLPAGMO_02873	PIJOMEFA_02915	CKMNLMEI_03203	AGHBHAPJ_03908	FNMHELAB_04813	EOEENIAE_01508	OMHAOFJN_01360	ICOLCEPD_05041	NHMMFKHA_04619	NEHNEIKB_02987	AAJMOGGJ_03746	HELACHEG_04995	HCDKOANN_02631	FCIDLODI_00026
group_2039		TetR family transcriptional regulator	61	61	1	30	7385				485	590	588	HMFEBHEO_00405	MBNPCMIH_03658	ADEMNNHD_02184	MDEMIAGG_01461	GKNOCEHK_03888	LDEBFFIB_00637	PECHBGDK_03341	IMLKDOAK_00370	IEJNMNOH_03669	LNANCHIB_03643	DOENDADM_03727	CHOLPJMM_03659	MMOGLPMM_03760	JNEOFBDF_03524	CHPPKMFP_03744	BEELLKIH_04366	OICFAKJO_03004	PGOOBAIJ_01337	BHPGANCG_03665	JFDIKODA_04616	NPLKBENA_03319	PBEMJDEM_02467	PGLPAGMO_02872	PIJOMEFA_02916	CKMNLMEI_03204	AGHBHAPJ_03907	FNMHELAB_04814	EOEENIAE_01509	OMHAOFJN_01361	ICOLCEPD_05040	NHMMFKHA_04620	NEHNEIKB_02988	AAJMOGGJ_03747	HELACHEG_04994	HCDKOANN_02632	FCIDLODI_00027
ycjG		L-Ala-D/L-Glu epimerase	61	61	1	30	7378				965	992	971	HMFEBHEO_00412	MBNPCMIH_03665	ADEMNNHD_02176	MDEMIAGG_01454	GKNOCEHK_03895	LDEBFFIB_00630	PECHBGDK_03348	IMLKDOAK_00363	IEJNMNOH_03662	LNANCHIB_03650	DOENDADM_03720	CHOLPJMM_03666	MMOGLPMM_03752	JNEOFBDF_03532	CHPPKMFP_03736	BEELLKIH_04358	OICFAKJO_03012	PGOOBAIJ_01345	BHPGANCG_03672	JFDIKODA_04609	NPLKBENA_03327	PBEMJDEM_02475	PGLPAGMO_02864	PIJOMEFA_02923	CKMNLMEI_03211	AGHBHAPJ_03900	FNMHELAB_04821	EOEENIAE_01516	OMHAOFJN_01368	ICOLCEPD_05033	NHMMFKHA_04627	NEHNEIKB_02995	AAJMOGGJ_03754	HELACHEG_04987	HCDKOANN_02640	FCIDLODI_00034
yciR		putative PAS/PAC domain protein	61	61	1	30	7356				1853	1982	1979	HMFEBHEO_00434	MBNPCMIH_02067	ADEMNNHD_02154	MDEMIAGG_04541	GKNOCEHK_00954	LDEBFFIB_00609	PECHBGDK_01065	IMLKDOAK_00342	IEJNMNOH_00189	LNANCHIB_02030	DOENDADM_00506	CHOLPJMM_01718	MMOGLPMM_03730	JNEOFBDF_03554	CHPPKMFP_03714	BEELLKIH_04336	OICFAKJO_03034	PGOOBAIJ_01367	BHPGANCG_01979	JFDIKODA_04588	NPLKBENA_03350	PBEMJDEM_02498	PGLPAGMO_02842	PIJOMEFA_02944	CKMNLMEI_03232	AGHBHAPJ_03879	FNMHELAB_01701	EOEENIAE_02992	OMHAOFJN_00818	ICOLCEPD_05012	NHMMFKHA_04648	NEHNEIKB_03155	AAJMOGGJ_00466	HELACHEG_04966	HCDKOANN_02661	FCIDLODI_01026
ymiA		Protein YmiA	61	61	1	30	7345				128	128	128	HMFEBHEO_00446	MBNPCMIH_02079	ADEMNNHD_02142	MDEMIAGG_04529	GKNOCEHK_00942	LDEBFFIB_00597	PECHBGDK_01053	IMLKDOAK_00330	IEJNMNOH_00177	LNANCHIB_02018	DOENDADM_00494	CHOLPJMM_01706	MMOGLPMM_03718	JNEOFBDF_03566	CHPPKMFP_03702	BEELLKIH_04324	OICFAKJO_03046	PGOOBAIJ_01379	BHPGANCG_01991	JFDIKODA_04576	NPLKBENA_03362	PBEMJDEM_02510	PGLPAGMO_02830	PIJOMEFA_02956	CKMNLMEI_03244	AGHBHAPJ_03867	FNMHELAB_01689	EOEENIAE_03004	OMHAOFJN_00830	ICOLCEPD_05000	NHMMFKHA_04660	NEHNEIKB_03143	AAJMOGGJ_00478	HELACHEG_04954	HCDKOANN_02673	FCIDLODI_01038
yciI		Protein YciI	61	61	1	30	7319				296	296	296	HMFEBHEO_00473	MBNPCMIH_02106	ADEMNNHD_02116	MDEMIAGG_04502	GKNOCEHK_00915	LDEBFFIB_00570	PECHBGDK_01026	IMLKDOAK_00303	IEJNMNOH_00150	LNANCHIB_01991	DOENDADM_00467	CHOLPJMM_01679	MMOGLPMM_03691	JNEOFBDF_03593	CHPPKMFP_03675	BEELLKIH_04297	OICFAKJO_03073	PGOOBAIJ_01406	BHPGANCG_02018	JFDIKODA_04549	NPLKBENA_03389	PBEMJDEM_02537	PGLPAGMO_02803	PIJOMEFA_02983	CKMNLMEI_03271	AGHBHAPJ_03840	FNMHELAB_01662	EOEENIAE_03031	OMHAOFJN_00857	ICOLCEPD_04973	NHMMFKHA_04687	NEHNEIKB_03116	AAJMOGGJ_00505	HELACHEG_04927	HCDKOANN_02700	FCIDLODI_01065
group_2044		putative NTE family protein	61	61	1	30	7302				896	947	910	HMFEBHEO_00489	MBNPCMIH_02122	ADEMNNHD_02100	MDEMIAGG_04486	GKNOCEHK_00899	LDEBFFIB_00554	PECHBGDK_01010	IMLKDOAK_00287	IEJNMNOH_00134	LNANCHIB_01975	DOENDADM_00451	CHOLPJMM_01663	MMOGLPMM_03675	JNEOFBDF_03609	CHPPKMFP_03659	BEELLKIH_04281	OICFAKJO_03090	PGOOBAIJ_01422	BHPGANCG_02034	JFDIKODA_04533	NPLKBENA_03405	PBEMJDEM_02553	PGLPAGMO_02787	PIJOMEFA_02999	CKMNLMEI_03287	AGHBHAPJ_03824	FNMHELAB_01646	EOEENIAE_03047	OMHAOFJN_00873	ICOLCEPD_04957	NHMMFKHA_04703	NEHNEIKB_03100	AAJMOGGJ_00521	HELACHEG_04911	HCDKOANN_02716	FCIDLODI_01081
group_2045		hypothetical protein	61	61	1	30	7299				1475	1529	1505	HMFEBHEO_00499	MBNPCMIH_03761	ADEMNNHD_02092	MDEMIAGG_02386	GKNOCEHK_00890	LDEBFFIB_00545	PECHBGDK_01001	IMLKDOAK_00278	IEJNMNOH_00127	LNANCHIB_04108	DOENDADM_00445	CHOLPJMM_01654	MMOGLPMM_03670	JNEOFBDF_03614	CHPPKMFP_03654	BEELLKIH_04276	OICFAKJO_03095	PGOOBAIJ_01427	BHPGANCG_02043	JFDIKODA_04524	NPLKBENA_03410	PBEMJDEM_02558	PGLPAGMO_02782	PIJOMEFA_03008	CKMNLMEI_03296	AGHBHAPJ_03352	FNMHELAB_03370	EOEENIAE_03056	OMHAOFJN_00883	ICOLCEPD_04948	NHMMFKHA_04712	NEHNEIKB_04129	AAJMOGGJ_00531	HELACHEG_04902	HCDKOANN_02721	FCIDLODI_01090
pth		peptidyl-tRNA hydrolase	61	61	1	30	7276				584	653	605	HMFEBHEO_00522	MBNPCMIH_03738	ADEMNNHD_02069	MDEMIAGG_04784	GKNOCEHK_04217	LDEBFFIB_00905	PECHBGDK_01166	IMLKDOAK_02755	IEJNMNOH_00104	LNANCHIB_01086	DOENDADM_00422	CHOLPJMM_02349	MMOGLPMM_03647	JNEOFBDF_03637	CHPPKMFP_03631	BEELLKIH_04253	OICFAKJO_03118	PGOOBAIJ_01450	BHPGANCG_00507	JFDIKODA_04501	NPLKBENA_03433	PBEMJDEM_02581	PGLPAGMO_02758	PIJOMEFA_02853	CKMNLMEI_03059	AGHBHAPJ_03375	FNMHELAB_01623	EOEENIAE_02841	OMHAOFJN_04091	ICOLCEPD_03615	NHMMFKHA_04735	NEHNEIKB_04152	AAJMOGGJ_00554	HELACHEG_04879	HCDKOANN_02745	FCIDLODI_01113
group_2047		putative nuclease subunit of the excinuclease complex	61	61	1	30	7727				797	881	879	HMFEBHEO_00529	MBNPCMIH_02789	ADEMNNHD_02563	MDEMIAGG_03953	GKNOCEHK_02816	LDEBFFIB_04460	PECHBGDK_04644	IMLKDOAK_03743	IEJNMNOH_02436	LNANCHIB_04327	DOENDADM_02547	CHOLPJMM_03427	MMOGLPMM_03945	JNEOFBDF_04613	CHPPKMFP_03973	BEELLKIH_03557	OICFAKJO_03520	PGOOBAIJ_04324	BHPGANCG_04408	JFDIKODA_00885	NPLKBENA_03822	PBEMJDEM_03411	PGLPAGMO_01941	PIJOMEFA_02295	CKMNLMEI_00121	AGHBHAPJ_02416	FNMHELAB_01940	EOEENIAE_00672	OMHAOFJN_03906	ICOLCEPD_00841	NHMMFKHA_02943	NEHNEIKB_04261	AAJMOGGJ_02420	HELACHEG_01908	HCDKOANN_02260	FCIDLODI_00595
group_2049		peptidase	61	61	1	30	6956				416	473	472	HMFEBHEO_00581	MBNPCMIH_01800	ADEMNNHD_01821	MDEMIAGG_04771	GKNOCEHK_03553	LDEBFFIB_05096	PECHBGDK_04941	IMLKDOAK_03971	IEJNMNOH_01370	LNANCHIB_00082	DOENDADM_01088	CHOLPJMM_00975	MMOGLPMM_04702	JNEOFBDF_04193	CHPPKMFP_04442	BEELLKIH_04404	OICFAKJO_04272	PGOOBAIJ_01685	BHPGANCG_01452	JFDIKODA_04125	NPLKBENA_04465	PBEMJDEM_04164	PGLPAGMO_04172	PIJOMEFA_01883	CKMNLMEI_00635	AGHBHAPJ_02652	FNMHELAB_03179	EOEENIAE_00799	OMHAOFJN_04885	ICOLCEPD_01312	NHMMFKHA_02028	NEHNEIKB_04768	AAJMOGGJ_00689	HELACHEG_04001	HCDKOANN_03042	FCIDLODI_00297
group_2050		hypothetical protein	61	61	1	30	6955				698	764	700	HMFEBHEO_00582	MBNPCMIH_01802	ADEMNNHD_01823	MDEMIAGG_04769	GKNOCEHK_03555	LDEBFFIB_05098	PECHBGDK_04939	IMLKDOAK_03973	IEJNMNOH_01368	LNANCHIB_00080	DOENDADM_01090	CHOLPJMM_00977	MMOGLPMM_04700	JNEOFBDF_04195	CHPPKMFP_04444	BEELLKIH_04406	OICFAKJO_04270	PGOOBAIJ_01687	BHPGANCG_01450	JFDIKODA_04127	NPLKBENA_04463	PBEMJDEM_04162	PGLPAGMO_04170	PIJOMEFA_01881	CKMNLMEI_00633	AGHBHAPJ_02650	FNMHELAB_03177	EOEENIAE_00797	OMHAOFJN_04883	ICOLCEPD_01310	NHMMFKHA_02026	NEHNEIKB_04766	AAJMOGGJ_00687	HELACHEG_03999	HCDKOANN_03044	FCIDLODI_00295
cbiD		cobalt-precorrin-5B (C(1))-methyltransferase	61	61	1	30	6928				1115	1139	1138	HMFEBHEO_00609	MBNPCMIH_01829	ADEMNNHD_01800	MDEMIAGG_04743	GKNOCEHK_03581	LDEBFFIB_05124	PECHBGDK_04913	IMLKDOAK_03999	IEJNMNOH_01341	LNANCHIB_00054	DOENDADM_01117	CHOLPJMM_01003	MMOGLPMM_04674	JNEOFBDF_04221	CHPPKMFP_04470	BEELLKIH_04432	OICFAKJO_04244	PGOOBAIJ_01713	BHPGANCG_01424	JFDIKODA_04153	NPLKBENA_04437	PBEMJDEM_04136	PGLPAGMO_04144	PIJOMEFA_01855	CKMNLMEI_00607	AGHBHAPJ_02047	FNMHELAB_03151	EOEENIAE_00771	OMHAOFJN_04856	ICOLCEPD_01284	NHMMFKHA_02000	NEHNEIKB_04740	AAJMOGGJ_00660	HELACHEG_03973	HCDKOANN_03071	FCIDLODI_00269
pduJ		ethanolamine utilization protein EutM	61	61	1	30	6915				275	275	275	HMFEBHEO_00625	MBNPCMIH_01845	ADEMNNHD_01785	MDEMIAGG_04728	GKNOCEHK_03596	LDEBFFIB_05139	PECHBGDK_04898	IMLKDOAK_04014	IEJNMNOH_01324	LNANCHIB_00039	DOENDADM_01133	CHOLPJMM_01018	MMOGLPMM_04657	JNEOFBDF_04238	CHPPKMFP_04487	BEELLKIH_04449	OICFAKJO_04227	PGOOBAIJ_01725	BHPGANCG_01409	JFDIKODA_04168	NPLKBENA_04420	PBEMJDEM_04119	PGLPAGMO_04127	PIJOMEFA_01840	CKMNLMEI_00592	AGHBHAPJ_02062	FNMHELAB_03136	EOEENIAE_00756	OMHAOFJN_04841	ICOLCEPD_01269	NHMMFKHA_01985	NEHNEIKB_04725	AAJMOGGJ_00644	HELACHEG_03958	HCDKOANN_03087	FCIDLODI_00254
pduM		microcompartment protein PduM	61	61	1	30	6912				368	491	488	HMFEBHEO_00628	MBNPCMIH_01848	ADEMNNHD_01782	MDEMIAGG_04725	GKNOCEHK_03599	LDEBFFIB_05142	PECHBGDK_04895	IMLKDOAK_04017	IEJNMNOH_01321	LNANCHIB_00036	DOENDADM_01136	CHOLPJMM_01021	MMOGLPMM_04654	JNEOFBDF_04241	CHPPKMFP_04490	BEELLKIH_04452	OICFAKJO_04224	PGOOBAIJ_01728	BHPGANCG_01406	JFDIKODA_04171	NPLKBENA_04417	PBEMJDEM_04116	PGLPAGMO_04124	PIJOMEFA_01837	CKMNLMEI_00589	AGHBHAPJ_02065	FNMHELAB_03133	EOEENIAE_00753	OMHAOFJN_04838	ICOLCEPD_01266	NHMMFKHA_01982	NEHNEIKB_04722	AAJMOGGJ_00641	HELACHEG_03955	HCDKOANN_03090	FCIDLODI_00251
pduN		ethanolamine utilization protein EutN	61	61	1	30	6911				257	275	269	HMFEBHEO_00629	MBNPCMIH_01849	ADEMNNHD_01781	MDEMIAGG_04724	GKNOCEHK_03600	LDEBFFIB_05143	PECHBGDK_04894	IMLKDOAK_04018	IEJNMNOH_01320	LNANCHIB_00035	DOENDADM_01137	CHOLPJMM_01022	MMOGLPMM_04653	JNEOFBDF_04242	CHPPKMFP_04491	BEELLKIH_04453	OICFAKJO_04223	PGOOBAIJ_01729	BHPGANCG_01405	JFDIKODA_04172	NPLKBENA_04416	PBEMJDEM_04115	PGLPAGMO_04123	PIJOMEFA_01836	CKMNLMEI_00588	AGHBHAPJ_02066	FNMHELAB_03132	EOEENIAE_00752	OMHAOFJN_04837	ICOLCEPD_01265	NHMMFKHA_01981	NEHNEIKB_04721	AAJMOGGJ_00640	HELACHEG_03954	HCDKOANN_03091	FCIDLODI_00250
yeeY		putative LysR family transcriptional regulator	61	61	1	30	6874				818	914	884	HMFEBHEO_00715	MBNPCMIH_00235	ADEMNNHD_01759	MDEMIAGG_04702	GKNOCEHK_03622	LDEBFFIB_05165	PECHBGDK_04872	IMLKDOAK_04040	IEJNMNOH_01234	LNANCHIB_00013	DOENDADM_01223	CHOLPJMM_01044	MMOGLPMM_04629	JNEOFBDF_04264	CHPPKMFP_04513	BEELLKIH_04475	OICFAKJO_04201	PGOOBAIJ_01751	BHPGANCG_01383	JFDIKODA_04193	NPLKBENA_04394	PBEMJDEM_04093	PGLPAGMO_04101	PIJOMEFA_01814	CKMNLMEI_00566	AGHBHAPJ_02087	FNMHELAB_03110	EOEENIAE_00730	OMHAOFJN_04815	ICOLCEPD_01243	NHMMFKHA_01960	NEHNEIKB_04700	AAJMOGGJ_03368	HELACHEG_03933	HCDKOANN_03113	FCIDLODI_00229
group_2078		hypothetical protein	61	61	1	30	6790				371	497	457	HMFEBHEO_00791	MBNPCMIH_00312	ADEMNNHD_01693	MDEMIAGG_04992	GKNOCEHK_03696	LDEBFFIB_00075	PECHBGDK_00817	IMLKDOAK_04114	IEJNMNOH_01156	LNANCHIB_01238	DOENDADM_01302	CHOLPJMM_04246	MMOGLPMM_04553	JNEOFBDF_04341	CHPPKMFP_04589	BEELLKIH_04551	OICFAKJO_04125	PGOOBAIJ_01827	BHPGANCG_05068	JFDIKODA_04268	NPLKBENA_04319	PBEMJDEM_04017	PGLPAGMO_04025	PIJOMEFA_04691	CKMNLMEI_00492	AGHBHAPJ_03290	FNMHELAB_03036	EOEENIAE_03263	OMHAOFJN_04741	ICOLCEPD_01169	NHMMFKHA_01885	NEHNEIKB_04625	AAJMOGGJ_03446	HELACHEG_03858	HCDKOANN_03189	FCIDLODI_00156
group_2079		hypothetical protein	61	61	1	30	6789				377	377	377	HMFEBHEO_00792	MBNPCMIH_00313	ADEMNNHD_01692	MDEMIAGG_04993	GKNOCEHK_03697	LDEBFFIB_00074	PECHBGDK_00816	IMLKDOAK_04115	IEJNMNOH_01155	LNANCHIB_01237	DOENDADM_01303	CHOLPJMM_04245	MMOGLPMM_04552	JNEOFBDF_04342	CHPPKMFP_04590	BEELLKIH_04552	OICFAKJO_04124	PGOOBAIJ_01828	BHPGANCG_05067	JFDIKODA_04269	NPLKBENA_04318	PBEMJDEM_04016	PGLPAGMO_04024	PIJOMEFA_04692	CKMNLMEI_00491	AGHBHAPJ_03289	FNMHELAB_03035	EOEENIAE_03264	OMHAOFJN_04740	ICOLCEPD_01168	NHMMFKHA_01884	NEHNEIKB_04624	AAJMOGGJ_03447	HELACHEG_03857	HCDKOANN_03190	FCIDLODI_00155
fbaB		class I fructose-bisphosphate aldolase	61	61	1	30	6769				1022	1052	1042	HMFEBHEO_00808	MBNPCMIH_00329	ADEMNNHD_01677	MDEMIAGG_05009	GKNOCEHK_03713	LDEBFFIB_00058	PECHBGDK_00800	IMLKDOAK_04131	IEJNMNOH_01139	LNANCHIB_01221	DOENDADM_01319	CHOLPJMM_04229	MMOGLPMM_04536	JNEOFBDF_04358	CHPPKMFP_04606	BEELLKIH_04568	OICFAKJO_04108	PGOOBAIJ_01844	BHPGANCG_05050	JFDIKODA_04285	NPLKBENA_04302	PBEMJDEM_04000	PGLPAGMO_04008	PIJOMEFA_04708	CKMNLMEI_00475	AGHBHAPJ_03273	FNMHELAB_03019	EOEENIAE_03280	OMHAOFJN_04724	ICOLCEPD_01152	NHMMFKHA_01868	NEHNEIKB_04608	AAJMOGGJ_03463	HELACHEG_03841	HCDKOANN_03206	FCIDLODI_00139
thiM		hydroxyethylthiazole kinase	61	61	1	30	6761				698	797	772	HMFEBHEO_00814	MBNPCMIH_00335	ADEMNNHD_01670	MDEMIAGG_05015	GKNOCEHK_03719	LDEBFFIB_00052	PECHBGDK_00794	IMLKDOAK_04137	IEJNMNOH_01133	LNANCHIB_01215	DOENDADM_01325	CHOLPJMM_04222	MMOGLPMM_04530	JNEOFBDF_04364	CHPPKMFP_04612	BEELLKIH_04574	OICFAKJO_04102	PGOOBAIJ_01850	BHPGANCG_05044	JFDIKODA_04291	NPLKBENA_04296	PBEMJDEM_03994	PGLPAGMO_04002	PIJOMEFA_04714	CKMNLMEI_00469	AGHBHAPJ_03267	FNMHELAB_03013	EOEENIAE_03287	OMHAOFJN_04718	ICOLCEPD_01146	NHMMFKHA_01862	NEHNEIKB_04602	AAJMOGGJ_03469	HELACHEG_03835	HCDKOANN_03213	FCIDLODI_00133
stcA		fimbrial chaperone protein	61	61	1	30	6754				530	530	530	HMFEBHEO_00819	MBNPCMIH_00341	ADEMNNHD_01663	MDEMIAGG_01350	GKNOCEHK_03268	LDEBFFIB_00046	PECHBGDK_02791	IMLKDOAK_01714	IEJNMNOH_01127	LNANCHIB_01968	DOENDADM_01331	CHOLPJMM_04216	MMOGLPMM_04524	JNEOFBDF_04370	CHPPKMFP_04618	BEELLKIH_04580	OICFAKJO_04096	PGOOBAIJ_01856	BHPGANCG_05038	JFDIKODA_04297	NPLKBENA_04290	PBEMJDEM_03988	PGLPAGMO_03996	PIJOMEFA_04720	CKMNLMEI_00463	AGHBHAPJ_03261	FNMHELAB_02687	EOEENIAE_03293	OMHAOFJN_04712	ICOLCEPD_04684	NHMMFKHA_01856	NEHNEIKB_04596	AAJMOGGJ_03475	HELACHEG_03829	HCDKOANN_03219	FCIDLODI_00127
yehY		ABC transporter permease	61	61	1	30	6740				557	1169	978	HMFEBHEO_00833	MBNPCMIH_00355	ADEMNNHD_01649	MDEMIAGG_01337	GKNOCEHK_03281	LDEBFFIB_00033	PECHBGDK_02778	IMLKDOAK_01701	IEJNMNOH_01113	LNANCHIB_01955	DOENDADM_01345	CHOLPJMM_04203	MMOGLPMM_04511	JNEOFBDF_04383	CHPPKMFP_04631	BEELLKIH_04593	OICFAKJO_04083	PGOOBAIJ_01869	BHPGANCG_05025	JFDIKODA_04310	NPLKBENA_04277	PBEMJDEM_03975	PGLPAGMO_03983	PIJOMEFA_04733	CKMNLMEI_00450	AGHBHAPJ_03248	FNMHELAB_02700	EOEENIAE_03306	OMHAOFJN_04699	ICOLCEPD_04697	NHMMFKHA_01843	NEHNEIKB_04583	AAJMOGGJ_03489	HELACHEG_03816	HCDKOANN_03232	FCIDLODI_00114
group_2084		4-hydroxybenzoate transporter	61	61	1	30	6724				1304	1358	1345	HMFEBHEO_00849	MBNPCMIH_00372	ADEMNNHD_01634	MDEMIAGG_01322	GKNOCEHK_03296	LDEBFFIB_00018	PECHBGDK_02763	IMLKDOAK_01686	IEJNMNOH_01096	LNANCHIB_01940	DOENDADM_01362	CHOLPJMM_04188	MMOGLPMM_04496	JNEOFBDF_04398	CHPPKMFP_04646	BEELLKIH_04608	OICFAKJO_04068	PGOOBAIJ_01884	BHPGANCG_05010	JFDIKODA_04325	NPLKBENA_04262	PBEMJDEM_03960	PGLPAGMO_03968	PIJOMEFA_04748	CKMNLMEI_00435	AGHBHAPJ_03233	FNMHELAB_02715	EOEENIAE_03321	OMHAOFJN_04684	ICOLCEPD_04712	NHMMFKHA_01828	NEHNEIKB_04568	AAJMOGGJ_03506	HELACHEG_03801	HCDKOANN_03247	FCIDLODI_00099
group_2085		putative transcriptional regulator	61	61	1	30	6703				389	404	390	HMFEBHEO_00865	MBNPCMIH_00388	ADEMNNHD_01615	MDEMIAGG_01306	GKNOCEHK_03312	LDEBFFIB_04329	PECHBGDK_02858	IMLKDOAK_01670	IEJNMNOH_01080	LNANCHIB_01924	DOENDADM_01378	CHOLPJMM_04172	MMOGLPMM_04478	JNEOFBDF_04415	CHPPKMFP_04663	BEELLKIH_04625	OICFAKJO_04051	PGOOBAIJ_01901	BHPGANCG_04994	JFDIKODA_04341	NPLKBENA_04245	PBEMJDEM_03943	PGLPAGMO_03950	PIJOMEFA_04764	CKMNLMEI_00419	AGHBHAPJ_03217	FNMHELAB_02731	EOEENIAE_02191	OMHAOFJN_02609	ICOLCEPD_04728	NHMMFKHA_01812	NEHNEIKB_04552	AAJMOGGJ_03522	HELACHEG_03006	HCDKOANN_03264	FCIDLODI_00083
group_2086		MFS transporter	61	61	1	30	6699				1160	1322	1319	HMFEBHEO_00868	MBNPCMIH_00391	ADEMNNHD_01612	MDEMIAGG_01303	GKNOCEHK_03315	LDEBFFIB_04326	PECHBGDK_02855	IMLKDOAK_01667	IEJNMNOH_01077	LNANCHIB_01921	DOENDADM_01381	CHOLPJMM_04169	MMOGLPMM_04473	JNEOFBDF_04420	CHPPKMFP_04668	BEELLKIH_04630	OICFAKJO_04046	PGOOBAIJ_01906	BHPGANCG_04991	JFDIKODA_04344	NPLKBENA_04240	PBEMJDEM_03938	PGLPAGMO_03945	PIJOMEFA_04767	CKMNLMEI_00416	AGHBHAPJ_03214	FNMHELAB_02734	EOEENIAE_02188	OMHAOFJN_02606	ICOLCEPD_04731	NHMMFKHA_01809	NEHNEIKB_04549	AAJMOGGJ_03525	HELACHEG_03009	HCDKOANN_03269	FCIDLODI_00080
yeiE		putative LysR family transcriptional regulator	61	61	1	30	6695				788	863	845	HMFEBHEO_00871	MBNPCMIH_00394	ADEMNNHD_01608	MDEMIAGG_01299	GKNOCEHK_03319	LDEBFFIB_03533	PECHBGDK_02851	IMLKDOAK_01663	IEJNMNOH_01074	LNANCHIB_01917	DOENDADM_01384	CHOLPJMM_04165	MMOGLPMM_04469	JNEOFBDF_04424	CHPPKMFP_04672	BEELLKIH_04634	OICFAKJO_04042	PGOOBAIJ_01910	BHPGANCG_04987	JFDIKODA_04348	NPLKBENA_04236	PBEMJDEM_03934	PGLPAGMO_03941	PIJOMEFA_04771	CKMNLMEI_00412	AGHBHAPJ_03210	FNMHELAB_02738	EOEENIAE_02184	OMHAOFJN_02602	ICOLCEPD_04735	NHMMFKHA_01805	NEHNEIKB_04545	AAJMOGGJ_03528	HELACHEG_03013	HCDKOANN_03273	FCIDLODI_00076
spr		bifunctional murein DD-endopeptidase/murein LD-carboxypeptidase	61	61	1	30	6681				515	572	571	HMFEBHEO_00884	MBNPCMIH_00407	ADEMNNHD_01595	MDEMIAGG_01286	GKNOCEHK_03332	LDEBFFIB_03546	PECHBGDK_02838	IMLKDOAK_01650	IEJNMNOH_01061	LNANCHIB_01904	DOENDADM_01397	CHOLPJMM_04152	MMOGLPMM_04456	JNEOFBDF_04437	CHPPKMFP_04685	BEELLKIH_04647	OICFAKJO_04029	PGOOBAIJ_01923	BHPGANCG_04974	JFDIKODA_04361	NPLKBENA_04223	PBEMJDEM_03921	PGLPAGMO_03928	PIJOMEFA_04784	CKMNLMEI_00399	AGHBHAPJ_03197	FNMHELAB_02751	EOEENIAE_02171	OMHAOFJN_02589	ICOLCEPD_04748	NHMMFKHA_01792	NEHNEIKB_04532	AAJMOGGJ_03541	HELACHEG_03026	HCDKOANN_03286	FCIDLODI_00063
rhlE		ATP-dependent RNA helicase RhlE	61	61	1	30	4563				1361	1544	1366	HMFEBHEO_00913	MBNPCMIH_02179	ADEMNNHD_00900	MDEMIAGG_03743	GKNOCEHK_01534	LDEBFFIB_02182	PECHBGDK_01882	IMLKDOAK_02093	IEJNMNOH_01630	LNANCHIB_02172	DOENDADM_01529	CHOLPJMM_02414	MMOGLPMM_01235	JNEOFBDF_01852	CHPPKMFP_01270	BEELLKIH_01273	OICFAKJO_01280	PGOOBAIJ_01948	BHPGANCG_02968	JFDIKODA_03506	NPLKBENA_00589	PBEMJDEM_03685	PGLPAGMO_04797	PIJOMEFA_02610	CKMNLMEI_02165	AGHBHAPJ_01484	FNMHELAB_04065	EOEENIAE_04511	OMHAOFJN_02464	ICOLCEPD_00974	NHMMFKHA_01265	NEHNEIKB_03816	AAJMOGGJ_01561	HELACHEG_02098	HCDKOANN_01768	FCIDLODI_00685
ybiH		transcriptional regulator	61	61	1	30	4562				359	674	601	HMFEBHEO_00914	MBNPCMIH_02178	ADEMNNHD_00899	MDEMIAGG_03744	GKNOCEHK_01533	LDEBFFIB_02183	PECHBGDK_01883	IMLKDOAK_02094	IEJNMNOH_01629	LNANCHIB_02171	DOENDADM_01528	CHOLPJMM_02413	MMOGLPMM_01236	JNEOFBDF_01853	CHPPKMFP_01269	BEELLKIH_01272	OICFAKJO_01279	PGOOBAIJ_01949	BHPGANCG_02967	JFDIKODA_03505	NPLKBENA_00590	PBEMJDEM_03686	PGLPAGMO_04798	PIJOMEFA_02611	CKMNLMEI_02166	AGHBHAPJ_01483	FNMHELAB_04064	EOEENIAE_04510	OMHAOFJN_02465	ICOLCEPD_00973	NHMMFKHA_01266	NEHNEIKB_03817	AAJMOGGJ_01562	HELACHEG_02097	HCDKOANN_01767	FCIDLODI_00686
group_2094		putative inner membrane protein	61	61	1	30	4552				389	602	588	HMFEBHEO_00924	MBNPCMIH_02168	ADEMNNHD_00889	MDEMIAGG_03754	GKNOCEHK_01523	LDEBFFIB_02193	PECHBGDK_01893	IMLKDOAK_02104	IEJNMNOH_01619	LNANCHIB_02161	DOENDADM_01518	CHOLPJMM_02403	MMOGLPMM_01246	JNEOFBDF_01863	CHPPKMFP_01259	BEELLKIH_01262	OICFAKJO_01269	PGOOBAIJ_01959	BHPGANCG_02957	JFDIKODA_03495	NPLKBENA_00600	PBEMJDEM_03696	PGLPAGMO_04808	PIJOMEFA_02621	CKMNLMEI_02637	AGHBHAPJ_01473	FNMHELAB_04054	EOEENIAE_04500	OMHAOFJN_02475	ICOLCEPD_00963	NHMMFKHA_01276	NEHNEIKB_03827	AAJMOGGJ_01572	HELACHEG_02087	HCDKOANN_01757	FCIDLODI_00696
modC		molybdenum ABC transporter ATP-binding protein	61	61	1	30	4526				971	1058	1050	HMFEBHEO_00951	MBNPCMIH_02141	ADEMNNHD_00862	MDEMIAGG_03780	GKNOCEHK_01497	LDEBFFIB_02219	PECHBGDK_01919	IMLKDOAK_02130	IEJNMNOH_01592	LNANCHIB_02135	DOENDADM_01491	CHOLPJMM_02377	MMOGLPMM_01273	JNEOFBDF_01890	CHPPKMFP_01232	BEELLKIH_01235	OICFAKJO_01242	PGOOBAIJ_01986	BHPGANCG_02931	JFDIKODA_02914	NPLKBENA_04211	PBEMJDEM_00524	PGLPAGMO_04835	PIJOMEFA_02647	CKMNLMEI_02611	AGHBHAPJ_01447	FNMHELAB_04028	EOEENIAE_04474	OMHAOFJN_02501	ICOLCEPD_00937	NHMMFKHA_01302	NEHNEIKB_03853	AAJMOGGJ_01599	HELACHEG_02061	HCDKOANN_01730	FCIDLODI_00722
group_2096		hypothetical protein	61	61	1	30	2412				875	875	875	HMFEBHEO_00978	MBNPCMIH_04833	ADEMNNHD_04871	MDEMIAGG_03298	GKNOCEHK_04328	LDEBFFIB_04650	PECHBGDK_01860	IMLKDOAK_02017	IEJNMNOH_05036	LNANCHIB_04629	DOENDADM_05240	CHOLPJMM_04018	MMOGLPMM_00037	JNEOFBDF_00169	CHPPKMFP_00037	BEELLKIH_00173	OICFAKJO_00170	PGOOBAIJ_04646	BHPGANCG_04954	JFDIKODA_03260	NPLKBENA_03127	PBEMJDEM_01390	PGLPAGMO_01267	PIJOMEFA_03675	CKMNLMEI_03922	AGHBHAPJ_03122	FNMHELAB_01396	EOEENIAE_01481	OMHAOFJN_02228	ICOLCEPD_00170	NHMMFKHA_02224	NEHNEIKB_02619	AAJMOGGJ_05302	HELACHEG_03425	HCDKOANN_00806	FCIDLODI_04882
group_2101		hydrolase	61	61	1	30	1936				785	914	911	HMFEBHEO_01000	MBNPCMIH_03784	ADEMNNHD_00418	MDEMIAGG_02277	GKNOCEHK_03027	LDEBFFIB_01937	PECHBGDK_04775	IMLKDOAK_04233	IEJNMNOH_03756	LNANCHIB_04888	DOENDADM_03784	CHOLPJMM_04576	MMOGLPMM_01728	JNEOFBDF_01762	CHPPKMFP_01723	BEELLKIH_01363	OICFAKJO_01731	PGOOBAIJ_02338	BHPGANCG_00254	JFDIKODA_05125	NPLKBENA_02163	PBEMJDEM_04343	PGLPAGMO_00644	PIJOMEFA_04026	CKMNLMEI_03383	AGHBHAPJ_04501	FNMHELAB_02838	EOEENIAE_03728	OMHAOFJN_01932	ICOLCEPD_00470	NHMMFKHA_01461	NEHNEIKB_01441	AAJMOGGJ_03820	HELACHEG_00611	HCDKOANN_01269	FCIDLODI_01749
group_2102		hypothetical protein	61	61	1	30	1941				299	299	299	HMFEBHEO_01005	MBNPCMIH_03789	ADEMNNHD_00412	MDEMIAGG_02272	GKNOCEHK_03032	LDEBFFIB_01942	PECHBGDK_04770	IMLKDOAK_04228	IEJNMNOH_03751	LNANCHIB_04883	DOENDADM_03789	CHOLPJMM_04581	MMOGLPMM_01733	JNEOFBDF_01767	CHPPKMFP_01728	BEELLKIH_01358	OICFAKJO_01736	PGOOBAIJ_02333	BHPGANCG_00259	JFDIKODA_05120	NPLKBENA_02168	PBEMJDEM_04348	PGLPAGMO_00639	PIJOMEFA_04031	CKMNLMEI_03378	AGHBHAPJ_04496	FNMHELAB_02833	EOEENIAE_03723	OMHAOFJN_01927	ICOLCEPD_00465	NHMMFKHA_01456	NEHNEIKB_01436	AAJMOGGJ_03825	HELACHEG_00606	HCDKOANN_01264	FCIDLODI_01744
pduG_1		hypothetical protein	61	61	1	30	1942				128	416	132	HMFEBHEO_01006	MBNPCMIH_03790	ADEMNNHD_00411	MDEMIAGG_02271	GKNOCEHK_03033	LDEBFFIB_01943	PECHBGDK_04769	IMLKDOAK_04227	IEJNMNOH_03750	LNANCHIB_04882	DOENDADM_03790	CHOLPJMM_04582	MMOGLPMM_01734	JNEOFBDF_01768	CHPPKMFP_01729	BEELLKIH_01357	OICFAKJO_01737	PGOOBAIJ_02332	BHPGANCG_00260	JFDIKODA_05119	NPLKBENA_02169	PBEMJDEM_04349	PGLPAGMO_00638	PIJOMEFA_04032	CKMNLMEI_03377	AGHBHAPJ_04495	FNMHELAB_02832	EOEENIAE_03722	OMHAOFJN_01926	ICOLCEPD_00464	NHMMFKHA_01455	NEHNEIKB_01435	AAJMOGGJ_03826	HELACHEG_00605	HCDKOANN_01263	FCIDLODI_01743
sinR		transcriptional regulator	61	61	1	30	1965				935	947	944	HMFEBHEO_01029	MBNPCMIH_03813	ADEMNNHD_00390	MDEMIAGG_02248	GKNOCEHK_03056	LDEBFFIB_01966	PECHBGDK_04746	IMLKDOAK_04204	IEJNMNOH_03727	LNANCHIB_04859	DOENDADM_03813	CHOLPJMM_04605	MMOGLPMM_01757	JNEOFBDF_01791	CHPPKMFP_01752	BEELLKIH_01334	OICFAKJO_01760	PGOOBAIJ_02309	BHPGANCG_00283	JFDIKODA_00827	NPLKBENA_02192	PBEMJDEM_04372	PGLPAGMO_00615	PIJOMEFA_04055	CKMNLMEI_03354	AGHBHAPJ_04473	FNMHELAB_02809	EOEENIAE_03699	OMHAOFJN_03191	ICOLCEPD_00441	NHMMFKHA_04490	NEHNEIKB_01619	AAJMOGGJ_03849	HELACHEG_01302	HCDKOANN_01240	FCIDLODI_01721
gloB_2		hydroxyacylglutathione hydrolase	61	61	1	30	2010				623	755	752	HMFEBHEO_01048	MBNPCMIH_04322	ADEMNNHD_00347	MDEMIAGG_02209	GKNOCEHK_03095	LDEBFFIB_02005	PECHBGDK_04707	IMLKDOAK_04165	IEJNMNOH_04191	LNANCHIB_04820	DOENDADM_04285	CHOLPJMM_04644	MMOGLPMM_01796	JNEOFBDF_01830	CHPPKMFP_01791	BEELLKIH_01295	OICFAKJO_01799	PGOOBAIJ_02270	BHPGANCG_00322	JFDIKODA_00867	NPLKBENA_02231	PBEMJDEM_04411	PGLPAGMO_00576	PIJOMEFA_04093	CKMNLMEI_03316	AGHBHAPJ_04434	FNMHELAB_02770	EOEENIAE_03660	OMHAOFJN_03152	ICOLCEPD_00402	NHMMFKHA_04530	NEHNEIKB_01659	AAJMOGGJ_04497	HELACHEG_01262	HCDKOANN_01199	FCIDLODI_01682
yafD		putative cytoplasmic protein	61	61	1	30	2013				779	800	799	HMFEBHEO_01051	MBNPCMIH_04319	ADEMNNHD_00344	MDEMIAGG_02206	GKNOCEHK_03098	LDEBFFIB_02008	PECHBGDK_04704	IMLKDOAK_04162	IEJNMNOH_04194	LNANCHIB_04817	DOENDADM_04282	CHOLPJMM_04647	MMOGLPMM_01799	JNEOFBDF_01833	CHPPKMFP_01794	BEELLKIH_01292	OICFAKJO_01802	PGOOBAIJ_02267	BHPGANCG_00325	JFDIKODA_00870	NPLKBENA_02234	PBEMJDEM_04414	PGLPAGMO_00573	PIJOMEFA_04096	CKMNLMEI_03313	AGHBHAPJ_04431	FNMHELAB_02767	EOEENIAE_03657	OMHAOFJN_03149	ICOLCEPD_00399	NHMMFKHA_04533	NEHNEIKB_01662	AAJMOGGJ_04494	HELACHEG_01259	HCDKOANN_01196	FCIDLODI_01679
yafC		putative LysR family transcriptional regulator	61	61	1	30	2015				545	914	907	HMFEBHEO_01053	MBNPCMIH_04317	ADEMNNHD_00342	MDEMIAGG_02204	GKNOCEHK_03100	LDEBFFIB_02010	PECHBGDK_04702	IMLKDOAK_04160	IEJNMNOH_04196	LNANCHIB_04815	DOENDADM_04280	CHOLPJMM_04649	MMOGLPMM_01801	JNEOFBDF_01835	CHPPKMFP_01796	BEELLKIH_01290	OICFAKJO_01804	PGOOBAIJ_02265	BHPGANCG_00327	JFDIKODA_00872	NPLKBENA_02236	PBEMJDEM_04416	PGLPAGMO_00571	PIJOMEFA_04098	CKMNLMEI_03311	AGHBHAPJ_04429	FNMHELAB_02765	EOEENIAE_03655	OMHAOFJN_03147	ICOLCEPD_00397	NHMMFKHA_04535	NEHNEIKB_01664	AAJMOGGJ_04492	HELACHEG_01257	HCDKOANN_01194	FCIDLODI_01677
yafB		2,5-didehydrogluconate reductase B	61	61	1	30	2016				803	803	803	HMFEBHEO_01054	MBNPCMIH_04316	ADEMNNHD_00341	MDEMIAGG_02203	GKNOCEHK_03101	LDEBFFIB_02011	PECHBGDK_04701	IMLKDOAK_04159	IEJNMNOH_04197	LNANCHIB_04814	DOENDADM_04279	CHOLPJMM_04650	MMOGLPMM_01802	JNEOFBDF_01836	CHPPKMFP_01797	BEELLKIH_01289	OICFAKJO_01805	PGOOBAIJ_02264	BHPGANCG_00328	JFDIKODA_00873	NPLKBENA_02237	PBEMJDEM_04417	PGLPAGMO_00570	PIJOMEFA_04099	CKMNLMEI_03310	AGHBHAPJ_04428	FNMHELAB_02764	EOEENIAE_03654	OMHAOFJN_03146	ICOLCEPD_00396	NHMMFKHA_04536	NEHNEIKB_01665	AAJMOGGJ_04491	HELACHEG_01256	HCDKOANN_01193	FCIDLODI_01676
group_2109		DNA-binding protein	61	61	1	30	4425				248	248	248	HMFEBHEO_01074	MBNPCMIH_01323	ADEMNNHD_01440	MDEMIAGG_02532	GKNOCEHK_04941	LDEBFFIB_00259	PECHBGDK_00156	IMLKDOAK_00494	IEJNMNOH_05109	LNANCHIB_00444	DOENDADM_00190	CHOLPJMM_00404	MMOGLPMM_03140	JNEOFBDF_03368	CHPPKMFP_03268	BEELLKIH_03129	OICFAKJO_04408	PGOOBAIJ_04041	BHPGANCG_00124	JFDIKODA_04941	NPLKBENA_00949	PBEMJDEM_01638	PGLPAGMO_00498	PIJOMEFA_00445	CKMNLMEI_01016	AGHBHAPJ_02821	FNMHELAB_02662	EOEENIAE_03441	OMHAOFJN_00416	ICOLCEPD_03600	NHMMFKHA_04254	NEHNEIKB_00029	AAJMOGGJ_05388	HELACHEG_00433	HCDKOANN_03446	FCIDLODI_01630
group_2110		sigma-54-dependent Fis family transcriptional regulator	61	61	1	30	4409				1190	1427	1353	HMFEBHEO_01087	MBNPCMIH_01310	ADEMNNHD_01453	MDEMIAGG_02545	GKNOCEHK_04927	LDEBFFIB_00272	PECHBGDK_00169	IMLKDOAK_00480	IEJNMNOH_05122	LNANCHIB_00457	DOENDADM_00177	CHOLPJMM_00417	MMOGLPMM_03127	JNEOFBDF_03381	CHPPKMFP_03281	BEELLKIH_03116	OICFAKJO_04395	PGOOBAIJ_04054	BHPGANCG_00111	JFDIKODA_04954	NPLKBENA_00936	PBEMJDEM_01625	PGLPAGMO_00511	PIJOMEFA_00431	CKMNLMEI_01030	AGHBHAPJ_02834	FNMHELAB_02648	EOEENIAE_03454	OMHAOFJN_00402	ICOLCEPD_03586	NHMMFKHA_04267	NEHNEIKB_00042	AAJMOGGJ_05375	HELACHEG_00446	HCDKOANN_03433	FCIDLODI_01617
group_2111		LacI family transcriptional regulator	61	61	1	30	4391				596	1019	1012	HMFEBHEO_01104	MBNPCMIH_01293	ADEMNNHD_01469	MDEMIAGG_02561	GKNOCEHK_04911	LDEBFFIB_00288	PECHBGDK_00185	IMLKDOAK_00464	IEJNMNOH_05139	LNANCHIB_00473	DOENDADM_00160	CHOLPJMM_00433	MMOGLPMM_03110	JNEOFBDF_03398	CHPPKMFP_03298	BEELLKIH_03099	OICFAKJO_04378	PGOOBAIJ_04071	BHPGANCG_00095	JFDIKODA_04970	NPLKBENA_00919	PBEMJDEM_01608	PGLPAGMO_00528	PIJOMEFA_00415	CKMNLMEI_01046	AGHBHAPJ_02850	FNMHELAB_02632	EOEENIAE_03470	OMHAOFJN_00386	ICOLCEPD_03570	NHMMFKHA_04283	NEHNEIKB_00058	AAJMOGGJ_05358	HELACHEG_00462	HCDKOANN_03416	FCIDLODI_01601
group_2113		ion transporter superfamily protein	61	61	1	30	4385				506	1520	1503	HMFEBHEO_01110	MBNPCMIH_01287	ADEMNNHD_01475	MDEMIAGG_02567	GKNOCEHK_04905	LDEBFFIB_00294	PECHBGDK_00191	IMLKDOAK_00458	IEJNMNOH_05145	LNANCHIB_00479	DOENDADM_00154	CHOLPJMM_00439	MMOGLPMM_03104	JNEOFBDF_03404	CHPPKMFP_03304	BEELLKIH_03093	OICFAKJO_04372	PGOOBAIJ_04077	BHPGANCG_00089	JFDIKODA_04976	NPLKBENA_00913	PBEMJDEM_01602	PGLPAGMO_00534	PIJOMEFA_00409	CKMNLMEI_01052	AGHBHAPJ_02856	FNMHELAB_02626	EOEENIAE_03476	OMHAOFJN_00380	ICOLCEPD_03564	NHMMFKHA_04289	NEHNEIKB_00064	AAJMOGGJ_05352	HELACHEG_00468	HCDKOANN_03410	FCIDLODI_01595
elaB		putative inner membrane protein	61	61	1	30	4357				305	323	305	HMFEBHEO_01139	MBNPCMIH_01257	ADEMNNHD_01504	MDEMIAGG_02596	GKNOCEHK_04877	LDEBFFIB_00323	PECHBGDK_00220	IMLKDOAK_00430	IEJNMNOH_05175	LNANCHIB_00508	DOENDADM_00124	CHOLPJMM_00468	MMOGLPMM_03075	JNEOFBDF_03433	CHPPKMFP_03333	BEELLKIH_03064	OICFAKJO_04343	PGOOBAIJ_04106	BHPGANCG_00060	JFDIKODA_05005	NPLKBENA_00884	PBEMJDEM_01573	PGLPAGMO_00563	PIJOMEFA_00380	CKMNLMEI_01081	AGHBHAPJ_02885	FNMHELAB_02598	EOEENIAE_03505	OMHAOFJN_00351	ICOLCEPD_01049	NHMMFKHA_04318	NEHNEIKB_00093	AAJMOGGJ_05322	HELACHEG_00497	HCDKOANN_03381	FCIDLODI_01566
menC		o-succinylbenzoate synthase	61	61	1	30	4351				725	962	958	HMFEBHEO_01144	MBNPCMIH_01252	ADEMNNHD_01509	MDEMIAGG_02601	GKNOCEHK_04872	LDEBFFIB_00328	PECHBGDK_00225	IMLKDOAK_00425	IEJNMNOH_05180	LNANCHIB_00513	DOENDADM_00119	CHOLPJMM_00473	MMOGLPMM_03070	JNEOFBDF_03438	CHPPKMFP_03338	BEELLKIH_03059	OICFAKJO_04338	PGOOBAIJ_04111	BHPGANCG_00055	JFDIKODA_05010	NPLKBENA_00879	PBEMJDEM_01568	PGLPAGMO_02170	PIJOMEFA_00375	CKMNLMEI_01086	AGHBHAPJ_03727	FNMHELAB_02593	EOEENIAE_03510	OMHAOFJN_00346	ICOLCEPD_01044	NHMMFKHA_04323	NEHNEIKB_00098	AAJMOGGJ_05317	HELACHEG_00502	HCDKOANN_03376	FCIDLODI_01561
pmrF		undecaprenyl-phosphate 4-deoxy-4-formamido-L-arabinose transferase	61	61	1	30	4342				731	983	978	HMFEBHEO_01152	MBNPCMIH_01244	ADEMNNHD_01517	MDEMIAGG_02609	GKNOCEHK_04864	LDEBFFIB_00336	PECHBGDK_00233	IMLKDOAK_00417	IEJNMNOH_05188	LNANCHIB_00521	DOENDADM_00111	CHOLPJMM_00481	MMOGLPMM_03062	JNEOFBDF_03446	CHPPKMFP_03346	BEELLKIH_03051	OICFAKJO_04330	PGOOBAIJ_04119	BHPGANCG_00047	JFDIKODA_05018	NPLKBENA_00871	PBEMJDEM_01560	PGLPAGMO_02162	PIJOMEFA_00367	CKMNLMEI_01094	AGHBHAPJ_03719	FNMHELAB_02585	EOEENIAE_03518	OMHAOFJN_00338	ICOLCEPD_01036	NHMMFKHA_04331	NEHNEIKB_00106	AAJMOGGJ_05309	HELACHEG_00510	HCDKOANN_03368	FCIDLODI_01553
ais		histidine phosphatase family protein	61	61	1	30	4340				575	605	603	HMFEBHEO_01154	MBNPCMIH_01242	ADEMNNHD_01519	MDEMIAGG_02611	GKNOCEHK_04862	LDEBFFIB_00338	PECHBGDK_00235	IMLKDOAK_00415	IEJNMNOH_05190	LNANCHIB_00523	DOENDADM_00109	CHOLPJMM_00483	MMOGLPMM_03060	JNEOFBDF_03448	CHPPKMFP_03348	BEELLKIH_03049	OICFAKJO_04328	PGOOBAIJ_04121	BHPGANCG_00045	JFDIKODA_05020	NPLKBENA_00869	PBEMJDEM_01558	PGLPAGMO_02160	PIJOMEFA_00365	CKMNLMEI_01096	AGHBHAPJ_03717	FNMHELAB_02583	EOEENIAE_03520	OMHAOFJN_00336	ICOLCEPD_01034	NHMMFKHA_04333	NEHNEIKB_00108	AAJMOGGJ_05307	HELACHEG_00512	HCDKOANN_03366	FCIDLODI_01551
yfaZ		putative inner membrane protein	61	61	1	30	4338				566	674	597	HMFEBHEO_01156	MBNPCMIH_01240	ADEMNNHD_01521	MDEMIAGG_02613	GKNOCEHK_04860	LDEBFFIB_00340	PECHBGDK_00237	IMLKDOAK_00413	IEJNMNOH_05192	LNANCHIB_00525	DOENDADM_00107	CHOLPJMM_00485	MMOGLPMM_03058	JNEOFBDF_03450	CHPPKMFP_03350	BEELLKIH_03047	OICFAKJO_04326	PGOOBAIJ_04123	BHPGANCG_00043	JFDIKODA_05022	NPLKBENA_00867	PBEMJDEM_01556	PGLPAGMO_02158	PIJOMEFA_00363	CKMNLMEI_01098	AGHBHAPJ_03715	FNMHELAB_02581	EOEENIAE_03522	OMHAOFJN_00334	ICOLCEPD_01032	NHMMFKHA_04335	NEHNEIKB_00110	AAJMOGGJ_05305	HELACHEG_00514	HCDKOANN_03364	FCIDLODI_01549
cysA		sulfate ABC transporter ATP-binding protein	61	61	1	30	4223				665	1097	1089	HMFEBHEO_01221	MBNPCMIH_02583	ADEMNNHD_01301	MDEMIAGG_03676	GKNOCEHK_02146	LDEBFFIB_01056	PECHBGDK_01956	IMLKDOAK_03173	IEJNMNOH_02323	LNANCHIB_01656	DOENDADM_02437	CHOLPJMM_01791	MMOGLPMM_03209	JNEOFBDF_03299	CHPPKMFP_03199	BEELLKIH_03198	OICFAKJO_04477	PGOOBAIJ_03972	BHPGANCG_01330	JFDIKODA_01025	NPLKBENA_01018	PBEMJDEM_01707	PGLPAGMO_00429	PIJOMEFA_00740	CKMNLMEI_02386	AGHBHAPJ_04037	FNMHELAB_02148	EOEENIAE_01278	OMHAOFJN_03429	ICOLCEPD_04278	NHMMFKHA_01621	NEHNEIKB_01858	AAJMOGGJ_02310	HELACHEG_04424	HCDKOANN_03514	FCIDLODI_03515
group_2136		hypothetical protein	61	61	1	30	4225				446	539	510	HMFEBHEO_01223	MBNPCMIH_02585	ADEMNNHD_01303	MDEMIAGG_03674	GKNOCEHK_02144	LDEBFFIB_01058	PECHBGDK_01958	IMLKDOAK_03175	IEJNMNOH_02325	LNANCHIB_01654	DOENDADM_02439	CHOLPJMM_01793	MMOGLPMM_03207	JNEOFBDF_03301	CHPPKMFP_03201	BEELLKIH_03196	OICFAKJO_04475	PGOOBAIJ_03974	BHPGANCG_01332	JFDIKODA_01027	NPLKBENA_01016	PBEMJDEM_01705	PGLPAGMO_00431	PIJOMEFA_00738	CKMNLMEI_02388	AGHBHAPJ_04035	FNMHELAB_02146	EOEENIAE_01280	OMHAOFJN_03431	ICOLCEPD_04280	NHMMFKHA_01619	NEHNEIKB_01856	AAJMOGGJ_02312	HELACHEG_04422	HCDKOANN_03512	FCIDLODI_03513
group_2137		hypothetical protein	61	61	1	30	4241				554	761	757	HMFEBHEO_01239	MBNPCMIH_02601	ADEMNNHD_01319	MDEMIAGG_03658	GKNOCEHK_02128	LDEBFFIB_01074	PECHBGDK_01974	IMLKDOAK_03191	IEJNMNOH_02341	LNANCHIB_01638	DOENDADM_02455	CHOLPJMM_01809	MMOGLPMM_03191	JNEOFBDF_03317	CHPPKMFP_03217	BEELLKIH_03180	OICFAKJO_04459	PGOOBAIJ_03990	BHPGANCG_01348	JFDIKODA_01043	NPLKBENA_01000	PBEMJDEM_01689	PGLPAGMO_00447	PIJOMEFA_00722	CKMNLMEI_02404	AGHBHAPJ_04019	FNMHELAB_02130	EOEENIAE_01296	OMHAOFJN_03447	ICOLCEPD_04296	NHMMFKHA_01603	NEHNEIKB_01840	AAJMOGGJ_02328	HELACHEG_04406	HCDKOANN_03496	FCIDLODI_03497
group_2139		hypothetical protein	61	61	1	30	4263				113	113	113	HMFEBHEO_01262	MBNPCMIH_03952	ADEMNNHD_01345	MDEMIAGG_04562	GKNOCEHK_03772	LDEBFFIB_03528	PECHBGDK_03451	IMLKDOAK_03378	IEJNMNOH_03775	LNANCHIB_03720	DOENDADM_03870	CHOLPJMM_03759	MMOGLPMM_03167	JNEOFBDF_03341	CHPPKMFP_03241	BEELLKIH_03156	OICFAKJO_04435	PGOOBAIJ_04014	BHPGANCG_03703	JFDIKODA_04914	NPLKBENA_00976	PBEMJDEM_01665	PGLPAGMO_00471	PIJOMEFA_00699	CKMNLMEI_02455	AGHBHAPJ_02794	FNMHELAB_02106	EOEENIAE_03414	OMHAOFJN_04424	ICOLCEPD_04320	NHMMFKHA_04227	NEHNEIKB_00002	AAJMOGGJ_04054	HELACHEG_00406	HCDKOANN_03473	FCIDLODI_01657
ylbF		carboxylase	61	61	1	30	1665				746	809	794	HMFEBHEO_01283	MBNPCMIH_00708	ADEMNNHD_00623	MDEMIAGG_00087	GKNOCEHK_01396	LDEBFFIB_01404	PECHBGDK_02276	IMLKDOAK_04830	IEJNMNOH_03061	LNANCHIB_01379	DOENDADM_02972	CHOLPJMM_04414	MMOGLPMM_01526	JNEOFBDF_01560	CHPPKMFP_01521	BEELLKIH_01565	OICFAKJO_01528	PGOOBAIJ_02541	BHPGANCG_03465	JFDIKODA_03901	NPLKBENA_02838	PBEMJDEM_03048	PGLPAGMO_00848	PIJOMEFA_03133	CKMNLMEI_02803	AGHBHAPJ_04704	FNMHELAB_02464	EOEENIAE_04783	OMHAOFJN_01707	ICOLCEPD_02071	NHMMFKHA_00069	NEHNEIKB_04863	AAJMOGGJ_02261	HELACHEG_04650	HCDKOANN_01472	FCIDLODI_01952
ybcI		Inner membrane protein YbcI	61	61	1	30	1654				287	545	540	HMFEBHEO_01294	MBNPCMIH_00697	ADEMNNHD_00632	MDEMIAGG_00096	GKNOCEHK_01405	LDEBFFIB_01395	PECHBGDK_02285	IMLKDOAK_04839	IEJNMNOH_03050	LNANCHIB_01388	DOENDADM_02961	CHOLPJMM_04405	MMOGLPMM_01517	JNEOFBDF_01551	CHPPKMFP_01512	BEELLKIH_01574	OICFAKJO_01519	PGOOBAIJ_02550	BHPGANCG_03474	JFDIKODA_03892	NPLKBENA_02829	PBEMJDEM_03039	PGLPAGMO_00857	PIJOMEFA_03142	CKMNLMEI_02812	AGHBHAPJ_04713	FNMHELAB_02473	EOEENIAE_04774	OMHAOFJN_01716	ICOLCEPD_02062	NHMMFKHA_00078	NEHNEIKB_04872	AAJMOGGJ_02250	HELACHEG_04659	HCDKOANN_01481	FCIDLODI_01961
fimC		fimbrial chaperone protein FimC	61	61	1	30	1649				368	692	617	HMFEBHEO_01299	MBNPCMIH_00692	ADEMNNHD_00637	MDEMIAGG_00101	GKNOCEHK_01410	LDEBFFIB_01390	PECHBGDK_02290	IMLKDOAK_04844	IEJNMNOH_03045	LNANCHIB_01393	DOENDADM_02956	CHOLPJMM_04400	MMOGLPMM_01513	JNEOFBDF_01547	CHPPKMFP_01508	BEELLKIH_01578	OICFAKJO_01515	PGOOBAIJ_02554	BHPGANCG_03479	JFDIKODA_03887	NPLKBENA_02825	PBEMJDEM_03035	PGLPAGMO_00861	PIJOMEFA_03147	CKMNLMEI_02817	AGHBHAPJ_04718	FNMHELAB_02478	EOEENIAE_04769	OMHAOFJN_01721	ICOLCEPD_02057	NHMMFKHA_00083	NEHNEIKB_04877	AAJMOGGJ_02245	HELACHEG_04664	HCDKOANN_01485	FCIDLODI_01966
ybdZ		MbtH family protein	61	61	1	30	1609				218	218	218	HMFEBHEO_01333	MBNPCMIH_00657	ADEMNNHD_00675	MDEMIAGG_00134	GKNOCEHK_01443	LDEBFFIB_01357	PECHBGDK_02323	IMLKDOAK_04877	IEJNMNOH_02745	LNANCHIB_01426	DOENDADM_02921	CHOLPJMM_04366	MMOGLPMM_01479	JNEOFBDF_01513	CHPPKMFP_01474	BEELLKIH_01612	OICFAKJO_01481	PGOOBAIJ_02588	BHPGANCG_03513	JFDIKODA_03854	NPLKBENA_02791	PBEMJDEM_03001	PGLPAGMO_00895	PIJOMEFA_03180	CKMNLMEI_02850	AGHBHAPJ_04752	FNMHELAB_02512	EOEENIAE_04736	OMHAOFJN_01755	ICOLCEPD_02024	NHMMFKHA_00117	NEHNEIKB_04910	AAJMOGGJ_02210	HELACHEG_04697	HCDKOANN_01519	FCIDLODI_01999
entF		non-ribosomal peptide synthetase	61	61	1	30	1608				2465	3884	3814	HMFEBHEO_01334	MBNPCMIH_00656	ADEMNNHD_00676	MDEMIAGG_00135	GKNOCEHK_01444	LDEBFFIB_01356	PECHBGDK_02324	IMLKDOAK_04878	IEJNMNOH_02746	LNANCHIB_01427	DOENDADM_02920	CHOLPJMM_04365	MMOGLPMM_01478	JNEOFBDF_01512	CHPPKMFP_01473	BEELLKIH_01613	OICFAKJO_01480	PGOOBAIJ_02589	BHPGANCG_03514	JFDIKODA_03853	NPLKBENA_02790	PBEMJDEM_03000	PGLPAGMO_00896	PIJOMEFA_03181	CKMNLMEI_02851	AGHBHAPJ_04090	FNMHELAB_02513	EOEENIAE_01564	OMHAOFJN_01756	ICOLCEPD_02023	NHMMFKHA_00118	NEHNEIKB_04911	AAJMOGGJ_02209	HELACHEG_04698	HCDKOANN_01520	FCIDLODI_04526
ahpF		alkyl hydroperoxide reductase subunit F	61	61	1	30	1586				581	1565	1548	HMFEBHEO_01356	MBNPCMIH_00634	ADEMNNHD_00698	MDEMIAGG_00157	GKNOCEHK_01466	LDEBFFIB_01334	PECHBGDK_02346	IMLKDOAK_04900	IEJNMNOH_02769	LNANCHIB_01449	DOENDADM_02898	CHOLPJMM_04343	MMOGLPMM_01455	JNEOFBDF_01489	CHPPKMFP_01450	BEELLKIH_01636	OICFAKJO_01457	PGOOBAIJ_02612	BHPGANCG_03536	JFDIKODA_03830	NPLKBENA_02767	PBEMJDEM_02977	PGLPAGMO_00919	PIJOMEFA_03203	CKMNLMEI_02873	AGHBHAPJ_01014	FNMHELAB_02535	EOEENIAE_01542	OMHAOFJN_01778	ICOLCEPD_02001	NHMMFKHA_00141	NEHNEIKB_04934	AAJMOGGJ_02187	HELACHEG_04721	HCDKOANN_01544	FCIDLODI_04504
dpiB		histidine kinase	61	61	1	30	1567				1469	1661	1616	HMFEBHEO_01374	MBNPCMIH_00616	ADEMNNHD_00716	MDEMIAGG_00174	GKNOCEHK_01887	LDEBFFIB_01317	PECHBGDK_02363	IMLKDOAK_01779	IEJNMNOH_02787	LNANCHIB_01466	DOENDADM_02880	CHOLPJMM_04326	MMOGLPMM_01436	JNEOFBDF_01470	CHPPKMFP_01431	BEELLKIH_01655	OICFAKJO_01438	PGOOBAIJ_02631	BHPGANCG_03553	JFDIKODA_03813	NPLKBENA_02748	PBEMJDEM_02958	PGLPAGMO_00938	PIJOMEFA_03220	CKMNLMEI_02890	AGHBHAPJ_01031	FNMHELAB_00961	EOEENIAE_01525	OMHAOFJN_01795	ICOLCEPD_02530	NHMMFKHA_00158	NEHNEIKB_04951	AAJMOGGJ_02169	HELACHEG_04738	HCDKOANN_01562	FCIDLODI_04487
group_2147		hypothetical protein	61	61	1	30	1540				275	290	289	HMFEBHEO_01400	MBNPCMIH_00590	ADEMNNHD_00741	MDEMIAGG_00199	GKNOCEHK_01912	LDEBFFIB_01292	PECHBGDK_02388	IMLKDOAK_01754	IEJNMNOH_02813	LNANCHIB_01491	DOENDADM_02854	CHOLPJMM_00165	MMOGLPMM_01410	JNEOFBDF_01444	CHPPKMFP_01405	BEELLKIH_01681	OICFAKJO_01412	PGOOBAIJ_02657	BHPGANCG_03578	JFDIKODA_03788	NPLKBENA_02722	PBEMJDEM_02932	PGLPAGMO_00964	PIJOMEFA_03245	CKMNLMEI_02915	AGHBHAPJ_04411	FNMHELAB_00986	EOEENIAE_03371	OMHAOFJN_01820	ICOLCEPD_02505	NHMMFKHA_00183	NEHNEIKB_04976	AAJMOGGJ_02143	HELACHEG_04763	HCDKOANN_01588	FCIDLODI_04462
ybeS		molecular chaperone DnaJ	61	61	1	30	1532				869	1433	1423	HMFEBHEO_01407	MBNPCMIH_00583	ADEMNNHD_00748	MDEMIAGG_00206	GKNOCEHK_01919	LDEBFFIB_01285	PECHBGDK_02395	IMLKDOAK_01747	IEJNMNOH_02820	LNANCHIB_01498	DOENDADM_02847	CHOLPJMM_00172	MMOGLPMM_01403	JNEOFBDF_01437	CHPPKMFP_01398	BEELLKIH_01688	OICFAKJO_01405	PGOOBAIJ_02664	BHPGANCG_03585	JFDIKODA_03781	NPLKBENA_02715	PBEMJDEM_02925	PGLPAGMO_00971	PIJOMEFA_03252	CKMNLMEI_02922	AGHBHAPJ_04404	FNMHELAB_00993	EOEENIAE_03364	OMHAOFJN_01827	ICOLCEPD_02498	NHMMFKHA_00190	NEHNEIKB_04983	AAJMOGGJ_02136	HELACHEG_04770	HCDKOANN_01596	FCIDLODI_04455
hscC		molecular chaperone HscC	61	61	1	30	1529				1679	1715	1686	HMFEBHEO_01410	MBNPCMIH_00580	ADEMNNHD_00751	MDEMIAGG_00209	GKNOCEHK_01922	LDEBFFIB_01282	PECHBGDK_02398	IMLKDOAK_01744	IEJNMNOH_02823	LNANCHIB_01501	DOENDADM_02844	CHOLPJMM_00175	MMOGLPMM_01399	JNEOFBDF_01433	CHPPKMFP_01394	BEELLKIH_01692	OICFAKJO_01401	PGOOBAIJ_02668	BHPGANCG_03588	JFDIKODA_03778	NPLKBENA_02711	PBEMJDEM_02921	PGLPAGMO_00975	PIJOMEFA_03255	CKMNLMEI_02925	AGHBHAPJ_04401	FNMHELAB_00996	EOEENIAE_03361	OMHAOFJN_01830	ICOLCEPD_02495	NHMMFKHA_00193	NEHNEIKB_04986	AAJMOGGJ_02133	HELACHEG_04773	HCDKOANN_01599	FCIDLODI_04452
ybeX		magnesium/cobalt efflux protein	61	61	1	30	1521				770	878	876	HMFEBHEO_01419	MBNPCMIH_00571	ADEMNNHD_00760	MDEMIAGG_00218	GKNOCEHK_01931	LDEBFFIB_01273	PECHBGDK_02407	IMLKDOAK_01735	IEJNMNOH_02832	LNANCHIB_01510	DOENDADM_02835	CHOLPJMM_00184	MMOGLPMM_01388	JNEOFBDF_01422	CHPPKMFP_01383	BEELLKIH_01703	OICFAKJO_01391	PGOOBAIJ_02678	BHPGANCG_03597	JFDIKODA_03769	NPLKBENA_02701	PBEMJDEM_02911	PGLPAGMO_00986	PIJOMEFA_03264	CKMNLMEI_02934	AGHBHAPJ_04392	FNMHELAB_01005	EOEENIAE_03352	OMHAOFJN_01839	ICOLCEPD_02486	NHMMFKHA_00202	NEHNEIKB_04995	AAJMOGGJ_02124	HELACHEG_04782	HCDKOANN_01610	FCIDLODI_04443
citB		tricarballylate utilization protein B	61	61	1	30	1504				1106	1139	1131	HMFEBHEO_01441	MBNPCMIH_01679	ADEMNNHD_00782	MDEMIAGG_00241	GKNOCEHK_02102	LDEBFFIB_01250	PECHBGDK_02430	IMLKDOAK_01636	IEJNMNOH_02854	LNANCHIB_01533	DOENDADM_02813	CHOLPJMM_00207	MMOGLPMM_01367	JNEOFBDF_01400	CHPPKMFP_01361	BEELLKIH_01725	OICFAKJO_01369	PGOOBAIJ_02700	BHPGANCG_03620	JFDIKODA_03746	NPLKBENA_02679	PBEMJDEM_02889	PGLPAGMO_01008	PIJOMEFA_02133	CKMNLMEI_02957	AGHBHAPJ_03442	FNMHELAB_02330	EOEENIAE_02763	OMHAOFJN_01609	ICOLCEPD_02463	NHMMFKHA_00225	NEHNEIKB_05018	AAJMOGGJ_02102	HELACHEG_00201	HCDKOANN_01632	FCIDLODI_01122
group_2153		hypothetical protein	61	61	1	30	1482				104	104	104	HMFEBHEO_01453	MBNPCMIH_01691	ADEMNNHD_00794	MDEMIAGG_00253	GKNOCEHK_02090	LDEBFFIB_01238	PECHBGDK_02442	IMLKDOAK_01624	IEJNMNOH_02866	LNANCHIB_01545	DOENDADM_02801	CHOLPJMM_00219	MMOGLPMM_01355	JNEOFBDF_01388	CHPPKMFP_01349	BEELLKIH_01737	OICFAKJO_01357	PGOOBAIJ_02712	BHPGANCG_03632	JFDIKODA_03734	NPLKBENA_02667	PBEMJDEM_02877	PGLPAGMO_01020	PIJOMEFA_02145	CKMNLMEI_02969	AGHBHAPJ_03430	FNMHELAB_04918	EOEENIAE_02751	OMHAOFJN_01621	ICOLCEPD_02451	NHMMFKHA_00237	NEHNEIKB_05030	AAJMOGGJ_02090	HELACHEG_00189	HCDKOANN_01644	FCIDLODI_01134
kdpC		potassium-transporting ATPase subunit C	61	61	1	30	1479				281	584	579	HMFEBHEO_01456	MBNPCMIH_01694	ADEMNNHD_00797	MDEMIAGG_00256	GKNOCEHK_02087	LDEBFFIB_01235	PECHBGDK_02445	IMLKDOAK_01621	IEJNMNOH_02869	LNANCHIB_01548	DOENDADM_02798	CHOLPJMM_00222	MMOGLPMM_01352	JNEOFBDF_01385	CHPPKMFP_01346	BEELLKIH_01740	OICFAKJO_01354	PGOOBAIJ_02715	BHPGANCG_03635	JFDIKODA_03731	NPLKBENA_02664	PBEMJDEM_02874	PGLPAGMO_01023	PIJOMEFA_02148	CKMNLMEI_02972	AGHBHAPJ_03427	FNMHELAB_04915	EOEENIAE_02748	OMHAOFJN_01624	ICOLCEPD_02448	NHMMFKHA_00240	NEHNEIKB_05033	AAJMOGGJ_02087	HELACHEG_00186	HCDKOANN_01647	FCIDLODI_01137
ybgE		cyd operon protein YbgE	61	61	1	30	1440				281	293	281	HMFEBHEO_01511	MBNPCMIH_04924	ADEMNNHD_00822	MDEMIAGG_00294	GKNOCEHK_02048	LDEBFFIB_01198	PECHBGDK_02483	IMLKDOAK_01581	IEJNMNOH_05005	LNANCHIB_01585	DOENDADM_05209	CHOLPJMM_00259	MMOGLPMM_01315	JNEOFBDF_01348	CHPPKMFP_01309	BEELLKIH_01777	OICFAKJO_01316	PGOOBAIJ_02752	BHPGANCG_02629	JFDIKODA_03693	NPLKBENA_02627	PBEMJDEM_02837	PGLPAGMO_01060	PIJOMEFA_02207	CKMNLMEI_00869	AGHBHAPJ_03389	FNMHELAB_04876	EOEENIAE_02711	OMHAOFJN_01662	ICOLCEPD_02409	NHMMFKHA_00277	NEHNEIKB_05066	AAJMOGGJ_05254	HELACHEG_00149	HCDKOANN_01686	FCIDLODI_01174
yliH		transcriptional regulator	61	61	1	30	4596				383	383	383	HMFEBHEO_01535	MBNPCMIH_01576	ADEMNNHD_00932	MDEMIAGG_03057	GKNOCEHK_01696	LDEBFFIB_02031	PECHBGDK_01737	IMLKDOAK_01492	IEJNMNOH_00681	LNANCHIB_01872	DOENDADM_00813	CHOLPJMM_02224	MMOGLPMM_00685	JNEOFBDF_00682	CHPPKMFP_00582	BEELLKIH_00688	OICFAKJO_00225	PGOOBAIJ_00019	BHPGANCG_02418	JFDIKODA_00708	NPLKBENA_00647	PBEMJDEM_01936	PGLPAGMO_01674	PIJOMEFA_04943	CKMNLMEI_04980	AGHBHAPJ_01865	FNMHELAB_00088	EOEENIAE_00087	OMHAOFJN_04169	ICOLCEPD_04918	NHMMFKHA_03241	NEHNEIKB_04446	AAJMOGGJ_01007	HELACHEG_01048	HCDKOANN_01802	FCIDLODI_00864
group_2159		hypothetical protein	61	61	1	30	4600				197	263	261	HMFEBHEO_01539	MBNPCMIH_01572	ADEMNNHD_00936	MDEMIAGG_03053	GKNOCEHK_01692	LDEBFFIB_02035	PECHBGDK_01741	IMLKDOAK_01496	IEJNMNOH_00685	LNANCHIB_01868	DOENDADM_00818	CHOLPJMM_02228	MMOGLPMM_00681	JNEOFBDF_00678	CHPPKMFP_00586	BEELLKIH_00684	OICFAKJO_00229	PGOOBAIJ_00023	BHPGANCG_02414	JFDIKODA_00713	NPLKBENA_00651	PBEMJDEM_01940	PGLPAGMO_01678	PIJOMEFA_04947	CKMNLMEI_04984	AGHBHAPJ_01869	FNMHELAB_00084	EOEENIAE_00083	OMHAOFJN_04173	ICOLCEPD_04914	NHMMFKHA_03246	NEHNEIKB_04451	AAJMOGGJ_01012	HELACHEG_01043	HCDKOANN_01806	FCIDLODI_00859
yliI_1		putative dehydrogenase	61	61	1	30	4606				470	497	496	HMFEBHEO_01545	MBNPCMIH_01566	ADEMNNHD_00942	MDEMIAGG_03047	GKNOCEHK_01686	LDEBFFIB_02041	PECHBGDK_01747	IMLKDOAK_01502	IEJNMNOH_00691	LNANCHIB_01862	DOENDADM_00824	CHOLPJMM_02234	MMOGLPMM_00675	JNEOFBDF_00672	CHPPKMFP_00592	BEELLKIH_00678	OICFAKJO_00235	PGOOBAIJ_00029	BHPGANCG_02408	JFDIKODA_00719	NPLKBENA_00657	PBEMJDEM_01946	PGLPAGMO_01684	PIJOMEFA_04953	CKMNLMEI_04990	AGHBHAPJ_01875	FNMHELAB_00078	EOEENIAE_00077	OMHAOFJN_04179	ICOLCEPD_04908	NHMMFKHA_03252	NEHNEIKB_04457	AAJMOGGJ_01018	HELACHEG_01037	HCDKOANN_01812	FCIDLODI_00853
dacC		serine-type D-Ala-D-Ala carboxypeptidase	61	61	1	30	4609				1070	1202	1156	HMFEBHEO_01548	MBNPCMIH_01563	ADEMNNHD_00945	MDEMIAGG_03044	GKNOCEHK_01683	LDEBFFIB_02044	PECHBGDK_01750	IMLKDOAK_01505	IEJNMNOH_00694	LNANCHIB_01859	DOENDADM_00827	CHOLPJMM_02237	MMOGLPMM_00672	JNEOFBDF_00669	CHPPKMFP_00595	BEELLKIH_00675	OICFAKJO_00238	PGOOBAIJ_00032	BHPGANCG_02405	JFDIKODA_00722	NPLKBENA_00660	PBEMJDEM_01949	PGLPAGMO_01687	PIJOMEFA_04956	CKMNLMEI_04993	AGHBHAPJ_01878	FNMHELAB_00075	EOEENIAE_00074	OMHAOFJN_04182	ICOLCEPD_04905	NHMMFKHA_03255	NEHNEIKB_04460	AAJMOGGJ_01021	HELACHEG_01034	HCDKOANN_01815	FCIDLODI_00850
ybjJ		Inner membrane protein YbjJ	61	61	1	30	4615				533	1211	1199	HMFEBHEO_01553	MBNPCMIH_01558	ADEMNNHD_00950	MDEMIAGG_03039	GKNOCEHK_01678	LDEBFFIB_02049	PECHBGDK_01755	IMLKDOAK_01510	IEJNMNOH_00699	LNANCHIB_01854	DOENDADM_00832	CHOLPJMM_02242	MMOGLPMM_00667	JNEOFBDF_00664	CHPPKMFP_00600	BEELLKIH_00670	OICFAKJO_00243	PGOOBAIJ_00037	BHPGANCG_02400	JFDIKODA_00727	NPLKBENA_00665	PBEMJDEM_01954	PGLPAGMO_01692	PIJOMEFA_04961	CKMNLMEI_04998	AGHBHAPJ_01883	FNMHELAB_00070	EOEENIAE_00069	OMHAOFJN_04187	ICOLCEPD_04900	NHMMFKHA_03260	NEHNEIKB_04465	AAJMOGGJ_01026	HELACHEG_01029	HCDKOANN_01820	FCIDLODI_00845
grxA		glutaredoxin	61	61	1	30	4619				155	263	261	HMFEBHEO_01558	MBNPCMIH_01553	ADEMNNHD_00992	MDEMIAGG_03034	GKNOCEHK_01673	LDEBFFIB_02054	PECHBGDK_01760	IMLKDOAK_01515	IEJNMNOH_00704	LNANCHIB_01849	DOENDADM_00837	CHOLPJMM_02247	MMOGLPMM_00662	JNEOFBDF_00659	CHPPKMFP_00605	BEELLKIH_00665	OICFAKJO_00244	PGOOBAIJ_00038	BHPGANCG_02395	JFDIKODA_00732	NPLKBENA_00670	PBEMJDEM_01959	PGLPAGMO_01697	PIJOMEFA_04966	CKMNLMEI_05003	AGHBHAPJ_01888	FNMHELAB_00065	EOEENIAE_00064	OMHAOFJN_04192	ICOLCEPD_04895	NHMMFKHA_03265	NEHNEIKB_04470	AAJMOGGJ_01031	HELACHEG_01024	HCDKOANN_01825	FCIDLODI_00840
potI		putrescine ABC transporter permease PotI	61	61	1	30	4627				845	926	846	HMFEBHEO_01566	MBNPCMIH_01545	ADEMNNHD_01000	MDEMIAGG_03026	GKNOCEHK_01665	LDEBFFIB_02062	PECHBGDK_01768	IMLKDOAK_01523	IEJNMNOH_00712	LNANCHIB_01841	DOENDADM_00845	CHOLPJMM_02255	MMOGLPMM_00653	JNEOFBDF_00650	CHPPKMFP_00614	BEELLKIH_00656	OICFAKJO_00253	PGOOBAIJ_00047	BHPGANCG_02387	JFDIKODA_00740	NPLKBENA_00679	PBEMJDEM_01968	PGLPAGMO_01706	PIJOMEFA_04974	CKMNLMEI_05011	AGHBHAPJ_01896	FNMHELAB_00057	EOEENIAE_00056	OMHAOFJN_04200	ICOLCEPD_04887	NHMMFKHA_03273	NEHNEIKB_04478	AAJMOGGJ_01039	HELACHEG_01016	HCDKOANN_01833	FCIDLODI_00832
group_2166		putative sulfatase	61	61	1	30	4632				1487	1535	1496	HMFEBHEO_01571	MBNPCMIH_01540	ADEMNNHD_01005	MDEMIAGG_03021	GKNOCEHK_01660	LDEBFFIB_02067	PECHBGDK_01773	IMLKDOAK_01528	IEJNMNOH_00717	LNANCHIB_01836	DOENDADM_00850	CHOLPJMM_02260	MMOGLPMM_00648	JNEOFBDF_00645	CHPPKMFP_00619	BEELLKIH_00651	OICFAKJO_00258	PGOOBAIJ_00052	BHPGANCG_02382	JFDIKODA_00745	NPLKBENA_00684	PBEMJDEM_01973	PGLPAGMO_01711	PIJOMEFA_04979	CKMNLMEI_05016	AGHBHAPJ_01901	FNMHELAB_00052	EOEENIAE_00051	OMHAOFJN_04205	ICOLCEPD_04882	NHMMFKHA_03278	NEHNEIKB_04483	AAJMOGGJ_01044	HELACHEG_01011	HCDKOANN_01838	FCIDLODI_00827
ybjR		N-acetylmuramoyl-L-alanine amidase	61	61	1	30	4640				560	830	825	HMFEBHEO_01579	MBNPCMIH_01532	ADEMNNHD_01013	MDEMIAGG_03013	GKNOCEHK_01652	LDEBFFIB_02075	PECHBGDK_01781	IMLKDOAK_01536	IEJNMNOH_00725	LNANCHIB_01828	DOENDADM_00858	CHOLPJMM_02268	MMOGLPMM_00640	JNEOFBDF_00637	CHPPKMFP_00627	BEELLKIH_00643	OICFAKJO_00266	PGOOBAIJ_00060	BHPGANCG_02374	JFDIKODA_00753	NPLKBENA_00692	PBEMJDEM_01981	PGLPAGMO_01719	PIJOMEFA_04987	CKMNLMEI_05024	AGHBHAPJ_01909	FNMHELAB_00044	EOEENIAE_00043	OMHAOFJN_04213	ICOLCEPD_04874	NHMMFKHA_03286	NEHNEIKB_04491	AAJMOGGJ_01052	HELACHEG_01003	HCDKOANN_01846	FCIDLODI_01353
ltaA		low-specificity L-threonine aldolase	61	61	1	30	4643				722	1001	941	HMFEBHEO_01582	MBNPCMIH_01529	ADEMNNHD_01016	MDEMIAGG_03010	GKNOCEHK_01649	LDEBFFIB_02078	PECHBGDK_01784	IMLKDOAK_01539	IEJNMNOH_00728	LNANCHIB_01825	DOENDADM_00861	CHOLPJMM_02271	MMOGLPMM_00637	JNEOFBDF_00634	CHPPKMFP_00630	BEELLKIH_00640	OICFAKJO_00269	PGOOBAIJ_00063	BHPGANCG_02371	JFDIKODA_00756	NPLKBENA_00695	PBEMJDEM_01984	PGLPAGMO_01722	PIJOMEFA_04990	CKMNLMEI_05027	AGHBHAPJ_01912	FNMHELAB_00041	EOEENIAE_00040	OMHAOFJN_04216	ICOLCEPD_04871	NHMMFKHA_03289	NEHNEIKB_04494	AAJMOGGJ_01055	HELACHEG_01000	HCDKOANN_01849	FCIDLODI_01356
ybjY		macrolide transporter subunit MacA	61	61	1	30	4650				1034	1118	1061	HMFEBHEO_01589	MBNPCMIH_01522	ADEMNNHD_01023	MDEMIAGG_03003	GKNOCEHK_01642	LDEBFFIB_02085	PECHBGDK_01791	IMLKDOAK_01546	IEJNMNOH_00735	LNANCHIB_01818	DOENDADM_00868	CHOLPJMM_02278	MMOGLPMM_00630	JNEOFBDF_00627	CHPPKMFP_00637	BEELLKIH_00633	OICFAKJO_00276	PGOOBAIJ_00070	BHPGANCG_02364	JFDIKODA_00763	NPLKBENA_00702	PBEMJDEM_01991	PGLPAGMO_01729	PIJOMEFA_04997	CKMNLMEI_05034	AGHBHAPJ_01919	FNMHELAB_00034	EOEENIAE_00033	OMHAOFJN_04223	ICOLCEPD_04864	NHMMFKHA_03296	NEHNEIKB_04501	AAJMOGGJ_01062	HELACHEG_00993	HCDKOANN_01856	FCIDLODI_01363
clpA		ATP-dependent Clp protease ATP-binding subunit ClpA	61	61	1	30	4656				2156	2276	2272	HMFEBHEO_01593	MBNPCMIH_01518	ADEMNNHD_01027	MDEMIAGG_02999	GKNOCEHK_01638	LDEBFFIB_02089	PECHBGDK_01795	IMLKDOAK_01550	IEJNMNOH_00739	LNANCHIB_01814	DOENDADM_00872	CHOLPJMM_02282	MMOGLPMM_00626	JNEOFBDF_00623	CHPPKMFP_00641	BEELLKIH_00629	OICFAKJO_00280	PGOOBAIJ_00074	BHPGANCG_02360	JFDIKODA_00767	NPLKBENA_00706	PBEMJDEM_01995	PGLPAGMO_01733	PIJOMEFA_05001	CKMNLMEI_05038	AGHBHAPJ_01923	FNMHELAB_00030	EOEENIAE_00029	OMHAOFJN_04227	ICOLCEPD_04860	NHMMFKHA_03300	NEHNEIKB_04505	AAJMOGGJ_01066	HELACHEG_00989	HCDKOANN_01860	FCIDLODI_01367
aat		leucyl/phenylalanyl-tRNA--protein transferase	61	61	1	30	4662				527	704	701	HMFEBHEO_01601	MBNPCMIH_04435	ADEMNNHD_01035	MDEMIAGG_02070	GKNOCEHK_04263	LDEBFFIB_03331	PECHBGDK_03987	IMLKDOAK_02889	IEJNMNOH_03017	LNANCHIB_03467	DOENDADM_03174	CHOLPJMM_03501	MMOGLPMM_00618	JNEOFBDF_00615	CHPPKMFP_00649	BEELLKIH_00621	OICFAKJO_00288	PGOOBAIJ_00082	BHPGANCG_03260	JFDIKODA_00775	NPLKBENA_00714	PBEMJDEM_02003	PGLPAGMO_01741	PIJOMEFA_03051	CKMNLMEI_02126	AGHBHAPJ_02739	FNMHELAB_01992	EOEENIAE_03163	OMHAOFJN_00287	ICOLCEPD_03745	NHMMFKHA_03308	NEHNEIKB_04513	AAJMOGGJ_03095	HELACHEG_00981	HCDKOANN_01868	FCIDLODI_01375
dmsC		dimethyl sulfoxide reductase	61	61	1	30	4677				770	863	861	HMFEBHEO_01613	MBNPCMIH_04477	ADEMNNHD_01048	MDEMIAGG_05030	GKNOCEHK_03815	LDEBFFIB_03343	PECHBGDK_03400	IMLKDOAK_02901	IEJNMNOH_03005	LNANCHIB_03455	DOENDADM_03162	CHOLPJMM_03489	MMOGLPMM_00606	JNEOFBDF_00603	CHPPKMFP_00661	BEELLKIH_00609	OICFAKJO_00300	PGOOBAIJ_00094	BHPGANCG_03248	JFDIKODA_03062	NPLKBENA_00726	PBEMJDEM_02015	PGLPAGMO_01753	PIJOMEFA_03605	CKMNLMEI_00019	AGHBHAPJ_01262	FNMHELAB_02004	EOEENIAE_01087	OMHAOFJN_00275	ICOLCEPD_03757	NHMMFKHA_03320	NEHNEIKB_00168	AAJMOGGJ_03107	HELACHEG_03173	HCDKOANN_01880	FCIDLODI_01387
ycaO		ribosomal protein S12 methylthiotransferase accessory factor YcaO	61	61	1	30	4686				1760	1835	1833	HMFEBHEO_01622	MBNPCMIH_04468	ADEMNNHD_01056	MDEMIAGG_05039	GKNOCEHK_03806	LDEBFFIB_03352	PECHBGDK_03391	IMLKDOAK_02910	IEJNMNOH_02996	LNANCHIB_03446	DOENDADM_03153	CHOLPJMM_03480	MMOGLPMM_00597	JNEOFBDF_00594	CHPPKMFP_00670	BEELLKIH_00600	OICFAKJO_00309	PGOOBAIJ_00103	BHPGANCG_03239	JFDIKODA_03054	NPLKBENA_00735	PBEMJDEM_02024	PGLPAGMO_01762	PIJOMEFA_03596	CKMNLMEI_00028	AGHBHAPJ_01254	FNMHELAB_02013	EOEENIAE_01078	OMHAOFJN_00266	ICOLCEPD_03766	NHMMFKHA_03328	NEHNEIKB_00160	AAJMOGGJ_03116	HELACHEG_03165	HCDKOANN_01889	FCIDLODI_01395
group_2174		hypothetical protein	61	61	1	30	4699				1169	1232	1230	HMFEBHEO_01635	MBNPCMIH_03702	ADEMNNHD_01070	MDEMIAGG_00389	GKNOCEHK_03146	LDEBFFIB_02876	PECHBGDK_02665	IMLKDOAK_00142	IEJNMNOH_03698	LNANCHIB_02982	DOENDADM_03756	CHOLPJMM_03146	MMOGLPMM_00586	JNEOFBDF_00582	CHPPKMFP_00682	BEELLKIH_00588	OICFAKJO_00320	PGOOBAIJ_00114	BHPGANCG_03815	JFDIKODA_00602	NPLKBENA_00746	PBEMJDEM_02035	PGLPAGMO_01773	PIJOMEFA_02415	CKMNLMEI_04100	AGHBHAPJ_00814	FNMHELAB_03360	EOEENIAE_01093	OMHAOFJN_03503	ICOLCEPD_03981	NHMMFKHA_01407	NEHNEIKB_03258	AAJMOGGJ_03776	HELACHEG_02044	HCDKOANN_01900	FCIDLODI_02148
group_2175		hypothetical protein	61	61	1	30	4702				851	893	892	HMFEBHEO_01638	MBNPCMIH_03699	ADEMNNHD_01073	MDEMIAGG_00386	GKNOCEHK_03149	LDEBFFIB_02873	PECHBGDK_02662	IMLKDOAK_00139	IEJNMNOH_03695	LNANCHIB_02985	DOENDADM_03753	CHOLPJMM_03149	MMOGLPMM_00583	JNEOFBDF_00579	CHPPKMFP_00685	BEELLKIH_00585	OICFAKJO_00323	PGOOBAIJ_00117	BHPGANCG_03812	JFDIKODA_00605	NPLKBENA_00749	PBEMJDEM_02038	PGLPAGMO_01776	PIJOMEFA_02412	CKMNLMEI_04097	AGHBHAPJ_00817	FNMHELAB_03357	EOEENIAE_01096	OMHAOFJN_03506	ICOLCEPD_03984	NHMMFKHA_01404	NEHNEIKB_03255	AAJMOGGJ_03779	HELACHEG_02041	HCDKOANN_01903	FCIDLODI_02145
group_2176		hypothetical protein	61	61	1	30	4703				662	776	774	HMFEBHEO_01639	MBNPCMIH_03698	ADEMNNHD_01074	MDEMIAGG_00385	GKNOCEHK_03150	LDEBFFIB_02872	PECHBGDK_02661	IMLKDOAK_00138	IEJNMNOH_03694	LNANCHIB_02986	DOENDADM_03752	CHOLPJMM_03150	MMOGLPMM_00582	JNEOFBDF_00578	CHPPKMFP_00686	BEELLKIH_00584	OICFAKJO_00324	PGOOBAIJ_00118	BHPGANCG_03811	JFDIKODA_00606	NPLKBENA_00750	PBEMJDEM_02039	PGLPAGMO_01777	PIJOMEFA_02411	CKMNLMEI_04096	AGHBHAPJ_00818	FNMHELAB_03356	EOEENIAE_01097	OMHAOFJN_03507	ICOLCEPD_03985	NHMMFKHA_01403	NEHNEIKB_03254	AAJMOGGJ_03780	HELACHEG_02040	HCDKOANN_01904	FCIDLODI_02144
group_2178		hypothetical protein	61	61	1	30	4089				290	290	290	HMFEBHEO_01680	MBNPCMIH_00939	ADEMNNHD_01234	MDEMIAGG_04344	GKNOCEHK_02215	LDEBFFIB_00244	PECHBGDK_00393	IMLKDOAK_03105	IEJNMNOH_04611	LNANCHIB_00431	DOENDADM_04718	CHOLPJMM_00390	MMOGLPMM_03279	JNEOFBDF_03229	CHPPKMFP_03129	BEELLKIH_03269	OICFAKJO_00615	PGOOBAIJ_00415	BHPGANCG_00932	JFDIKODA_00334	NPLKBENA_01088	PBEMJDEM_01777	PGLPAGMO_00359	PIJOMEFA_04383	CKMNLMEI_02317	AGHBHAPJ_03561	FNMHELAB_02216	EOEENIAE_03836	OMHAOFJN_03360	ICOLCEPD_03309	NHMMFKHA_01691	NEHNEIKB_01927	AAJMOGGJ_04775	HELACHEG_04493	HCDKOANN_03586	FCIDLODI_03585
guaB		IMP dehydrogenase	61	61	1	30	4085				1466	1505	1466	HMFEBHEO_01682	MBNPCMIH_00937	ADEMNNHD_01230	MDEMIAGG_04342	GKNOCEHK_02217	LDEBFFIB_00242	PECHBGDK_00391	IMLKDOAK_03103	IEJNMNOH_04609	LNANCHIB_00429	DOENDADM_04720	CHOLPJMM_00388	MMOGLPMM_03281	JNEOFBDF_03227	CHPPKMFP_03127	BEELLKIH_03271	OICFAKJO_00617	PGOOBAIJ_00417	BHPGANCG_00930	JFDIKODA_00336	NPLKBENA_01090	PBEMJDEM_01779	PGLPAGMO_00357	PIJOMEFA_04381	CKMNLMEI_02315	AGHBHAPJ_03563	FNMHELAB_02218	EOEENIAE_03838	OMHAOFJN_03358	ICOLCEPD_03311	NHMMFKHA_01693	NEHNEIKB_01929	AAJMOGGJ_04773	HELACHEG_04495	HCDKOANN_03588	FCIDLODI_03587
group_2180		hypothetical protein	61	61	1	30	4080				956	959	956	HMFEBHEO_01688	MBNPCMIH_00931	ADEMNNHD_01225	MDEMIAGG_04337	GKNOCEHK_02223	LDEBFFIB_00237	PECHBGDK_00386	IMLKDOAK_03098	IEJNMNOH_04603	LNANCHIB_00424	DOENDADM_04727	CHOLPJMM_00383	MMOGLPMM_03288	JNEOFBDF_03220	CHPPKMFP_03120	BEELLKIH_03278	OICFAKJO_00624	PGOOBAIJ_00424	BHPGANCG_00925	JFDIKODA_00341	NPLKBENA_01097	PBEMJDEM_01786	PGLPAGMO_00350	PIJOMEFA_04376	CKMNLMEI_02310	AGHBHAPJ_03568	FNMHELAB_01157	EOEENIAE_03843	OMHAOFJN_03353	ICOLCEPD_03316	NHMMFKHA_01698	NEHNEIKB_01934	AAJMOGGJ_04767	HELACHEG_04500	HCDKOANN_03594	FCIDLODI_03592
group_2181		hypothetical protein	61	61	1	30	4041				638	668	639	HMFEBHEO_01731	MBNPCMIH_00888	ADEMNNHD_01184	MDEMIAGG_04296	GKNOCEHK_02264	LDEBFFIB_00196	PECHBGDK_00345	IMLKDOAK_03057	IEJNMNOH_04560	LNANCHIB_00383	DOENDADM_04770	CHOLPJMM_00342	MMOGLPMM_03331	JNEOFBDF_03177	CHPPKMFP_03077	BEELLKIH_03321	OICFAKJO_00667	PGOOBAIJ_00467	BHPGANCG_00884	JFDIKODA_00382	NPLKBENA_01140	PBEMJDEM_01829	PGLPAGMO_00307	PIJOMEFA_04335	CKMNLMEI_02269	AGHBHAPJ_03939	FNMHELAB_01116	EOEENIAE_03884	OMHAOFJN_03312	ICOLCEPD_03357	NHMMFKHA_01739	NEHNEIKB_01975	AAJMOGGJ_04724	HELACHEG_04541	HCDKOANN_03635	FCIDLODI_03633
yfhG		putative transcriptional regulator of two-component regulator protein (EBP familiiy)	61	61	1	30	4028				686	764	705	HMFEBHEO_01744	MBNPCMIH_00875	ADEMNNHD_01172	MDEMIAGG_04285	GKNOCEHK_02275	LDEBFFIB_00185	PECHBGDK_00334	IMLKDOAK_03046	IEJNMNOH_04547	LNANCHIB_00372	DOENDADM_04783	CHOLPJMM_00331	MMOGLPMM_03343	JNEOFBDF_03165	CHPPKMFP_03065	BEELLKIH_03333	OICFAKJO_00679	PGOOBAIJ_00479	BHPGANCG_00873	JFDIKODA_00393	NPLKBENA_01152	PBEMJDEM_01841	PGLPAGMO_00295	PIJOMEFA_04324	CKMNLMEI_02258	AGHBHAPJ_03950	FNMHELAB_01105	EOEENIAE_03895	OMHAOFJN_03301	ICOLCEPD_03368	NHMMFKHA_01750	NEHNEIKB_01986	AAJMOGGJ_04711	HELACHEG_04552	HCDKOANN_03646	FCIDLODI_03644
yfhD		lytic transglycosylase F	61	61	1	30	4025				1442	1544	1542	HMFEBHEO_01749	MBNPCMIH_00871	ADEMNNHD_01168	MDEMIAGG_04281	GKNOCEHK_02279	LDEBFFIB_00181	PECHBGDK_00330	IMLKDOAK_03042	IEJNMNOH_04543	LNANCHIB_00368	DOENDADM_04787	CHOLPJMM_00327	MMOGLPMM_03347	JNEOFBDF_03161	CHPPKMFP_03061	BEELLKIH_03337	OICFAKJO_00683	PGOOBAIJ_00483	BHPGANCG_00869	JFDIKODA_00397	NPLKBENA_01156	PBEMJDEM_01845	PGLPAGMO_00291	PIJOMEFA_04320	CKMNLMEI_02254	AGHBHAPJ_03954	FNMHELAB_01101	EOEENIAE_03899	OMHAOFJN_03297	ICOLCEPD_03372	NHMMFKHA_01754	NEHNEIKB_01990	AAJMOGGJ_04707	HELACHEG_04556	HCDKOANN_03650	FCIDLODI_03648
group_2196		hypothetical protein	61	61	1	30	784				692	803	726	HMFEBHEO_01852	MBNPCMIH_00721	ADEMNNHD_03456	MDEMIAGG_01194	GKNOCEHK_00273	LDEBFFIB_04963	PECHBGDK_04334	IMLKDOAK_00632	IEJNMNOH_03928	LNANCHIB_04544	DOENDADM_04327	CHOLPJMM_02945	MMOGLPMM_00534	JNEOFBDF_00531	CHPPKMFP_00424	BEELLKIH_00535	OICFAKJO_01837	PGOOBAIJ_00658	BHPGANCG_04704	JFDIKODA_04757	NPLKBENA_04163	PBEMJDEM_02194	PGLPAGMO_01597	PIJOMEFA_04192	CKMNLMEI_02491	AGHBHAPJ_01076	FNMHELAB_03793	EOEENIAE_03093	OMHAOFJN_01061	ICOLCEPD_02256	NHMMFKHA_03514	NEHNEIKB_03750	AAJMOGGJ_04466	HELACHEG_01229	HCDKOANN_04283	FCIDLODI_04394
ygjU		serine/threonine transporter SstT	61	61	1	30	781				1145	1244	1242	HMFEBHEO_01857	MBNPCMIH_00726	ADEMNNHD_03460	MDEMIAGG_01190	GKNOCEHK_00277	LDEBFFIB_04959	PECHBGDK_04338	IMLKDOAK_00636	IEJNMNOH_03923	LNANCHIB_04540	DOENDADM_04332	CHOLPJMM_02941	MMOGLPMM_00530	JNEOFBDF_00527	CHPPKMFP_00428	BEELLKIH_00531	OICFAKJO_01841	PGOOBAIJ_00654	BHPGANCG_04700	JFDIKODA_04761	NPLKBENA_04159	PBEMJDEM_02190	PGLPAGMO_01593	PIJOMEFA_04196	CKMNLMEI_02495	AGHBHAPJ_01080	FNMHELAB_03789	EOEENIAE_03089	OMHAOFJN_01065	ICOLCEPD_02252	NHMMFKHA_03510	NEHNEIKB_03746	AAJMOGGJ_04461	HELACHEG_01233	HCDKOANN_04287	FCIDLODI_04390
group_2198		PTS galactitol transporter subunit IIA	61	61	1	30	740				464	464	464	HMFEBHEO_01894	MBNPCMIH_00763	ADEMNNHD_03489	MDEMIAGG_04468	GKNOCEHK_00312	LDEBFFIB_04924	PECHBGDK_04373	IMLKDOAK_00671	IEJNMNOH_03886	LNANCHIB_04504	DOENDADM_04369	CHOLPJMM_01154	MMOGLPMM_00495	JNEOFBDF_00492	CHPPKMFP_00463	BEELLKIH_00496	OICFAKJO_00972	PGOOBAIJ_00620	BHPGANCG_04665	JFDIKODA_04796	NPLKBENA_04125	PBEMJDEM_02156	PGLPAGMO_01558	PIJOMEFA_04231	CKMNLMEI_02530	AGHBHAPJ_00585	FNMHELAB_01440	EOEENIAE_02210	OMHAOFJN_01263	ICOLCEPD_02217	NHMMFKHA_03475	NEHNEIKB_03711	AAJMOGGJ_04424	HELACHEG_00020	HCDKOANN_04322	FCIDLODI_04355
yhbS		GNAT family N-acetyltransferase	61	61	1	30	726				464	503	490	HMFEBHEO_01908	MBNPCMIH_00777	ADEMNNHD_03503	MDEMIAGG_04454	GKNOCEHK_00326	LDEBFFIB_04910	PECHBGDK_04387	IMLKDOAK_00685	IEJNMNOH_03872	LNANCHIB_04490	DOENDADM_04383	CHOLPJMM_01140	MMOGLPMM_00480	JNEOFBDF_00477	CHPPKMFP_00478	BEELLKIH_00481	OICFAKJO_00957	PGOOBAIJ_00605	BHPGANCG_04651	JFDIKODA_04810	NPLKBENA_04110	PBEMJDEM_02141	PGLPAGMO_01543	PIJOMEFA_04245	CKMNLMEI_02544	AGHBHAPJ_00571	FNMHELAB_01426	EOEENIAE_02224	OMHAOFJN_01249	ICOLCEPD_02203	NHMMFKHA_03461	NEHNEIKB_03697	AAJMOGGJ_04410	HELACHEG_00034	HCDKOANN_04337	FCIDLODI_04341
mtr		tryptophan permease	61	61	1	30	719				1244	1244	1244	HMFEBHEO_01915	MBNPCMIH_00784	ADEMNNHD_03510	MDEMIAGG_04447	GKNOCEHK_00333	LDEBFFIB_04903	PECHBGDK_04394	IMLKDOAK_00692	IEJNMNOH_03865	LNANCHIB_04483	DOENDADM_04390	CHOLPJMM_01133	MMOGLPMM_00473	JNEOFBDF_00470	CHPPKMFP_00485	BEELLKIH_00474	OICFAKJO_00950	PGOOBAIJ_00598	BHPGANCG_04644	JFDIKODA_04817	NPLKBENA_04103	PBEMJDEM_02134	PGLPAGMO_01536	PIJOMEFA_04252	CKMNLMEI_02551	AGHBHAPJ_00564	FNMHELAB_01419	EOEENIAE_02231	OMHAOFJN_01242	ICOLCEPD_02196	NHMMFKHA_03454	NEHNEIKB_03690	AAJMOGGJ_04403	HELACHEG_00041	HCDKOANN_04344	FCIDLODI_04334
nlpI		lipoprotein NlpI	61	61	1	30	717				848	884	876	HMFEBHEO_01917	MBNPCMIH_00786	ADEMNNHD_03512	MDEMIAGG_04445	GKNOCEHK_00335	LDEBFFIB_04901	PECHBGDK_04396	IMLKDOAK_00694	IEJNMNOH_03863	LNANCHIB_04481	DOENDADM_04392	CHOLPJMM_01131	MMOGLPMM_00471	JNEOFBDF_00468	CHPPKMFP_00487	BEELLKIH_00472	OICFAKJO_00948	PGOOBAIJ_00596	BHPGANCG_04642	JFDIKODA_04819	NPLKBENA_04101	PBEMJDEM_02132	PGLPAGMO_01534	PIJOMEFA_04254	CKMNLMEI_02553	AGHBHAPJ_02582	FNMHELAB_01417	EOEENIAE_02233	OMHAOFJN_01240	ICOLCEPD_02194	NHMMFKHA_03452	NEHNEIKB_03688	AAJMOGGJ_04401	HELACHEG_00043	HCDKOANN_04346	FCIDLODI_04257
rbfA		ribosome-binding factor A	61	61	1	30	713				401	401	401	HMFEBHEO_01923	MBNPCMIH_00792	ADEMNNHD_03518	MDEMIAGG_04439	GKNOCEHK_00341	LDEBFFIB_04895	PECHBGDK_04402	IMLKDOAK_00700	IEJNMNOH_03857	LNANCHIB_04475	DOENDADM_04398	CHOLPJMM_01125	MMOGLPMM_00465	JNEOFBDF_00462	CHPPKMFP_00493	BEELLKIH_00466	OICFAKJO_00942	PGOOBAIJ_00590	BHPGANCG_04636	JFDIKODA_04825	NPLKBENA_04095	PBEMJDEM_02126	PGLPAGMO_01528	PIJOMEFA_04260	CKMNLMEI_02559	AGHBHAPJ_02576	FNMHELAB_01411	EOEENIAE_02239	OMHAOFJN_01234	ICOLCEPD_02188	NHMMFKHA_03446	NEHNEIKB_03682	AAJMOGGJ_04395	HELACHEG_00049	HCDKOANN_04352	FCIDLODI_04251
yhbC		putative cytoplasmic protein	61	61	1	30	710				422	452	449	HMFEBHEO_01926	MBNPCMIH_00795	ADEMNNHD_03521	MDEMIAGG_04436	GKNOCEHK_00344	LDEBFFIB_04892	PECHBGDK_04405	IMLKDOAK_00703	IEJNMNOH_03854	LNANCHIB_04472	DOENDADM_04401	CHOLPJMM_01122	MMOGLPMM_00462	JNEOFBDF_00459	CHPPKMFP_00496	BEELLKIH_00463	OICFAKJO_00939	PGOOBAIJ_00587	BHPGANCG_04633	JFDIKODA_04828	NPLKBENA_04092	PBEMJDEM_02123	PGLPAGMO_01525	PIJOMEFA_04263	CKMNLMEI_02562	AGHBHAPJ_02573	FNMHELAB_01408	EOEENIAE_02242	OMHAOFJN_01231	ICOLCEPD_02185	NHMMFKHA_03443	NEHNEIKB_03679	AAJMOGGJ_04392	HELACHEG_00052	HCDKOANN_04355	FCIDLODI_04248
ispB		octaprenyl diphosphate synthase	61	61	1	30	695				971	1112	1081	HMFEBHEO_01945	MBNPCMIH_00814	ADEMNNHD_03540	MDEMIAGG_04417	GKNOCEHK_02627	LDEBFFIB_04873	PECHBGDK_04424	IMLKDOAK_02706	IEJNMNOH_03835	LNANCHIB_04453	DOENDADM_04420	CHOLPJMM_01103	MMOGLPMM_00443	JNEOFBDF_00440	CHPPKMFP_00515	BEELLKIH_00444	OICFAKJO_00920	PGOOBAIJ_00568	BHPGANCG_04614	JFDIKODA_04847	NPLKBENA_04073	PBEMJDEM_02104	PGLPAGMO_01506	PIJOMEFA_00469	CKMNLMEI_04387	AGHBHAPJ_02554	FNMHELAB_04727	EOEENIAE_04627	OMHAOFJN_01212	ICOLCEPD_01885	NHMMFKHA_03424	NEHNEIKB_03660	AAJMOGGJ_04373	HELACHEG_00071	HCDKOANN_04374	FCIDLODI_04229
yrbL		putative protein YrbL	61	61	1	30	674				443	632	588	HMFEBHEO_01966	MBNPCMIH_00835	ADEMNNHD_03560	MDEMIAGG_04396	GKNOCEHK_02606	LDEBFFIB_04852	PECHBGDK_04445	IMLKDOAK_02726	IEJNMNOH_03814	LNANCHIB_04432	DOENDADM_04441	CHOLPJMM_01082	MMOGLPMM_00423	JNEOFBDF_00420	CHPPKMFP_00536	BEELLKIH_00424	OICFAKJO_00900	PGOOBAIJ_00547	BHPGANCG_04593	JFDIKODA_04867	NPLKBENA_04052	PBEMJDEM_02084	PGLPAGMO_01486	PIJOMEFA_00490	CKMNLMEI_04408	AGHBHAPJ_02533	FNMHELAB_04748	EOEENIAE_04606	OMHAOFJN_01191	ICOLCEPD_01905	NHMMFKHA_03403	NEHNEIKB_03639	AAJMOGGJ_04352	HELACHEG_00092	HCDKOANN_04395	FCIDLODI_04208
yhcG		Putative nuclease YhcG	61	61	1	30	667				1103	1103	1103	HMFEBHEO_01974	MBNPCMIH_00843	ADEMNNHD_03568	MDEMIAGG_04388	GKNOCEHK_02598	LDEBFFIB_04844	PECHBGDK_04453	IMLKDOAK_02734	IEJNMNOH_03806	LNANCHIB_04424	DOENDADM_04449	CHOLPJMM_01074	MMOGLPMM_00415	JNEOFBDF_00412	CHPPKMFP_00544	BEELLKIH_00416	OICFAKJO_00892	PGOOBAIJ_00539	BHPGANCG_04585	JFDIKODA_04875	NPLKBENA_04044	PBEMJDEM_02076	PGLPAGMO_01478	PIJOMEFA_00498	CKMNLMEI_04416	AGHBHAPJ_02525	FNMHELAB_04756	EOEENIAE_04598	OMHAOFJN_01183	ICOLCEPD_01913	NHMMFKHA_03395	NEHNEIKB_03631	AAJMOGGJ_04344	HELACHEG_00100	HCDKOANN_04403	FCIDLODI_04200
citG_3		2-(5''-triphosphoribosyl)-3'-dephosphocoenzyme-A synthase	61	61	1	30	649				578	698	692	HMFEBHEO_01992	MBNPCMIH_00861	ADEMNNHD_03586	MDEMIAGG_04370	GKNOCEHK_02580	LDEBFFIB_04826	PECHBGDK_04471	IMLKDOAK_03859	IEJNMNOH_03788	LNANCHIB_04406	DOENDADM_04467	CHOLPJMM_01056	MMOGLPMM_00397	JNEOFBDF_00394	CHPPKMFP_00562	BEELLKIH_00398	OICFAKJO_00874	PGOOBAIJ_00521	BHPGANCG_04567	JFDIKODA_04893	NPLKBENA_04026	PBEMJDEM_02058	PGLPAGMO_01460	PIJOMEFA_00516	CKMNLMEI_04434	AGHBHAPJ_02507	FNMHELAB_04774	EOEENIAE_04580	OMHAOFJN_01165	ICOLCEPD_01931	NHMMFKHA_03377	NEHNEIKB_03613	AAJMOGGJ_04326	HELACHEG_00118	HCDKOANN_04421	FCIDLODI_04182
yhdP		TIGR02099 family protein	61	61	1	30	626				692	3800	3749	HMFEBHEO_02012	MBNPCMIH_02231	ADEMNNHD_03605	MDEMIAGG_01009	GKNOCEHK_03126	LDEBFFIB_02811	PECHBGDK_02804	IMLKDOAK_03307	IEJNMNOH_01716	LNANCHIB_03496	DOENDADM_01804	CHOLPJMM_03205	MMOGLPMM_01828	JNEOFBDF_01924	CHPPKMFP_01817	BEELLKIH_01817	OICFAKJO_01880	PGOOBAIJ_02097	BHPGANCG_03164	JFDIKODA_02870	NPLKBENA_00437	PBEMJDEM_01450	PGLPAGMO_03035	PIJOMEFA_05026	CKMNLMEI_04128	AGHBHAPJ_04851	FNMHELAB_03411	EOEENIAE_00492	OMHAOFJN_01522	ICOLCEPD_00904	NHMMFKHA_03375	NEHNEIKB_05115	AAJMOGGJ_03218	HELACHEG_02985	HCDKOANN_04440	FCIDLODI_03956
lplA		lipoate--protein ligase	61	61	1	30	2315				1016	1016	1016	HMFEBHEO_02046	MBNPCMIH_01658	ADEMNNHD_04946	MDEMIAGG_03213	GKNOCEHK_04411	LDEBFFIB_04734	PECHBGDK_00707	IMLKDOAK_00579	IEJNMNOH_00752	LNANCHIB_04714	DOENDADM_00941	CHOLPJMM_03933	MMOGLPMM_00126	JNEOFBDF_00081	CHPPKMFP_00126	BEELLKIH_00084	OICFAKJO_00081	PGOOBAIJ_04735	BHPGANCG_04869	JFDIKODA_03175	NPLKBENA_03037	PBEMJDEM_01300	PGLPAGMO_01178	PIJOMEFA_01405	CKMNLMEI_03685	AGHBHAPJ_00461	FNMHELAB_00306	EOEENIAE_01404	OMHAOFJN_02034	ICOLCEPD_00084	NHMMFKHA_02139	NEHNEIKB_02534	AAJMOGGJ_01079	HELACHEG_03341	HCDKOANN_00892	FCIDLODI_02021
group_2210		hypothetical protein	61	61	1	30	2303				107	107	107	HMFEBHEO_02057	MBNPCMIH_01647	ADEMNNHD_04957	MDEMIAGG_03202	GKNOCEHK_04422	LDEBFFIB_04745	PECHBGDK_00718	IMLKDOAK_00568	IEJNMNOH_00763	LNANCHIB_04725	DOENDADM_00930	CHOLPJMM_03922	MMOGLPMM_00137	JNEOFBDF_00070	CHPPKMFP_00137	BEELLKIH_00073	OICFAKJO_00070	PGOOBAIJ_04746	BHPGANCG_04858	JFDIKODA_03164	NPLKBENA_03025	PBEMJDEM_01289	PGLPAGMO_01167	PIJOMEFA_01416	CKMNLMEI_03696	AGHBHAPJ_00450	FNMHELAB_00317	EOEENIAE_01393	OMHAOFJN_02045	ICOLCEPD_00073	NHMMFKHA_02128	NEHNEIKB_02523	AAJMOGGJ_01090	HELACHEG_03330	HCDKOANN_00903	FCIDLODI_02032
sthA		fimbrial assembly chaperone SthB	61	61	1	30	2294				389	683	678	HMFEBHEO_02065	MBNPCMIH_01639	ADEMNNHD_04965	MDEMIAGG_03194	GKNOCEHK_04430	LDEBFFIB_04753	PECHBGDK_00726	IMLKDOAK_00560	IEJNMNOH_00771	LNANCHIB_04733	DOENDADM_00922	CHOLPJMM_03914	MMOGLPMM_00145	JNEOFBDF_00062	CHPPKMFP_00145	BEELLKIH_00065	OICFAKJO_00062	PGOOBAIJ_04754	BHPGANCG_04850	JFDIKODA_03156	NPLKBENA_03017	PBEMJDEM_01281	PGLPAGMO_01159	PIJOMEFA_01568	CKMNLMEI_00876	AGHBHAPJ_00442	FNMHELAB_00325	EOEENIAE_01385	OMHAOFJN_02053	ICOLCEPD_00065	NHMMFKHA_02120	NEHNEIKB_02515	AAJMOGGJ_01098	HELACHEG_03322	HCDKOANN_00911	FCIDLODI_02040
iprA		Inhibitor of hydrogen peroxide resistance	61	61	1	30	2292				455	671	624	HMFEBHEO_02067	MBNPCMIH_01637	ADEMNNHD_04967	MDEMIAGG_03192	GKNOCEHK_04432	LDEBFFIB_04755	PECHBGDK_00728	IMLKDOAK_00558	IEJNMNOH_00773	LNANCHIB_04735	DOENDADM_00920	CHOLPJMM_03912	MMOGLPMM_00147	JNEOFBDF_00060	CHPPKMFP_00147	BEELLKIH_00063	OICFAKJO_00060	PGOOBAIJ_04756	BHPGANCG_04848	JFDIKODA_03154	NPLKBENA_03015	PBEMJDEM_01279	PGLPAGMO_01157	PIJOMEFA_01570	CKMNLMEI_00878	AGHBHAPJ_00440	FNMHELAB_00327	EOEENIAE_01383	OMHAOFJN_02055	ICOLCEPD_00063	NHMMFKHA_02118	NEHNEIKB_02513	AAJMOGGJ_01100	HELACHEG_03320	HCDKOANN_00913	FCIDLODI_02042
group_2213		hypothetical protein	61	61	1	30	2279				359	404	401	HMFEBHEO_02082	MBNPCMIH_01622	ADEMNNHD_00077	MDEMIAGG_03178	GKNOCEHK_04446	LDEBFFIB_04769	PECHBGDK_00742	IMLKDOAK_00544	IEJNMNOH_00788	LNANCHIB_04749	DOENDADM_00905	CHOLPJMM_03898	MMOGLPMM_00161	JNEOFBDF_00046	CHPPKMFP_00161	BEELLKIH_00049	OICFAKJO_00046	PGOOBAIJ_04770	BHPGANCG_04834	JFDIKODA_03140	NPLKBENA_03001	PBEMJDEM_01265	PGLPAGMO_01143	PIJOMEFA_01584	CKMNLMEI_00892	AGHBHAPJ_00426	FNMHELAB_00341	EOEENIAE_01369	OMHAOFJN_04604	ICOLCEPD_00049	NHMMFKHA_02104	NEHNEIKB_02499	AAJMOGGJ_01115	HELACHEG_03306	HCDKOANN_00927	FCIDLODI_02056
group_2214		hypothetical protein	61	61	1	30	2273				398	533	502	HMFEBHEO_02089	MBNPCMIH_01615	ADEMNNHD_00083	MDEMIAGG_03171	GKNOCEHK_04453	LDEBFFIB_04776	PECHBGDK_00749	IMLKDOAK_00537	IEJNMNOH_00795	LNANCHIB_04756	DOENDADM_00898	CHOLPJMM_03891	MMOGLPMM_00168	JNEOFBDF_00039	CHPPKMFP_00168	BEELLKIH_00042	OICFAKJO_00039	PGOOBAIJ_04777	BHPGANCG_04827	JFDIKODA_03133	NPLKBENA_02994	PBEMJDEM_01258	PGLPAGMO_01136	PIJOMEFA_01591	CKMNLMEI_00899	AGHBHAPJ_00419	FNMHELAB_00348	EOEENIAE_01362	OMHAOFJN_04611	ICOLCEPD_00042	NHMMFKHA_02097	NEHNEIKB_02492	AAJMOGGJ_01122	HELACHEG_03299	HCDKOANN_00934	FCIDLODI_02063
group_2215		hypothetical protein	61	61	1	30	2272				443	443	443	HMFEBHEO_02090	MBNPCMIH_01614	ADEMNNHD_00084	MDEMIAGG_03170	GKNOCEHK_04454	LDEBFFIB_04777	PECHBGDK_00750	IMLKDOAK_00536	IEJNMNOH_00796	LNANCHIB_04757	DOENDADM_00897	CHOLPJMM_03890	MMOGLPMM_00169	JNEOFBDF_00038	CHPPKMFP_00169	BEELLKIH_00041	OICFAKJO_00038	PGOOBAIJ_04778	BHPGANCG_04826	JFDIKODA_03132	NPLKBENA_02993	PBEMJDEM_01257	PGLPAGMO_01135	PIJOMEFA_01592	CKMNLMEI_00900	AGHBHAPJ_00418	FNMHELAB_00349	EOEENIAE_01361	OMHAOFJN_04612	ICOLCEPD_00041	NHMMFKHA_02096	NEHNEIKB_02491	AAJMOGGJ_01123	HELACHEG_03298	HCDKOANN_00935	FCIDLODI_02064
bcfA		fimbrial protein	61	61	1	30	2268				395	542	510	HMFEBHEO_02094	MBNPCMIH_01610	ADEMNNHD_00088	MDEMIAGG_03166	GKNOCEHK_04458	LDEBFFIB_04781	PECHBGDK_00754	IMLKDOAK_00532	IEJNMNOH_00800	LNANCHIB_04761	DOENDADM_00893	CHOLPJMM_03886	MMOGLPMM_00173	JNEOFBDF_00034	CHPPKMFP_00173	BEELLKIH_00037	OICFAKJO_00034	PGOOBAIJ_04782	BHPGANCG_04822	JFDIKODA_03128	NPLKBENA_02989	PBEMJDEM_01253	PGLPAGMO_01131	PIJOMEFA_01596	CKMNLMEI_00904	AGHBHAPJ_00414	FNMHELAB_00353	EOEENIAE_01357	OMHAOFJN_04616	ICOLCEPD_00037	NHMMFKHA_02092	NEHNEIKB_02487	AAJMOGGJ_01127	HELACHEG_03294	HCDKOANN_00940	FCIDLODI_02068
bcfF		fimbrial protein	61	61	1	30	2260				413	518	516	HMFEBHEO_02099	MBNPCMIH_01605	ADEMNNHD_00093	MDEMIAGG_03161	GKNOCEHK_04463	LDEBFFIB_04786	PECHBGDK_00759	IMLKDOAK_00527	IEJNMNOH_00805	LNANCHIB_04766	DOENDADM_00888	CHOLPJMM_03881	MMOGLPMM_00178	JNEOFBDF_00029	CHPPKMFP_00178	BEELLKIH_00032	OICFAKJO_00029	PGOOBAIJ_04787	BHPGANCG_04817	JFDIKODA_03123	NPLKBENA_02984	PBEMJDEM_01248	PGLPAGMO_01126	PIJOMEFA_01601	CKMNLMEI_00909	AGHBHAPJ_00409	FNMHELAB_00358	EOEENIAE_01352	OMHAOFJN_04621	ICOLCEPD_00032	NHMMFKHA_02087	NEHNEIKB_02482	AAJMOGGJ_01132	HELACHEG_03289	HCDKOANN_00945	FCIDLODI_02073
group_2218		transcriptional regulator	61	61	1	30	2256				416	449	448	HMFEBHEO_02103	MBNPCMIH_01601	ADEMNNHD_00097	MDEMIAGG_03157	GKNOCEHK_04467	LDEBFFIB_04790	PECHBGDK_00763	IMLKDOAK_00523	IEJNMNOH_00809	LNANCHIB_04770	DOENDADM_00884	CHOLPJMM_03877	MMOGLPMM_00182	JNEOFBDF_00025	CHPPKMFP_00182	BEELLKIH_00028	OICFAKJO_00025	PGOOBAIJ_04791	BHPGANCG_04813	JFDIKODA_03119	NPLKBENA_02980	PBEMJDEM_01244	PGLPAGMO_01122	PIJOMEFA_01605	CKMNLMEI_00913	AGHBHAPJ_00405	FNMHELAB_00362	EOEENIAE_01348	OMHAOFJN_04625	ICOLCEPD_00028	NHMMFKHA_02083	NEHNEIKB_02478	AAJMOGGJ_01136	HELACHEG_03285	HCDKOANN_00949	FCIDLODI_02077
group_2219		putative arylsulfatase	61	61	1	30	2255				191	212	191	HMFEBHEO_02104	MBNPCMIH_01600	ADEMNNHD_00098	MDEMIAGG_03156	GKNOCEHK_04468	LDEBFFIB_04791	PECHBGDK_00764	IMLKDOAK_00522	IEJNMNOH_00810	LNANCHIB_04771	DOENDADM_00883	CHOLPJMM_03876	MMOGLPMM_00183	JNEOFBDF_00024	CHPPKMFP_00183	BEELLKIH_00027	OICFAKJO_00024	PGOOBAIJ_04792	BHPGANCG_04812	JFDIKODA_03118	NPLKBENA_02979	PBEMJDEM_01243	PGLPAGMO_01121	PIJOMEFA_01606	CKMNLMEI_00914	AGHBHAPJ_00404	FNMHELAB_00363	EOEENIAE_01347	OMHAOFJN_04626	ICOLCEPD_00027	NHMMFKHA_02082	NEHNEIKB_02477	AAJMOGGJ_01137	HELACHEG_03284	HCDKOANN_00950	FCIDLODI_02078
group_2220		hypothetical protein	61	61	1	30	2253				485	764	754	HMFEBHEO_02106	MBNPCMIH_01598	ADEMNNHD_00100	MDEMIAGG_03154	GKNOCEHK_04470	LDEBFFIB_04793	PECHBGDK_00766	IMLKDOAK_00520	IEJNMNOH_00812	LNANCHIB_04773	DOENDADM_00881	CHOLPJMM_03874	MMOGLPMM_00185	JNEOFBDF_00022	CHPPKMFP_00185	BEELLKIH_00025	OICFAKJO_00022	PGOOBAIJ_04794	BHPGANCG_04810	JFDIKODA_03116	NPLKBENA_02977	PBEMJDEM_01241	PGLPAGMO_01119	PIJOMEFA_01608	CKMNLMEI_00916	AGHBHAPJ_00402	FNMHELAB_00365	EOEENIAE_01345	OMHAOFJN_04628	ICOLCEPD_00025	NHMMFKHA_02080	NEHNEIKB_02475	AAJMOGGJ_01139	HELACHEG_03282	HCDKOANN_00952	FCIDLODI_02080
citF2		citrate lyase subunit alpha	61	61	1	30	2218				1409	1520	1485	HMFEBHEO_02132	MBNPCMIH_00005	ADEMNNHD_00129	MDEMIAGG_01431	GKNOCEHK_01475	LDEBFFIB_04090	PECHBGDK_03961	IMLKDOAK_03875	IEJNMNOH_02020	LNANCHIB_04802	DOENDADM_02274	CHOLPJMM_03845	MMOGLPMM_02094	JNEOFBDF_02646	CHPPKMFP_02083	BEELLKIH_02082	OICFAKJO_02088	PGOOBAIJ_02242	BHPGANCG_04781	JFDIKODA_01980	NPLKBENA_01442	PBEMJDEM_04425	PGLPAGMO_01092	PIJOMEFA_01638	CKMNLMEI_01197	AGHBHAPJ_00373	FNMHELAB_04014	EOEENIAE_01264	OMHAOFJN_01599	ICOLCEPD_02332	NHMMFKHA_00695	NEHNEIKB_00795	AAJMOGGJ_01216	HELACHEG_04333	HCDKOANN_00981	FCIDLODI_04174
citX2		holo-ACP synthase CitX	61	61	1	30	2217				449	551	549	HMFEBHEO_02133	MBNPCMIH_00006	ADEMNNHD_00130	MDEMIAGG_01432	GKNOCEHK_01474	LDEBFFIB_04089	PECHBGDK_03960	IMLKDOAK_03874	IEJNMNOH_02021	LNANCHIB_04803	DOENDADM_02273	CHOLPJMM_03844	MMOGLPMM_02093	JNEOFBDF_02645	CHPPKMFP_02082	BEELLKIH_02083	OICFAKJO_02089	PGOOBAIJ_02241	BHPGANCG_04780	JFDIKODA_01979	NPLKBENA_01441	PBEMJDEM_04424	PGLPAGMO_01093	PIJOMEFA_01639	CKMNLMEI_01196	AGHBHAPJ_00372	FNMHELAB_04015	EOEENIAE_01265	OMHAOFJN_01600	ICOLCEPD_02331	NHMMFKHA_00694	NEHNEIKB_00796	AAJMOGGJ_01217	HELACHEG_04332	HCDKOANN_00982	FCIDLODI_04173
group_2224		hypothetical protein	61	61	1	30	2176				419	419	419	HMFEBHEO_02171	MBNPCMIH_00045	ADEMNNHD_00168	MDEMIAGG_01084	GKNOCEHK_04550	LDEBFFIB_04291	PECHBGDK_04169	IMLKDOAK_04400	IEJNMNOH_02061	LNANCHIB_02870	DOENDADM_02234	CHOLPJMM_02843	MMOGLPMM_04748	JNEOFBDF_04736	CHPPKMFP_04731	BEELLKIH_04823	OICFAKJO_04679	PGOOBAIJ_04575	BHPGANCG_04205	JFDIKODA_01941	NPLKBENA_01394	PBEMJDEM_04748	PGLPAGMO_04347	PIJOMEFA_01458	CKMNLMEI_01781	AGHBHAPJ_00332	FNMHELAB_00422	EOEENIAE_02320	OMHAOFJN_00017	ICOLCEPD_01695	NHMMFKHA_00656	NEHNEIKB_00834	AAJMOGGJ_01256	HELACHEG_04294	HCDKOANN_01022	FCIDLODI_04133
araB		ribulokinase	61	61	1	30	2173				1580	1709	1706	HMFEBHEO_02174	MBNPCMIH_00048	ADEMNNHD_00171	MDEMIAGG_01087	GKNOCEHK_04553	LDEBFFIB_04288	PECHBGDK_04166	IMLKDOAK_04403	IEJNMNOH_02064	LNANCHIB_02873	DOENDADM_02231	CHOLPJMM_02846	MMOGLPMM_04751	JNEOFBDF_04739	CHPPKMFP_04734	BEELLKIH_04820	OICFAKJO_04676	PGOOBAIJ_04572	BHPGANCG_04208	JFDIKODA_01938	NPLKBENA_01391	PBEMJDEM_04745	PGLPAGMO_04344	PIJOMEFA_01461	CKMNLMEI_01784	AGHBHAPJ_00329	FNMHELAB_00425	EOEENIAE_02323	OMHAOFJN_00020	ICOLCEPD_01698	NHMMFKHA_00653	NEHNEIKB_00837	AAJMOGGJ_01259	HELACHEG_04291	HCDKOANN_01025	FCIDLODI_04130
yabN		transcriptional regulator SgrR	61	61	1	30	2167				1571	1658	1630	HMFEBHEO_02181	MBNPCMIH_00055	ADEMNNHD_00178	MDEMIAGG_01094	GKNOCEHK_04560	LDEBFFIB_04281	PECHBGDK_04159	IMLKDOAK_04410	IEJNMNOH_02071	LNANCHIB_02880	DOENDADM_02224	CHOLPJMM_02853	MMOGLPMM_04758	JNEOFBDF_04746	CHPPKMFP_04741	BEELLKIH_04813	OICFAKJO_04669	PGOOBAIJ_04565	BHPGANCG_04215	JFDIKODA_01931	NPLKBENA_01384	PBEMJDEM_04738	PGLPAGMO_04337	PIJOMEFA_01468	CKMNLMEI_01791	AGHBHAPJ_00322	FNMHELAB_00432	EOEENIAE_02330	OMHAOFJN_00027	ICOLCEPD_01705	NHMMFKHA_00646	NEHNEIKB_00844	AAJMOGGJ_01266	HELACHEG_04284	HCDKOANN_01032	FCIDLODI_04123
sgrT		Putative inhibitor of glucose uptake transporter SgrT	61	61	1	30	2166				122	137	122	HMFEBHEO_02183	MBNPCMIH_00057	ADEMNNHD_00180	MDEMIAGG_01096	GKNOCEHK_04562	LDEBFFIB_04280	PECHBGDK_04158	IMLKDOAK_04412	IEJNMNOH_02073	LNANCHIB_02882	DOENDADM_02223	CHOLPJMM_02855	MMOGLPMM_04760	JNEOFBDF_04748	CHPPKMFP_04743	BEELLKIH_04812	OICFAKJO_04668	PGOOBAIJ_04564	BHPGANCG_04217	JFDIKODA_01930	NPLKBENA_01383	PBEMJDEM_04737	PGLPAGMO_04336	PIJOMEFA_01470	CKMNLMEI_01793	AGHBHAPJ_00321	FNMHELAB_00434	EOEENIAE_02332	OMHAOFJN_00029	ICOLCEPD_01707	NHMMFKHA_00645	NEHNEIKB_00846	AAJMOGGJ_01268	HELACHEG_04283	HCDKOANN_01034	FCIDLODI_04122
group_2228		hypothetical protein	61	61	1	30	2165				212	281	279	HMFEBHEO_02184	MBNPCMIH_00058	ADEMNNHD_00181	MDEMIAGG_01097	GKNOCEHK_04563	LDEBFFIB_04278	PECHBGDK_04156	IMLKDOAK_04413	IEJNMNOH_02074	LNANCHIB_05120	DOENDADM_02221	CHOLPJMM_02856	MMOGLPMM_04761	JNEOFBDF_04749	CHPPKMFP_04744	BEELLKIH_04810	OICFAKJO_04666	PGOOBAIJ_04562	BHPGANCG_04218	JFDIKODA_00158	NPLKBENA_01381	PBEMJDEM_04735	PGLPAGMO_04334	PIJOMEFA_01471	CKMNLMEI_01794	AGHBHAPJ_00319	FNMHELAB_00435	EOEENIAE_02333	OMHAOFJN_00030	ICOLCEPD_01708	NHMMFKHA_00643	NEHNEIKB_00847	AAJMOGGJ_01269	HELACHEG_04281	HCDKOANN_01035	FCIDLODI_04120
ftsW		cell division protein FtsW	61	61	1	30	2146				1154	1244	1242	HMFEBHEO_02202	MBNPCMIH_00076	ADEMNNHD_00200	MDEMIAGG_01115	GKNOCEHK_04581	LDEBFFIB_04260	PECHBGDK_04138	IMLKDOAK_04431	IEJNMNOH_02092	LNANCHIB_05102	DOENDADM_02203	CHOLPJMM_00013	MMOGLPMM_04779	JNEOFBDF_04767	CHPPKMFP_04762	BEELLKIH_04792	OICFAKJO_04648	PGOOBAIJ_04544	BHPGANCG_04236	JFDIKODA_00140	NPLKBENA_01363	PBEMJDEM_04717	PGLPAGMO_04316	PIJOMEFA_01489	CKMNLMEI_01812	AGHBHAPJ_00301	FNMHELAB_00453	EOEENIAE_02351	OMHAOFJN_00048	ICOLCEPD_01726	NHMMFKHA_00625	NEHNEIKB_00865	AAJMOGGJ_01287	HELACHEG_04263	HCDKOANN_01053	FCIDLODI_04102
group_2230		hypothetical protein	61	61	1	30	2111				464	464	464	HMFEBHEO_02238	MBNPCMIH_00114	ADEMNNHD_00239	MDEMIAGG_01152	GKNOCEHK_04617	LDEBFFIB_04223	PECHBGDK_04101	IMLKDOAK_04467	IEJNMNOH_02131	LNANCHIB_05065	DOENDADM_02165	CHOLPJMM_00050	MMOGLPMM_04815	JNEOFBDF_04803	CHPPKMFP_04798	BEELLKIH_04756	OICFAKJO_04612	PGOOBAIJ_04508	BHPGANCG_04273	JFDIKODA_00104	NPLKBENA_01327	PBEMJDEM_04681	PGLPAGMO_04280	PIJOMEFA_01525	CKMNLMEI_01848	AGHBHAPJ_01718	FNMHELAB_00489	EOEENIAE_02388	OMHAOFJN_00084	ICOLCEPD_01762	NHMMFKHA_00589	NEHNEIKB_00901	AAJMOGGJ_01325	HELACHEG_04227	HCDKOANN_01089	FCIDLODI_04066
group_2231		4-hydroxythreonine-4-phosphate dehydrogenase PdxA	61	61	1	30	2106				863	983	981	HMFEBHEO_02243	MBNPCMIH_00119	ADEMNNHD_00244	MDEMIAGG_01157	GKNOCEHK_04622	LDEBFFIB_04218	PECHBGDK_04096	IMLKDOAK_04472	IEJNMNOH_02136	LNANCHIB_05060	DOENDADM_02160	CHOLPJMM_00055	MMOGLPMM_04821	JNEOFBDF_04809	CHPPKMFP_04804	BEELLKIH_04750	OICFAKJO_04606	PGOOBAIJ_04502	BHPGANCG_04278	JFDIKODA_00099	NPLKBENA_01321	PBEMJDEM_04675	PGLPAGMO_04274	PIJOMEFA_01530	CKMNLMEI_01853	AGHBHAPJ_01723	FNMHELAB_00494	EOEENIAE_02393	OMHAOFJN_00089	ICOLCEPD_01767	NHMMFKHA_00584	NEHNEIKB_00906	AAJMOGGJ_01330	HELACHEG_04222	HCDKOANN_01095	FCIDLODI_04061
hpt		hypoxanthine phosphoribosyltransferase	61	61	1	30	2099				536	548	536	HMFEBHEO_02250	MBNPCMIH_00126	ADEMNNHD_00251	MDEMIAGG_01164	GKNOCEHK_04629	LDEBFFIB_04211	PECHBGDK_04089	IMLKDOAK_04479	IEJNMNOH_02143	LNANCHIB_05053	DOENDADM_02153	CHOLPJMM_00062	MMOGLPMM_04828	JNEOFBDF_04816	CHPPKMFP_04811	BEELLKIH_04743	OICFAKJO_04599	PGOOBAIJ_04495	BHPGANCG_04285	JFDIKODA_00092	NPLKBENA_01314	PBEMJDEM_04668	PGLPAGMO_04267	PIJOMEFA_01537	CKMNLMEI_01860	AGHBHAPJ_01730	FNMHELAB_00501	EOEENIAE_02400	OMHAOFJN_00096	ICOLCEPD_01774	NHMMFKHA_00577	NEHNEIKB_00913	AAJMOGGJ_01337	HELACHEG_04215	HCDKOANN_01102	FCIDLODI_04054
yadB		putative glutamyl t-RNA synthetase	61	61	1	30	2084				941	1025	942	HMFEBHEO_02265	MBNPCMIH_00141	ADEMNNHD_00266	MDEMIAGG_03493	GKNOCEHK_04644	LDEBFFIB_04196	PECHBGDK_04074	IMLKDOAK_04494	IEJNMNOH_02158	LNANCHIB_05038	DOENDADM_02138	CHOLPJMM_00077	MMOGLPMM_04844	JNEOFBDF_04832	CHPPKMFP_04827	BEELLKIH_04727	OICFAKJO_04583	PGOOBAIJ_04479	BHPGANCG_04300	JFDIKODA_00077	NPLKBENA_01298	PBEMJDEM_04652	PGLPAGMO_04251	PIJOMEFA_01552	CKMNLMEI_01875	AGHBHAPJ_01745	FNMHELAB_00516	EOEENIAE_02415	OMHAOFJN_00111	ICOLCEPD_01789	NHMMFKHA_00562	NEHNEIKB_00928	AAJMOGGJ_01352	HELACHEG_04200	HCDKOANN_01117	FCIDLODI_04039
dksA		RNA polymerase-binding protein DksA	61	61	1	30	2083				443	455	453	HMFEBHEO_02266	MBNPCMIH_00142	ADEMNNHD_00267	MDEMIAGG_03494	GKNOCEHK_04645	LDEBFFIB_04195	PECHBGDK_04073	IMLKDOAK_04495	IEJNMNOH_02159	LNANCHIB_05037	DOENDADM_02137	CHOLPJMM_00078	MMOGLPMM_04845	JNEOFBDF_04833	CHPPKMFP_04828	BEELLKIH_04726	OICFAKJO_04582	PGOOBAIJ_04478	BHPGANCG_04301	JFDIKODA_00076	NPLKBENA_01297	PBEMJDEM_04651	PGLPAGMO_04250	PIJOMEFA_01553	CKMNLMEI_01876	AGHBHAPJ_01746	FNMHELAB_00517	EOEENIAE_02416	OMHAOFJN_00112	ICOLCEPD_01790	NHMMFKHA_00561	NEHNEIKB_00929	AAJMOGGJ_01353	HELACHEG_04199	HCDKOANN_01118	FCIDLODI_04038
uppS		(2E,6E)-farnesyl- diphosphate-specific ditrans,polycis-undecaprenyl-diphosphate synthase	61	61	1	30	2044				689	758	739	HMFEBHEO_02304	MBNPCMIH_00182	ADEMNNHD_00306	MDEMIAGG_03532	GKNOCEHK_02485	LDEBFFIB_04156	PECHBGDK_04035	IMLKDOAK_04534	IEJNMNOH_02199	LNANCHIB_04999	DOENDADM_02097	CHOLPJMM_00117	MMOGLPMM_04886	JNEOFBDF_04873	CHPPKMFP_04868	BEELLKIH_04686	OICFAKJO_04542	PGOOBAIJ_04438	BHPGANCG_04340	JFDIKODA_00037	NPLKBENA_01257	PBEMJDEM_04611	PGLPAGMO_04210	PIJOMEFA_04132	CKMNLMEI_01915	AGHBHAPJ_01785	FNMHELAB_00556	EOEENIAE_02455	OMHAOFJN_00151	ICOLCEPD_01829	NHMMFKHA_00522	NEHNEIKB_00967	AAJMOGGJ_01393	HELACHEG_04160	HCDKOANN_01158	FCIDLODI_03999
mesJ		tRNA lysidine(34) synthetase TilS	61	61	1	30	2029				1088	1292	1288	HMFEBHEO_02319	MBNPCMIH_00197	ADEMNNHD_00321	MDEMIAGG_03547	GKNOCEHK_02500	LDEBFFIB_04140	PECHBGDK_04020	IMLKDOAK_04549	IEJNMNOH_02214	LNANCHIB_04984	DOENDADM_02082	CHOLPJMM_00132	MMOGLPMM_04901	JNEOFBDF_04888	CHPPKMFP_04883	BEELLKIH_04671	OICFAKJO_04527	PGOOBAIJ_04423	BHPGANCG_04355	JFDIKODA_00022	NPLKBENA_01242	PBEMJDEM_04596	PGLPAGMO_04195	PIJOMEFA_04117	CKMNLMEI_01930	AGHBHAPJ_01800	FNMHELAB_00571	EOEENIAE_02470	OMHAOFJN_00166	ICOLCEPD_01845	NHMMFKHA_00507	NEHNEIKB_00982	AAJMOGGJ_01408	HELACHEG_04145	HCDKOANN_01173	FCIDLODI_03984
hydG		two-component system response regulator	61	61	1	30	2879				1325	1325	1325	HMFEBHEO_02334	MBNPCMIH_03552	ADEMNNHD_04206	MDEMIAGG_01414	GKNOCEHK_01066	LDEBFFIB_03437	PECHBGDK_03247	IMLKDOAK_03216	IEJNMNOH_03188	LNANCHIB_03545	DOENDADM_03359	CHOLPJMM_03548	MMOGLPMM_01912	JNEOFBDF_01987	CHPPKMFP_01955	BEELLKIH_01929	OICFAKJO_01944	PGOOBAIJ_02160	BHPGANCG_03268	JFDIKODA_02976	NPLKBENA_00030	PBEMJDEM_01511	PGLPAGMO_03621	PIJOMEFA_02594	CKMNLMEI_00386	AGHBHAPJ_00888	FNMHELAB_03329	EOEENIAE_04077	OMHAOFJN_00210	ICOLCEPD_03920	NHMMFKHA_05081	NEHNEIKB_01670	AAJMOGGJ_03554	HELACHEG_03116	HCDKOANN_04476	FCIDLODI_04743
hydH		sensory histidine kinase	61	61	1	30	2878				1463	1586	1575	HMFEBHEO_02335	MBNPCMIH_03553	ADEMNNHD_04205	MDEMIAGG_01413	GKNOCEHK_01067	LDEBFFIB_03436	PECHBGDK_03248	IMLKDOAK_03217	IEJNMNOH_03187	LNANCHIB_03544	DOENDADM_03358	CHOLPJMM_03547	MMOGLPMM_01911	JNEOFBDF_01988	CHPPKMFP_01954	BEELLKIH_01930	OICFAKJO_01945	PGOOBAIJ_02161	BHPGANCG_03269	JFDIKODA_02977	NPLKBENA_00029	PBEMJDEM_01510	PGLPAGMO_03620	PIJOMEFA_02593	CKMNLMEI_00385	AGHBHAPJ_00887	FNMHELAB_03328	EOEENIAE_04078	OMHAOFJN_00209	ICOLCEPD_03919	NHMMFKHA_05082	NEHNEIKB_01671	AAJMOGGJ_03555	HELACHEG_03115	HCDKOANN_04477	FCIDLODI_04742
thiE		thiamine-phosphate diphosphorylase	61	61	1	30	2868				635	635	635	HMFEBHEO_02346	MBNPCMIH_03564	ADEMNNHD_04194	MDEMIAGG_01402	GKNOCEHK_01078	LDEBFFIB_03425	PECHBGDK_03259	IMLKDOAK_03228	IEJNMNOH_03176	LNANCHIB_03533	DOENDADM_03347	CHOLPJMM_03536	MMOGLPMM_01900	JNEOFBDF_01999	CHPPKMFP_01943	BEELLKIH_01941	OICFAKJO_01956	PGOOBAIJ_02172	BHPGANCG_03280	JFDIKODA_02988	NPLKBENA_00018	PBEMJDEM_01499	PGLPAGMO_03609	PIJOMEFA_02582	CKMNLMEI_00374	AGHBHAPJ_00876	FNMHELAB_03317	EOEENIAE_04089	OMHAOFJN_00198	ICOLCEPD_03908	NHMMFKHA_05093	NEHNEIKB_01682	AAJMOGGJ_03566	HELACHEG_03104	HCDKOANN_04488	FCIDLODI_04731
thiF		molybdopterin/thiamine biosynthesis adenylyltransferase	61	61	1	30	2867				758	758	758	HMFEBHEO_02347	MBNPCMIH_03565	ADEMNNHD_04193	MDEMIAGG_01401	GKNOCEHK_01079	LDEBFFIB_03424	PECHBGDK_03260	IMLKDOAK_03229	IEJNMNOH_03175	LNANCHIB_03532	DOENDADM_03346	CHOLPJMM_03535	MMOGLPMM_01899	JNEOFBDF_02000	CHPPKMFP_01942	BEELLKIH_01942	OICFAKJO_01957	PGOOBAIJ_02173	BHPGANCG_03281	JFDIKODA_02989	NPLKBENA_00017	PBEMJDEM_01498	PGLPAGMO_03608	PIJOMEFA_02581	CKMNLMEI_00373	AGHBHAPJ_00875	FNMHELAB_03316	EOEENIAE_04090	OMHAOFJN_00197	ICOLCEPD_03907	NHMMFKHA_05094	NEHNEIKB_01683	AAJMOGGJ_03567	HELACHEG_03103	HCDKOANN_04489	FCIDLODI_04730
group_2242		sulfur carrier protein ThiS	61	61	1	30	2866				173	200	199	HMFEBHEO_02348	MBNPCMIH_03566	ADEMNNHD_04192	MDEMIAGG_01400	GKNOCEHK_01080	LDEBFFIB_03423	PECHBGDK_03261	IMLKDOAK_03230	IEJNMNOH_03174	LNANCHIB_03531	DOENDADM_03345	CHOLPJMM_03534	MMOGLPMM_01898	JNEOFBDF_02001	CHPPKMFP_01941	BEELLKIH_01943	OICFAKJO_01958	PGOOBAIJ_02174	BHPGANCG_03282	JFDIKODA_02990	NPLKBENA_00016	PBEMJDEM_01497	PGLPAGMO_03607	PIJOMEFA_02580	CKMNLMEI_00372	AGHBHAPJ_00874	FNMHELAB_03315	EOEENIAE_04091	OMHAOFJN_00196	ICOLCEPD_03906	NHMMFKHA_05095	NEHNEIKB_01684	AAJMOGGJ_03568	HELACHEG_03102	HCDKOANN_04490	FCIDLODI_04729
ygfA		putative ligase	61	61	1	30	3422				476	548	477	HMFEBHEO_02384	MBNPCMIH_01093	ADEMNNHD_03284	MDEMIAGG_02434	GKNOCEHK_02520	LDEBFFIB_02243	PECHBGDK_02902	IMLKDOAK_02153	IEJNMNOH_00954	LNANCHIB_03555	DOENDADM_03580	CHOLPJMM_02438	MMOGLPMM_02457	JNEOFBDF_02281	CHPPKMFP_02199	BEELLKIH_02198	OICFAKJO_02201	PGOOBAIJ_03146	BHPGANCG_02444	JFDIKODA_01193	NPLKBENA_01570	PBEMJDEM_00488	PGLPAGMO_03475	PIJOMEFA_00536	CKMNLMEI_03014	AGHBHAPJ_02263	FNMHELAB_01032	EOEENIAE_03793	OMHAOFJN_00468	ICOLCEPD_00632	NHMMFKHA_03847	NEHNEIKB_00340	AAJMOGGJ_02955	HELACHEG_01484	HCDKOANN_04113	FCIDLODI_03296
group_2244		ABC transporter ATP-binding protein	61	61	1	30	3407				656	716	656	HMFEBHEO_02399	MBNPCMIH_01078	ADEMNNHD_03299	MDEMIAGG_01773	GKNOCEHK_00121	LDEBFFIB_04377	PECHBGDK_00412	IMLKDOAK_03889	IEJNMNOH_00939	LNANCHIB_00710	DOENDADM_03565	CHOLPJMM_00647	MMOGLPMM_02472	JNEOFBDF_02266	CHPPKMFP_02184	BEELLKIH_02183	OICFAKJO_02186	PGOOBAIJ_03161	BHPGANCG_01109	JFDIKODA_01178	NPLKBENA_01555	PBEMJDEM_00473	PGLPAGMO_03490	PIJOMEFA_03823	CKMNLMEI_01954	AGHBHAPJ_02278	FNMHELAB_00163	EOEENIAE_01924	OMHAOFJN_02212	ICOLCEPD_01540	NHMMFKHA_03832	NEHNEIKB_00325	AAJMOGGJ_02940	HELACHEG_01469	HCDKOANN_04128	FCIDLODI_03311
group_2245		fructuronate reductase	61	61	1	30	3399				1472	1550	1478	HMFEBHEO_02407	MBNPCMIH_01070	ADEMNNHD_03307	MDEMIAGG_01781	GKNOCEHK_00113	LDEBFFIB_00671	PECHBGDK_00420	IMLKDOAK_00154	IEJNMNOH_00931	LNANCHIB_00718	DOENDADM_03557	CHOLPJMM_00639	MMOGLPMM_02480	JNEOFBDF_02258	CHPPKMFP_02176	BEELLKIH_02175	OICFAKJO_02178	PGOOBAIJ_03169	BHPGANCG_01117	JFDIKODA_01170	NPLKBENA_01547	PBEMJDEM_00465	PGLPAGMO_03498	PIJOMEFA_03831	CKMNLMEI_01962	AGHBHAPJ_02286	FNMHELAB_00171	EOEENIAE_01932	OMHAOFJN_02204	ICOLCEPD_01548	NHMMFKHA_03824	NEHNEIKB_00317	AAJMOGGJ_02932	HELACHEG_01461	HCDKOANN_04136	FCIDLODI_03319
group_2246		hypothetical protein	61	61	1	30	3397				662	731	729	HMFEBHEO_02409	MBNPCMIH_01068	ADEMNNHD_03309	MDEMIAGG_01783	GKNOCEHK_00111	LDEBFFIB_00673	PECHBGDK_00422	IMLKDOAK_00156	IEJNMNOH_00929	LNANCHIB_00720	DOENDADM_03555	CHOLPJMM_00637	MMOGLPMM_02482	JNEOFBDF_02256	CHPPKMFP_02174	BEELLKIH_02173	OICFAKJO_02176	PGOOBAIJ_03171	BHPGANCG_01119	JFDIKODA_01168	NPLKBENA_01545	PBEMJDEM_00463	PGLPAGMO_03500	PIJOMEFA_03833	CKMNLMEI_01964	AGHBHAPJ_02288	FNMHELAB_00173	EOEENIAE_01934	OMHAOFJN_02202	ICOLCEPD_01550	NHMMFKHA_03822	NEHNEIKB_00315	AAJMOGGJ_02930	HELACHEG_01459	HCDKOANN_04138	FCIDLODI_03321
endA		deoxyribonuclease I	61	61	1	30	3391				500	707	703	HMFEBHEO_02415	MBNPCMIH_01062	ADEMNNHD_03315	MDEMIAGG_01789	GKNOCEHK_00105	LDEBFFIB_00679	PECHBGDK_00428	IMLKDOAK_00162	IEJNMNOH_00923	LNANCHIB_00726	DOENDADM_03549	CHOLPJMM_00631	MMOGLPMM_02488	JNEOFBDF_02250	CHPPKMFP_02168	BEELLKIH_02167	OICFAKJO_02170	PGOOBAIJ_03177	BHPGANCG_01125	JFDIKODA_01162	NPLKBENA_01539	PBEMJDEM_00457	PGLPAGMO_03506	PIJOMEFA_03839	CKMNLMEI_01970	AGHBHAPJ_02294	FNMHELAB_00179	EOEENIAE_01940	OMHAOFJN_02196	ICOLCEPD_01556	NHMMFKHA_03816	NEHNEIKB_00309	AAJMOGGJ_02924	HELACHEG_01453	HCDKOANN_04144	FCIDLODI_03327
nupG		MFS transporter	61	61	1	30	3370				1172	1256	1235	HMFEBHEO_02436	MBNPCMIH_01041	ADEMNNHD_03335	MDEMIAGG_01809	GKNOCEHK_00085	LDEBFFIB_00699	PECHBGDK_00448	IMLKDOAK_00182	IEJNMNOH_00902	LNANCHIB_00746	DOENDADM_03528	CHOLPJMM_00611	MMOGLPMM_02508	JNEOFBDF_02230	CHPPKMFP_02148	BEELLKIH_02147	OICFAKJO_02150	PGOOBAIJ_03197	BHPGANCG_01145	JFDIKODA_01142	NPLKBENA_01519	PBEMJDEM_00437	PGLPAGMO_03526	PIJOMEFA_03859	CKMNLMEI_01990	AGHBHAPJ_02314	FNMHELAB_00199	EOEENIAE_01960	OMHAOFJN_02176	ICOLCEPD_01576	NHMMFKHA_03796	NEHNEIKB_00289	AAJMOGGJ_02903	HELACHEG_01433	HCDKOANN_04164	FCIDLODI_03347
atpF		F0F1 ATP synthase subunit B	61	61	1	30	5649				470	494	477	HMFEBHEO_02614	MBNPCMIH_04209	ADEMNNHD_04145	MDEMIAGG_02166	GKNOCEHK_00804	LDEBFFIB_02615	PECHBGDK_02018	IMLKDOAK_00946	IEJNMNOH_04164	LNANCHIB_02205	DOENDADM_04234	CHOLPJMM_02884	MMOGLPMM_01202	JNEOFBDF_01273	CHPPKMFP_01196	BEELLKIH_01199	OICFAKJO_01176	PGOOBAIJ_01292	BHPGANCG_02566	JFDIKODA_02220	NPLKBENA_00523	PBEMJDEM_03106	PGLPAGMO_00213	PIJOMEFA_00579	CKMNLMEI_01223	AGHBHAPJ_00530	FNMHELAB_00604	EOEENIAE_04544	OMHAOFJN_04402	ICOLCEPD_03077	NHMMFKHA_00986	NEHNEIKB_03953	AAJMOGGJ_04311	HELACHEG_01965	HCDKOANN_04795	FCIDLODI_02587
relA		GTP diphosphokinase	61	61	1	30	3533				2078	2234	2231	HMFEBHEO_02688	MBNPCMIH_03778	ADEMNNHD_03165	MDEMIAGG_01543	GKNOCEHK_00185	LDEBFFIB_02524	PECHBGDK_03773	IMLKDOAK_01920	IEJNMNOH_03720	LNANCHIB_03218	DOENDADM_03766	CHOLPJMM_00714	MMOGLPMM_02342	JNEOFBDF_02397	CHPPKMFP_02314	BEELLKIH_02313	OICFAKJO_02316	PGOOBAIJ_03031	BHPGANCG_03943	JFDIKODA_01308	NPLKBENA_02519	PBEMJDEM_01127	PGLPAGMO_03360	PIJOMEFA_02482	CKMNLMEI_04778	AGHBHAPJ_02148	FNMHELAB_03880	EOEENIAE_01626	OMHAOFJN_03086	ICOLCEPD_03504	NHMMFKHA_03963	NEHNEIKB_00457	AAJMOGGJ_03813	HELACHEG_01599	HCDKOANN_03999	FCIDLODI_03182
ytfF		EamA family transporter	61	61	1	30	2552				965	1055	970	HMFEBHEO_02701	MBNPCMIH_02840	ADEMNNHD_04786	MDEMIAGG_02822	GKNOCEHK_02434	LDEBFFIB_03795	PECHBGDK_03046	IMLKDOAK_02322	IEJNMNOH_00568	LNANCHIB_02543	DOENDADM_00626	CHOLPJMM_02720	MMOGLPMM_04372	JNEOFBDF_03950	CHPPKMFP_04207	BEELLKIH_03829	OICFAKJO_03793	PGOOBAIJ_03711	BHPGANCG_01626	JFDIKODA_03362	NPLKBENA_04547	PBEMJDEM_00654	PGLPAGMO_02293	PIJOMEFA_00093	CKMNLMEI_01304	AGHBHAPJ_05081	FNMHELAB_01168	EOEENIAE_00127	OMHAOFJN_03712	ICOLCEPD_02148	NHMMFKHA_02326	NEHNEIKB_02721	AAJMOGGJ_00819	HELACHEG_03526	HCDKOANN_00696	FCIDLODI_03710
sgaB		PTS L-ascorbate transporter subunit IIB	61	61	1	30	2570				257	305	293	HMFEBHEO_02716	MBNPCMIH_02856	ADEMNNHD_04768	MDEMIAGG_02806	GKNOCEHK_02418	LDEBFFIB_03779	PECHBGDK_03062	IMLKDOAK_02338	IEJNMNOH_00552	LNANCHIB_02527	DOENDADM_00642	CHOLPJMM_02704	MMOGLPMM_04356	JNEOFBDF_03966	CHPPKMFP_04223	BEELLKIH_03846	OICFAKJO_03809	PGOOBAIJ_03727	BHPGANCG_01642	JFDIKODA_03378	NPLKBENA_04563	PBEMJDEM_00670	PGLPAGMO_02310	PIJOMEFA_00109	CKMNLMEI_01320	AGHBHAPJ_05065	FNMHELAB_04851	EOEENIAE_00143	OMHAOFJN_03728	ICOLCEPD_02164	NHMMFKHA_02342	NEHNEIKB_02737	AAJMOGGJ_00835	HELACHEG_03542	HCDKOANN_00679	FCIDLODI_03726
sgaT		putative PTS enzyme IIsga subunit	61	61	1	30	2571				1397	1415	1401	HMFEBHEO_02717	MBNPCMIH_02857	ADEMNNHD_04767	MDEMIAGG_02805	GKNOCEHK_02417	LDEBFFIB_03778	PECHBGDK_03063	IMLKDOAK_02339	IEJNMNOH_00551	LNANCHIB_02526	DOENDADM_00643	CHOLPJMM_02703	MMOGLPMM_04355	JNEOFBDF_03967	CHPPKMFP_04224	BEELLKIH_03847	OICFAKJO_03810	PGOOBAIJ_03728	BHPGANCG_01643	JFDIKODA_03379	NPLKBENA_04564	PBEMJDEM_00671	PGLPAGMO_02311	PIJOMEFA_00110	CKMNLMEI_01321	AGHBHAPJ_05064	FNMHELAB_04852	EOEENIAE_00144	OMHAOFJN_03729	ICOLCEPD_02165	NHMMFKHA_02343	NEHNEIKB_02738	AAJMOGGJ_00836	HELACHEG_03543	HCDKOANN_00678	FCIDLODI_03727
yjfP		esterase	61	61	1	30	2574				722	749	748	HMFEBHEO_02720	MBNPCMIH_02860	ADEMNNHD_04764	MDEMIAGG_02802	GKNOCEHK_02414	LDEBFFIB_03775	PECHBGDK_03066	IMLKDOAK_02342	IEJNMNOH_00548	LNANCHIB_02523	DOENDADM_00646	CHOLPJMM_02700	MMOGLPMM_04352	JNEOFBDF_03970	CHPPKMFP_04227	BEELLKIH_03850	OICFAKJO_03813	PGOOBAIJ_03731	BHPGANCG_01646	JFDIKODA_03382	NPLKBENA_04567	PBEMJDEM_00674	PGLPAGMO_02314	PIJOMEFA_00113	CKMNLMEI_01324	AGHBHAPJ_05061	FNMHELAB_04855	EOEENIAE_00147	OMHAOFJN_03732	ICOLCEPD_02168	NHMMFKHA_02346	NEHNEIKB_02741	AAJMOGGJ_00839	HELACHEG_03546	HCDKOANN_00675	FCIDLODI_03730
aidB		isovaleryl-CoA dehydrogenase	61	61	1	30	2577				1577	1622	1612	HMFEBHEO_02723	MBNPCMIH_02863	ADEMNNHD_04761	MDEMIAGG_02799	GKNOCEHK_02411	LDEBFFIB_03772	PECHBGDK_03069	IMLKDOAK_02345	IEJNMNOH_00545	LNANCHIB_02520	DOENDADM_00649	CHOLPJMM_02697	MMOGLPMM_04349	JNEOFBDF_03973	CHPPKMFP_04230	BEELLKIH_03853	OICFAKJO_03816	PGOOBAIJ_03734	BHPGANCG_01649	JFDIKODA_03385	NPLKBENA_04570	PBEMJDEM_00677	PGLPAGMO_02317	PIJOMEFA_00116	CKMNLMEI_01327	AGHBHAPJ_05058	FNMHELAB_04858	EOEENIAE_00150	OMHAOFJN_03735	ICOLCEPD_02171	NHMMFKHA_02349	NEHNEIKB_02744	AAJMOGGJ_00842	HELACHEG_03549	HCDKOANN_00672	FCIDLODI_03733
yjfK		putative cytoplasmic protein	61	61	1	30	2582				527	659	628	HMFEBHEO_02727	MBNPCMIH_02867	ADEMNNHD_04757	MDEMIAGG_02795	GKNOCEHK_02407	LDEBFFIB_03768	PECHBGDK_03073	IMLKDOAK_02349	IEJNMNOH_00541	LNANCHIB_02516	DOENDADM_00653	CHOLPJMM_02693	MMOGLPMM_04344	JNEOFBDF_03978	CHPPKMFP_04235	BEELLKIH_03858	OICFAKJO_03821	PGOOBAIJ_03739	BHPGANCG_01653	JFDIKODA_03389	NPLKBENA_04575	PBEMJDEM_00682	PGLPAGMO_02322	PIJOMEFA_00120	CKMNLMEI_01331	AGHBHAPJ_05054	FNMHELAB_04862	EOEENIAE_00154	OMHAOFJN_03739	ICOLCEPD_02175	NHMMFKHA_02353	NEHNEIKB_02748	AAJMOGGJ_00846	HELACHEG_03553	HCDKOANN_00668	FCIDLODI_03737
group_2271		arginine ABC transporter substrate-binding protein	61	61	1	30	2605				719	740	734	HMFEBHEO_02748	MBNPCMIH_03440	ADEMNNHD_04733	MDEMIAGG_02774	GKNOCEHK_04183	LDEBFFIB_03747	PECHBGDK_03094	IMLKDOAK_02370	IEJNMNOH_00520	LNANCHIB_02494	DOENDADM_00674	CHOLPJMM_02671	MMOGLPMM_04322	JNEOFBDF_03999	CHPPKMFP_04256	BEELLKIH_03880	OICFAKJO_03842	PGOOBAIJ_03760	BHPGANCG_01675	JFDIKODA_03412	NPLKBENA_04597	PBEMJDEM_00704	PGLPAGMO_02342	PIJOMEFA_00141	CKMNLMEI_01352	AGHBHAPJ_01591	FNMHELAB_01315	EOEENIAE_00176	OMHAOFJN_03761	ICOLCEPD_04490	NHMMFKHA_02376	NEHNEIKB_02771	AAJMOGGJ_00867	HELACHEG_05208	HCDKOANN_00646	FCIDLODI_03759
ecnR		LuxR family transcriptional regulator	61	61	1	30	2620				587	644	587	HMFEBHEO_02762	MBNPCMIH_03455	ADEMNNHD_04718	MDEMIAGG_02759	GKNOCEHK_04168	LDEBFFIB_03732	PECHBGDK_03109	IMLKDOAK_02385	IEJNMNOH_00505	LNANCHIB_02479	DOENDADM_00689	CHOLPJMM_02656	MMOGLPMM_04307	JNEOFBDF_04014	CHPPKMFP_04271	BEELLKIH_03895	OICFAKJO_03857	PGOOBAIJ_03775	BHPGANCG_01690	JFDIKODA_03427	NPLKBENA_04612	PBEMJDEM_00719	PGLPAGMO_02357	PIJOMEFA_00156	CKMNLMEI_01367	AGHBHAPJ_01606	FNMHELAB_01300	EOEENIAE_00191	OMHAOFJN_03776	ICOLCEPD_04475	NHMMFKHA_02391	NEHNEIKB_02786	AAJMOGGJ_00882	HELACHEG_05193	HCDKOANN_00631	FCIDLODI_03774
dcuA		C4-dicarboxylate transporter	61	61	1	30	2633				1142	1301	1298	HMFEBHEO_02773	MBNPCMIH_03467	ADEMNNHD_04707	MDEMIAGG_02749	GKNOCEHK_04158	LDEBFFIB_03722	PECHBGDK_03119	IMLKDOAK_02395	IEJNMNOH_00492	LNANCHIB_02469	DOENDADM_00701	CHOLPJMM_02646	MMOGLPMM_04296	JNEOFBDF_04025	CHPPKMFP_04281	BEELLKIH_03905	OICFAKJO_03868	PGOOBAIJ_03786	BHPGANCG_01700	JFDIKODA_03611	NPLKBENA_04623	PBEMJDEM_00730	PGLPAGMO_02368	PIJOMEFA_00166	CKMNLMEI_01377	AGHBHAPJ_01617	FNMHELAB_01290	EOEENIAE_00201	OMHAOFJN_03786	ICOLCEPD_04465	NHMMFKHA_02401	NEHNEIKB_02796	AAJMOGGJ_00893	HELACHEG_05183	HCDKOANN_00621	FCIDLODI_03784
group_2274		putative transposase	61	61	1	30	3294				356	533	530	HMFEBHEO_02779	MBNPCMIH_03513	ADEMNNHD_04611	MDEMIAGG_02743	GKNOCEHK_04152	LDEBFFIB_03716	PECHBGDK_03125	IMLKDOAK_02401	IEJNMNOH_00897	LNANCHIB_02463	DOENDADM_03364	CHOLPJMM_02640	MMOGLPMM_04290	JNEOFBDF_04031	CHPPKMFP_04287	BEELLKIH_03911	OICFAKJO_03874	PGOOBAIJ_03792	BHPGANCG_01706	JFDIKODA_03605	NPLKBENA_04629	PBEMJDEM_00736	PGLPAGMO_02374	PIJOMEFA_00172	CKMNLMEI_01383	AGHBHAPJ_01623	FNMHELAB_01284	EOEENIAE_00207	OMHAOFJN_03792	ICOLCEPD_04459	NHMMFKHA_02407	NEHNEIKB_02802	AAJMOGGJ_02739	HELACHEG_05177	HCDKOANN_00615	FCIDLODI_03790
group_2275		hypothetical protein	61	61	1	30	3292				911	1001	995	HMFEBHEO_02781	MBNPCMIH_03511	ADEMNNHD_04609	MDEMIAGG_02741	GKNOCEHK_04150	LDEBFFIB_03714	PECHBGDK_03127	IMLKDOAK_02403	IEJNMNOH_00895	LNANCHIB_02461	DOENDADM_03362	CHOLPJMM_02638	MMOGLPMM_04288	JNEOFBDF_04033	CHPPKMFP_04289	BEELLKIH_03913	OICFAKJO_03876	PGOOBAIJ_03794	BHPGANCG_01708	JFDIKODA_03603	NPLKBENA_04631	PBEMJDEM_00738	PGLPAGMO_02376	PIJOMEFA_00174	CKMNLMEI_01385	AGHBHAPJ_01625	FNMHELAB_01282	EOEENIAE_00209	OMHAOFJN_03794	ICOLCEPD_04457	NHMMFKHA_02409	NEHNEIKB_02804	AAJMOGGJ_02737	HELACHEG_05175	HCDKOANN_00613	FCIDLODI_03792
yiaC		N-acetyltransferase	61	61	1	30	5427				146	440	435	HMFEBHEO_02794	MBNPCMIH_04751	ADEMNNHD_03900	MDEMIAGG_00771	GKNOCEHK_00568	LDEBFFIB_03228	PECHBGDK_01345	IMLKDOAK_01276	IEJNMNOH_04798	LNANCHIB_03940	DOENDADM_05137	CHOLPJMM_01445	MMOGLPMM_02816	JNEOFBDF_02882	CHPPKMFP_02804	BEELLKIH_02785	OICFAKJO_02788	PGOOBAIJ_03436	BHPGANCG_02746	JFDIKODA_02436	NPLKBENA_01787	PBEMJDEM_00203	PGLPAGMO_04581	PIJOMEFA_01154	CKMNLMEI_01696	AGHBHAPJ_01430	FNMHELAB_03762	EOEENIAE_04306	OMHAOFJN_04525	ICOLCEPD_01391	NHMMFKHA_02652	NEHNEIKB_01198	AAJMOGGJ_05199	HELACHEG_02675	HCDKOANN_00214	FCIDLODI_02350
group_2278		putative phosphosugar isomerase	61	61	1	30	5378				899	977	960	HMFEBHEO_02805	MBNPCMIH_04773	ADEMNNHD_03852	MDEMIAGG_00723	GKNOCEHK_01247	LDEBFFIB_03180	PECHBGDK_01297	IMLKDOAK_01324	IEJNMNOH_04817	LNANCHIB_03892	DOENDADM_05156	CHOLPJMM_01493	MMOGLPMM_02767	JNEOFBDF_02931	CHPPKMFP_02755	BEELLKIH_02834	OICFAKJO_02740	PGOOBAIJ_03485	BHPGANCG_02698	JFDIKODA_02483	NPLKBENA_01836	PBEMJDEM_00155	PGLPAGMO_04630	PIJOMEFA_01106	CKMNLMEI_01648	AGHBHAPJ_01382	FNMHELAB_03714	EOEENIAE_04258	OMHAOFJN_02733	ICOLCEPD_03217	NHMMFKHA_02699	NEHNEIKB_01245	AAJMOGGJ_05218	HELACHEG_02628	HCDKOANN_00264	FCIDLODI_02302
group_2279		fructoselysine 6-kinase	61	61	1	30	5377				818	845	844	HMFEBHEO_02806	MBNPCMIH_04772	ADEMNNHD_03851	MDEMIAGG_00722	GKNOCEHK_01246	LDEBFFIB_03179	PECHBGDK_01296	IMLKDOAK_01325	IEJNMNOH_04816	LNANCHIB_03891	DOENDADM_05155	CHOLPJMM_01494	MMOGLPMM_02766	JNEOFBDF_02932	CHPPKMFP_02754	BEELLKIH_02835	OICFAKJO_02739	PGOOBAIJ_03486	BHPGANCG_02697	JFDIKODA_02484	NPLKBENA_01837	PBEMJDEM_00154	PGLPAGMO_04631	PIJOMEFA_01105	CKMNLMEI_01647	AGHBHAPJ_01381	FNMHELAB_03713	EOEENIAE_04257	OMHAOFJN_02734	ICOLCEPD_03216	NHMMFKHA_02700	NEHNEIKB_01246	AAJMOGGJ_05217	HELACHEG_02627	HCDKOANN_00265	FCIDLODI_02301
group_2280		hypothetical protein	61	61	1	30	3434				761	893	851	HMFEBHEO_02818	MBNPCMIH_04677	ADEMNNHD_03272	MDEMIAGG_02424	GKNOCEHK_02530	LDEBFFIB_02253	PECHBGDK_02912	IMLKDOAK_02163	IEJNMNOH_04713	LNANCHIB_03565	DOENDADM_04919	CHOLPJMM_02448	MMOGLPMM_02447	JNEOFBDF_02291	CHPPKMFP_02209	BEELLKIH_02208	OICFAKJO_02211	PGOOBAIJ_03136	BHPGANCG_02454	JFDIKODA_01203	NPLKBENA_01580	PBEMJDEM_00498	PGLPAGMO_03465	PIJOMEFA_00546	CKMNLMEI_03024	AGHBHAPJ_02253	FNMHELAB_01042	EOEENIAE_03783	OMHAOFJN_00458	ICOLCEPD_00622	NHMMFKHA_03857	NEHNEIKB_00350	AAJMOGGJ_04957	HELACHEG_01494	HCDKOANN_04103	FCIDLODI_03286
recJ		single-stranded-DNA-specific exonuclease RecJ	61	61	1	30	3445				1601	1733	1603	HMFEBHEO_02829	MBNPCMIH_04666	ADEMNNHD_03261	MDEMIAGG_02413	GKNOCEHK_02541	LDEBFFIB_02264	PECHBGDK_02923	IMLKDOAK_02174	IEJNMNOH_04724	LNANCHIB_03576	DOENDADM_04930	CHOLPJMM_02459	MMOGLPMM_02436	JNEOFBDF_02302	CHPPKMFP_02220	BEELLKIH_02219	OICFAKJO_02222	PGOOBAIJ_03125	BHPGANCG_02465	JFDIKODA_01214	NPLKBENA_01591	PBEMJDEM_00509	PGLPAGMO_03454	PIJOMEFA_00557	CKMNLMEI_03035	AGHBHAPJ_02242	FNMHELAB_01053	EOEENIAE_03772	OMHAOFJN_00447	ICOLCEPD_00611	NHMMFKHA_03868	NEHNEIKB_00361	AAJMOGGJ_04968	HELACHEG_01505	HCDKOANN_04092	FCIDLODI_03275
group_2282		putative inner membrane protein	61	61	1	30	3450				641	800	797	HMFEBHEO_02836	MBNPCMIH_04659	ADEMNNHD_03254	MDEMIAGG_02406	GKNOCEHK_02548	LDEBFFIB_02271	PECHBGDK_02930	IMLKDOAK_02181	IEJNMNOH_04731	LNANCHIB_03583	DOENDADM_04937	CHOLPJMM_02466	MMOGLPMM_02429	JNEOFBDF_02309	CHPPKMFP_02227	BEELLKIH_02226	OICFAKJO_02229	PGOOBAIJ_03118	BHPGANCG_02472	JFDIKODA_01221	NPLKBENA_01598	PBEMJDEM_00516	PGLPAGMO_03447	PIJOMEFA_00564	CKMNLMEI_03042	AGHBHAPJ_02235	FNMHELAB_01060	EOEENIAE_03765	OMHAOFJN_00440	ICOLCEPD_00604	NHMMFKHA_03875	NEHNEIKB_00368	AAJMOGGJ_04975	HELACHEG_01512	HCDKOANN_04085	FCIDLODI_03268
group_2283		hypothetical protein	61	61	1	30	3216				338	416	398	HMFEBHEO_02842	MBNPCMIH_02001	ADEMNNHD_04538	MDEMIAGG_02671	GKNOCEHK_04080	LDEBFFIB_02099	PECHBGDK_03197	IMLKDOAK_02473	IEJNMNOH_01574	LNANCHIB_02391	DOENDADM_01409	CHOLPJMM_02568	MMOGLPMM_04216	JNEOFBDF_04105	CHPPKMFP_04361	BEELLKIH_03985	OICFAKJO_03948	PGOOBAIJ_03866	BHPGANCG_01778	JFDIKODA_00540	NPLKBENA_04703	PBEMJDEM_00811	PGLPAGMO_02448	PIJOMEFA_00244	CKMNLMEI_02658	AGHBHAPJ_04969	FNMHELAB_00808	EOEENIAE_00279	OMHAOFJN_02065	ICOLCEPD_04387	NHMMFKHA_00817	NEHNEIKB_02875	AAJMOGGJ_01552	HELACHEG_05104	HCDKOANN_00542	FCIDLODI_03862
yjbN		tRNA dihydrouridine(20/20a) synthase DusA	61	61	1	30	3209				998	1037	998	HMFEBHEO_02849	MBNPCMIH_01994	ADEMNNHD_04531	MDEMIAGG_02664	GKNOCEHK_04073	LDEBFFIB_02106	PECHBGDK_03204	IMLKDOAK_02480	IEJNMNOH_01567	LNANCHIB_02384	DOENDADM_01416	CHOLPJMM_02561	MMOGLPMM_04209	JNEOFBDF_04112	CHPPKMFP_04368	BEELLKIH_03992	OICFAKJO_03955	PGOOBAIJ_03873	BHPGANCG_01785	JFDIKODA_00533	NPLKBENA_04710	PBEMJDEM_00818	PGLPAGMO_02455	PIJOMEFA_00251	CKMNLMEI_02665	AGHBHAPJ_04976	FNMHELAB_00801	EOEENIAE_00286	OMHAOFJN_02072	ICOLCEPD_04380	NHMMFKHA_00810	NEHNEIKB_02882	AAJMOGGJ_01545	HELACHEG_05097	HCDKOANN_00535	FCIDLODI_03869
dinF		DNA-damage-inducible protein F	61	61	1	30	3198				1151	1325	1322	HMFEBHEO_02853	MBNPCMIH_01989	ADEMNNHD_04526	MDEMIAGG_02660	GKNOCEHK_04069	LDEBFFIB_02110	PECHBGDK_03208	IMLKDOAK_02484	IEJNMNOH_01562	LNANCHIB_02380	DOENDADM_01421	CHOLPJMM_02557	MMOGLPMM_04204	JNEOFBDF_04117	CHPPKMFP_04373	BEELLKIH_03997	OICFAKJO_03960	PGOOBAIJ_03878	BHPGANCG_01789	JFDIKODA_00528	NPLKBENA_04715	PBEMJDEM_00823	PGLPAGMO_02460	PIJOMEFA_00255	CKMNLMEI_02669	AGHBHAPJ_04981	FNMHELAB_00797	EOEENIAE_00290	OMHAOFJN_02076	ICOLCEPD_04774	NHMMFKHA_00805	NEHNEIKB_02886	AAJMOGGJ_01540	HELACHEG_05092	HCDKOANN_00530	FCIDLODI_03874
group_2286		phage major tail tube protein	61	61	1	30	3170				488	524	512	HMFEBHEO_02881	MBNPCMIH_01961	ADEMNNHD_04499	MDEMIAGG_03411	GKNOCEHK_04042	LDEBFFIB_02138	PECHBGDK_02076	IMLKDOAK_02511	IEJNMNOH_01534	LNANCHIB_02351	DOENDADM_01449	CHOLPJMM_02530	MMOGLPMM_04177	JNEOFBDF_04144	CHPPKMFP_04400	BEELLKIH_04024	OICFAKJO_03987	PGOOBAIJ_03905	BHPGANCG_01816	JFDIKODA_02778	NPLKBENA_04742	PBEMJDEM_00850	PGLPAGMO_02487	PIJOMEFA_00282	CKMNLMEI_02696	AGHBHAPJ_05008	FNMHELAB_00770	EOEENIAE_00317	OMHAOFJN_02103	ICOLCEPD_04801	NHMMFKHA_00778	NEHNEIKB_02913	AAJMOGGJ_01512	HELACHEG_05065	HCDKOANN_00502	FCIDLODI_03901
group_2287		baseplate protein	61	61	1	30	3163				722	722	722	HMFEBHEO_02882	MBNPCMIH_01960	ADEMNNHD_04493	MDEMIAGG_03405	GKNOCEHK_04036	LDEBFFIB_02144	PECHBGDK_02082	IMLKDOAK_02517	IEJNMNOH_01533	LNANCHIB_02345	DOENDADM_01450	CHOLPJMM_02524	MMOGLPMM_04171	JNEOFBDF_04150	CHPPKMFP_04406	BEELLKIH_04030	OICFAKJO_03992	PGOOBAIJ_03910	BHPGANCG_01822	JFDIKODA_02772	NPLKBENA_04748	PBEMJDEM_00856	PGLPAGMO_02493	PIJOMEFA_00288	CKMNLMEI_02702	AGHBHAPJ_05014	FNMHELAB_00764	EOEENIAE_00323	OMHAOFJN_02108	ICOLCEPD_04807	NHMMFKHA_00772	NEHNEIKB_02919	AAJMOGGJ_01511	HELACHEG_05059	HCDKOANN_00496	FCIDLODI_03907
group_2288		hypothetical protein	61	61	1	30	3155				104	701	691	HMFEBHEO_02889	MBNPCMIH_01952	ADEMNNHD_04484	MDEMIAGG_03397	GKNOCEHK_04028	LDEBFFIB_02151	PECHBGDK_02089	IMLKDOAK_02524	IEJNMNOH_01525	LNANCHIB_02337	DOENDADM_01458	CHOLPJMM_02516	MMOGLPMM_04163	JNEOFBDF_04157	CHPPKMFP_04413	BEELLKIH_04037	OICFAKJO_03999	PGOOBAIJ_03917	BHPGANCG_01830	JFDIKODA_02764	NPLKBENA_04755	PBEMJDEM_00863	PGLPAGMO_02500	PIJOMEFA_00296	CKMNLMEI_02709	AGHBHAPJ_05022	FNMHELAB_00756	EOEENIAE_00330	OMHAOFJN_02116	ICOLCEPD_04815	NHMMFKHA_00764	NEHNEIKB_02927	AAJMOGGJ_01503	HELACHEG_05051	HCDKOANN_00488	FCIDLODI_03915
group_2289		hypothetical protein	61	61	1	30	3153				455	455	455	HMFEBHEO_02890	MBNPCMIH_01951	ADEMNNHD_04483	MDEMIAGG_03396	GKNOCEHK_04027	LDEBFFIB_02152	PECHBGDK_02090	IMLKDOAK_02525	IEJNMNOH_01524	LNANCHIB_02336	DOENDADM_01459	CHOLPJMM_02515	MMOGLPMM_04162	JNEOFBDF_04158	CHPPKMFP_04414	BEELLKIH_04038	OICFAKJO_04000	PGOOBAIJ_03918	BHPGANCG_01831	JFDIKODA_02763	NPLKBENA_04756	PBEMJDEM_00864	PGLPAGMO_02501	PIJOMEFA_00297	CKMNLMEI_02710	AGHBHAPJ_05023	FNMHELAB_00755	EOEENIAE_00331	OMHAOFJN_02117	ICOLCEPD_04816	NHMMFKHA_00763	NEHNEIKB_02928	AAJMOGGJ_01502	HELACHEG_05050	HCDKOANN_00487	FCIDLODI_03916
group_2291		hypothetical protein	61	61	1	30	3149				239	272	270	HMFEBHEO_02894	MBNPCMIH_01947	ADEMNNHD_04480	MDEMIAGG_03392	GKNOCEHK_04023	LDEBFFIB_02156	PECHBGDK_02094	IMLKDOAK_02529	IEJNMNOH_01520	LNANCHIB_02332	DOENDADM_01463	CHOLPJMM_02511	MMOGLPMM_04158	JNEOFBDF_04162	CHPPKMFP_04418	BEELLKIH_04042	OICFAKJO_04004	PGOOBAIJ_03922	BHPGANCG_01835	JFDIKODA_02759	NPLKBENA_04760	PBEMJDEM_00868	PGLPAGMO_02505	PIJOMEFA_00301	CKMNLMEI_02714	AGHBHAPJ_05027	FNMHELAB_00751	EOEENIAE_00335	OMHAOFJN_02121	ICOLCEPD_04820	NHMMFKHA_00759	NEHNEIKB_02932	AAJMOGGJ_01498	HELACHEG_05046	HCDKOANN_00483	FCIDLODI_03920
group_2294		putative nucleoside-diphosphate-sugar epimerase	61	61	1	30	3590				842	950	948	HMFEBHEO_02921	MBNPCMIH_03649	ADEMNNHD_03114	MDEMIAGG_01591	GKNOCEHK_00235	LDEBFFIB_02476	PECHBGDK_03725	IMLKDOAK_01872	IEJNMNOH_03494	LNANCHIB_03266	DOENDADM_01727	CHOLPJMM_00666	MMOGLPMM_02292	JNEOFBDF_02448	CHPPKMFP_02364	BEELLKIH_02363	OICFAKJO_02367	PGOOBAIJ_02981	BHPGANCG_03991	JFDIKODA_01356	NPLKBENA_02469	PBEMJDEM_01077	PGLPAGMO_03310	PIJOMEFA_02434	CKMNLMEI_04730	AGHBHAPJ_00920	FNMHELAB_03928	EOEENIAE_01674	OMHAOFJN_03038	ICOLCEPD_03552	NHMMFKHA_04011	NEHNEIKB_00505	AAJMOGGJ_03309	HELACHEG_01647	HCDKOANN_03949	FCIDLODI_03134
ygbF		putative inner membrane protein	61	61	1	30	3564				293	293	293	HMFEBHEO_02944	MBNPCMIH_03626	ADEMNNHD_03137	MDEMIAGG_01568	GKNOCEHK_00212	LDEBFFIB_02499	PECHBGDK_03748	IMLKDOAK_01895	IEJNMNOH_03471	LNANCHIB_03243	DOENDADM_01750	CHOLPJMM_00689	MMOGLPMM_02315	JNEOFBDF_02424	CHPPKMFP_02341	BEELLKIH_02340	OICFAKJO_02343	PGOOBAIJ_03004	BHPGANCG_03968	JFDIKODA_01333	NPLKBENA_02492	PBEMJDEM_01100	PGLPAGMO_03333	PIJOMEFA_02457	CKMNLMEI_04753	AGHBHAPJ_00897	FNMHELAB_03905	EOEENIAE_01651	OMHAOFJN_03061	ICOLCEPD_03529	NHMMFKHA_03988	NEHNEIKB_00482	AAJMOGGJ_03332	HELACHEG_01624	HCDKOANN_03972	FCIDLODI_03157
group_2296		type I-E CRISPR-associated protein Cas5/CasD	61	61	1	30	3561				746	746	746	HMFEBHEO_02948	MBNPCMIH_03622	ADEMNNHD_03140	MDEMIAGG_01565	GKNOCEHK_00208	LDEBFFIB_02502	PECHBGDK_03751	IMLKDOAK_01898	IEJNMNOH_03467	LNANCHIB_03240	DOENDADM_01754	CHOLPJMM_00692	MMOGLPMM_02319	JNEOFBDF_02420	CHPPKMFP_02337	BEELLKIH_02336	OICFAKJO_02339	PGOOBAIJ_03008	BHPGANCG_03965	JFDIKODA_01330	NPLKBENA_02496	PBEMJDEM_01104	PGLPAGMO_03337	PIJOMEFA_02460	CKMNLMEI_04756	AGHBHAPJ_02126	FNMHELAB_03902	EOEENIAE_01648	OMHAOFJN_03064	ICOLCEPD_03526	NHMMFKHA_03985	NEHNEIKB_00479	AAJMOGGJ_03336	HELACHEG_01621	HCDKOANN_03976	FCIDLODI_03160
pepT		aminotripeptidase	61	61	1	30	4857				941	1229	1216	HMFEBHEO_00166	MBNPCMIH_04407	ADEMNNHD_02662	MDEMIAGG_02133	GKNOCEHK_03410	LDEBFFIB_03458	PECHBGDK_03226	IMLKDOAK_03393	IEJNMNOH_00819	LNANCHIB_03601	DOENDADM_04603	CHOLPJMM_03680	MMOGLPMM_04044	JNEOFBDF_00950	CHPPKMFP_03873	BEELLKIH_03656	OICFAKJO_03619	PGOOBAIJ_00853	BHPGANCG_03689	JFDIKODA_03082	NPLKBENA_03921	PBEMJDEM_03510	PGLPAGMO_03901	PIJOMEFA_02180	CKMNLMEI_04240	AGHBHAPJ_01964	FNMHELAB_04196	EOEENIAE_03813	OMHAOFJN_04960	ICOLCEPD_01947	NHMMFKHA_00865	NEHNEIKB_03056	AAJMOGGJ_04640	HELACHEG_02877	HCDKOANN_02160	FCIDLODI_05092
yhjC		putative LysR family transcriptional regulator	61	61	1	30	5385				683	899	831	HMFEBHEO_02977	MBNPCMIH_02781	ADEMNNHD_03859	MDEMIAGG_00730	GKNOCEHK_01254	LDEBFFIB_03187	PECHBGDK_01304	IMLKDOAK_01317	IEJNMNOH_02426	LNANCHIB_03899	DOENDADM_02538	CHOLPJMM_01486	MMOGLPMM_02774	JNEOFBDF_02924	CHPPKMFP_02762	BEELLKIH_02827	OICFAKJO_02747	PGOOBAIJ_03478	BHPGANCG_02705	JFDIKODA_02476	NPLKBENA_01829	PBEMJDEM_00162	PGLPAGMO_04623	PIJOMEFA_01113	CKMNLMEI_01655	AGHBHAPJ_01389	FNMHELAB_03721	EOEENIAE_04265	OMHAOFJN_02726	ICOLCEPD_03224	NHMMFKHA_02692	NEHNEIKB_01238	AAJMOGGJ_02411	HELACHEG_02635	HCDKOANN_00257	FCIDLODI_02309
dctA		C4-dicarboxylate transporter DctA	61	61	1	30	5393				1157	1286	1283	HMFEBHEO_02984	MBNPCMIH_02774	ADEMNNHD_03866	MDEMIAGG_00737	GKNOCEHK_01261	LDEBFFIB_03194	PECHBGDK_01311	IMLKDOAK_01310	IEJNMNOH_02419	LNANCHIB_03906	DOENDADM_02531	CHOLPJMM_01479	MMOGLPMM_02782	JNEOFBDF_02916	CHPPKMFP_02770	BEELLKIH_02819	OICFAKJO_02754	PGOOBAIJ_03470	BHPGANCG_02712	JFDIKODA_02469	NPLKBENA_01821	PBEMJDEM_00169	PGLPAGMO_04615	PIJOMEFA_01120	CKMNLMEI_01662	AGHBHAPJ_01396	FNMHELAB_03728	EOEENIAE_04272	OMHAOFJN_02719	ICOLCEPD_03231	NHMMFKHA_02685	NEHNEIKB_01231	AAJMOGGJ_02404	HELACHEG_02642	HCDKOANN_00249	FCIDLODI_02316
yhjN		cellulose synthase regulator BcsB	61	61	1	30	5397				2150	2237	2151	HMFEBHEO_02989	MBNPCMIH_02769	ADEMNNHD_03870	MDEMIAGG_00741	GKNOCEHK_01265	LDEBFFIB_03198	PECHBGDK_01315	IMLKDOAK_01306	IEJNMNOH_02414	LNANCHIB_03910	DOENDADM_02526	CHOLPJMM_01475	MMOGLPMM_02786	JNEOFBDF_02912	CHPPKMFP_02774	BEELLKIH_02815	OICFAKJO_02758	PGOOBAIJ_03466	BHPGANCG_02716	JFDIKODA_02465	NPLKBENA_01817	PBEMJDEM_00173	PGLPAGMO_04611	PIJOMEFA_01124	CKMNLMEI_01666	AGHBHAPJ_01400	FNMHELAB_03732	EOEENIAE_04276	OMHAOFJN_02715	ICOLCEPD_03235	NHMMFKHA_02681	NEHNEIKB_01227	AAJMOGGJ_02399	HELACHEG_02646	HCDKOANN_00244	FCIDLODI_02320
yhjO		UDP-forming cellulose synthase catalytic subunit	61	61	1	30	5398				2567	2624	2610	HMFEBHEO_02990	MBNPCMIH_02768	ADEMNNHD_03871	MDEMIAGG_00742	GKNOCEHK_01266	LDEBFFIB_03199	PECHBGDK_01316	IMLKDOAK_01305	IEJNMNOH_02413	LNANCHIB_03911	DOENDADM_02525	CHOLPJMM_01474	MMOGLPMM_02787	JNEOFBDF_02911	CHPPKMFP_02775	BEELLKIH_02814	OICFAKJO_02759	PGOOBAIJ_03465	BHPGANCG_02717	JFDIKODA_02464	NPLKBENA_01816	PBEMJDEM_00174	PGLPAGMO_04610	PIJOMEFA_01125	CKMNLMEI_01667	AGHBHAPJ_01401	FNMHELAB_03733	EOEENIAE_04277	OMHAOFJN_02714	ICOLCEPD_03236	NHMMFKHA_02680	NEHNEIKB_01226	AAJMOGGJ_02398	HELACHEG_02647	HCDKOANN_00243	FCIDLODI_02321
dppF		dipeptide ABC transporter ATP-binding protein	61	61	1	30	5407				935	1013	1009	HMFEBHEO_02999	MBNPCMIH_02759	ADEMNNHD_03880	MDEMIAGG_00751	GKNOCEHK_01275	LDEBFFIB_03208	PECHBGDK_01325	IMLKDOAK_01296	IEJNMNOH_02403	LNANCHIB_03920	DOENDADM_02516	CHOLPJMM_01465	MMOGLPMM_02796	JNEOFBDF_02902	CHPPKMFP_02784	BEELLKIH_02805	OICFAKJO_02768	PGOOBAIJ_03456	BHPGANCG_02726	JFDIKODA_02455	NPLKBENA_01807	PBEMJDEM_00183	PGLPAGMO_04601	PIJOMEFA_01134	CKMNLMEI_01676	AGHBHAPJ_01410	FNMHELAB_03742	EOEENIAE_04286	OMHAOFJN_04505	ICOLCEPD_03245	NHMMFKHA_02671	NEHNEIKB_01217	AAJMOGGJ_02389	HELACHEG_02656	HCDKOANN_00234	FCIDLODI_02330
lpfE		long polar fimbrial protein LpfE	61	61	1	30	5418				506	527	522	HMFEBHEO_03012	MBNPCMIH_02746	ADEMNNHD_03892	MDEMIAGG_00763	GKNOCEHK_01287	LDEBFFIB_03220	PECHBGDK_01337	IMLKDOAK_01284	IEJNMNOH_02390	LNANCHIB_03932	DOENDADM_02503	CHOLPJMM_01453	MMOGLPMM_02808	JNEOFBDF_02890	CHPPKMFP_02796	BEELLKIH_02793	OICFAKJO_02780	PGOOBAIJ_03444	BHPGANCG_02738	JFDIKODA_02444	NPLKBENA_01795	PBEMJDEM_00195	PGLPAGMO_04589	PIJOMEFA_01146	CKMNLMEI_01688	AGHBHAPJ_01422	FNMHELAB_03754	EOEENIAE_04298	OMHAOFJN_04517	ICOLCEPD_03257	NHMMFKHA_02660	NEHNEIKB_01206	AAJMOGGJ_02376	HELACHEG_02667	HCDKOANN_00222	FCIDLODI_02342
sadB		Inner membrane lipoprotein SadB	61	61	1	30	5476				683	725	683	HMFEBHEO_03016	MBNPCMIH_03046	ADEMNNHD_03952	MDEMIAGG_00821	GKNOCEHK_00518	LDEBFFIB_03278	PECHBGDK_01395	IMLKDOAK_01226	IEJNMNOH_02690	LNANCHIB_03990	DOENDADM_03020	CHOLPJMM_01395	MMOGLPMM_02867	JNEOFBDF_02831	CHPPKMFP_02855	BEELLKIH_02734	OICFAKJO_02839	PGOOBAIJ_03385	BHPGANCG_02796	JFDIKODA_02386	NPLKBENA_01736	PBEMJDEM_00254	PGLPAGMO_04530	PIJOMEFA_01204	CKMNLMEI_01746	AGHBHAPJ_01535	FNMHELAB_03502	EOEENIAE_04356	OMHAOFJN_04575	ICOLCEPD_01441	NHMMFKHA_02602	NEHNEIKB_01148	AAJMOGGJ_02698	HELACHEG_02725	HCDKOANN_00163	FCIDLODI_02400
selB		selenocysteinyl-tRNA-specific translation elongation factor SelB	61	61	1	30	5468				1805	1850	1849	HMFEBHEO_03024	MBNPCMIH_03038	ADEMNNHD_03944	MDEMIAGG_00813	GKNOCEHK_00526	LDEBFFIB_03270	PECHBGDK_01387	IMLKDOAK_01234	IEJNMNOH_02682	LNANCHIB_03982	DOENDADM_03012	CHOLPJMM_01403	MMOGLPMM_02859	JNEOFBDF_02839	CHPPKMFP_02847	BEELLKIH_02742	OICFAKJO_02831	PGOOBAIJ_03393	BHPGANCG_02788	JFDIKODA_02394	NPLKBENA_01744	PBEMJDEM_00246	PGLPAGMO_04538	PIJOMEFA_01196	CKMNLMEI_01738	AGHBHAPJ_01527	FNMHELAB_03510	EOEENIAE_04348	OMHAOFJN_04567	ICOLCEPD_01433	NHMMFKHA_02610	NEHNEIKB_01156	AAJMOGGJ_02706	HELACHEG_02717	HCDKOANN_00171	FCIDLODI_02392
sgbH		3-keto-L-gulonate-6-phosphate decarboxylase	61	61	1	30	5461				647	662	661	HMFEBHEO_03031	MBNPCMIH_03031	ADEMNNHD_03937	MDEMIAGG_00806	GKNOCEHK_00533	LDEBFFIB_03263	PECHBGDK_01380	IMLKDOAK_01241	IEJNMNOH_02675	LNANCHIB_03975	DOENDADM_03005	CHOLPJMM_01410	MMOGLPMM_02852	JNEOFBDF_02846	CHPPKMFP_02840	BEELLKIH_02749	OICFAKJO_02824	PGOOBAIJ_03400	BHPGANCG_02781	JFDIKODA_02401	NPLKBENA_01751	PBEMJDEM_00239	PGLPAGMO_04545	PIJOMEFA_01189	CKMNLMEI_01731	AGHBHAPJ_01520	FNMHELAB_03517	EOEENIAE_04341	OMHAOFJN_04560	ICOLCEPD_01426	NHMMFKHA_02617	NEHNEIKB_01163	AAJMOGGJ_02713	HELACHEG_02710	HCDKOANN_00178	FCIDLODI_02385
xylR		XylR family transcriptional regulator	61	61	1	30	5447				1178	1205	1186	HMFEBHEO_03044	MBNPCMIH_03018	ADEMNNHD_03923	MDEMIAGG_00793	GKNOCEHK_00546	LDEBFFIB_03250	PECHBGDK_01367	IMLKDOAK_01254	IEJNMNOH_02662	LNANCHIB_03962	DOENDADM_02992	CHOLPJMM_01423	MMOGLPMM_02838	JNEOFBDF_02860	CHPPKMFP_02826	BEELLKIH_02763	OICFAKJO_02810	PGOOBAIJ_03414	BHPGANCG_02768	JFDIKODA_02414	NPLKBENA_01765	PBEMJDEM_00225	PGLPAGMO_04559	PIJOMEFA_01176	CKMNLMEI_01718	AGHBHAPJ_01507	FNMHELAB_03530	EOEENIAE_04328	OMHAOFJN_04547	ICOLCEPD_01413	NHMMFKHA_02630	NEHNEIKB_01176	AAJMOGGJ_02726	HELACHEG_02697	HCDKOANN_00192	FCIDLODI_02372
idnK		gluconate kinase	61	61	1	30	2467				179	530	524	HMFEBHEO_03119	MBNPCMIH_02309	ADEMNNHD_04852	MDEMIAGG_02906	GKNOCEHK_01037	LDEBFFIB_03880	PECHBGDK_02962	IMLKDOAK_02238	IEJNMNOH_01826	LNANCHIB_02627	DOENDADM_01885	CHOLPJMM_01895	MMOGLPMM_00016	JNEOFBDF_00190	CHPPKMFP_00016	BEELLKIH_00194	OICFAKJO_00191	PGOOBAIJ_04625	BHPGANCG_01542	JFDIKODA_03277	NPLKBENA_03148	PBEMJDEM_01411	PGLPAGMO_01288	PIJOMEFA_04563	CKMNLMEI_03421	AGHBHAPJ_03095	FNMHELAB_01252	EOEENIAE_02119	OMHAOFJN_03628	ICOLCEPD_00278	NHMMFKHA_02241	NEHNEIKB_02636	AAJMOGGJ_01741	HELACHEG_03442	HCDKOANN_00785	FCIDLODI_04855
group_2315		hypothetical protein	61	61	1	30	5661				101	101	101	HMFEBHEO_03130	MBNPCMIH_03081	ADEMNNHD_04131	MDEMIAGG_02179	GKNOCEHK_00817	LDEBFFIB_02602	PECHBGDK_02031	IMLKDOAK_00959	IEJNMNOH_02954	LNANCHIB_02218	DOENDADM_03102	CHOLPJMM_02897	MMOGLPMM_01189	JNEOFBDF_01286	CHPPKMFP_01183	BEELLKIH_01186	OICFAKJO_01189	PGOOBAIJ_01279	BHPGANCG_02579	JFDIKODA_02233	NPLKBENA_00536	PBEMJDEM_03119	PGLPAGMO_00200	PIJOMEFA_01378	CKMNLMEI_04623	AGHBHAPJ_00517	FNMHELAB_00617	EOEENIAE_04557	OMHAOFJN_04389	ICOLCEPD_03064	NHMMFKHA_00999	NEHNEIKB_03966	AAJMOGGJ_03000	HELACHEG_01952	HCDKOANN_04808	FCIDLODI_02574
dnaA		chromosomal replication initiation protein DnaA	61	61	1	30	5678				1331	1400	1398	HMFEBHEO_03145	MBNPCMIH_03065	ADEMNNHD_04113	MDEMIAGG_02194	GKNOCEHK_00832	LDEBFFIB_02586	PECHBGDK_02046	IMLKDOAK_00974	IEJNMNOH_02969	LNANCHIB_02233	DOENDADM_03086	CHOLPJMM_02912	MMOGLPMM_01173	JNEOFBDF_01301	CHPPKMFP_01167	BEELLKIH_01170	OICFAKJO_01204	PGOOBAIJ_01263	BHPGANCG_02594	JFDIKODA_02248	NPLKBENA_00551	PBEMJDEM_03134	PGLPAGMO_00184	PIJOMEFA_01362	CKMNLMEI_04607	AGHBHAPJ_00501	FNMHELAB_00632	EOEENIAE_04572	OMHAOFJN_04373	ICOLCEPD_03048	NHMMFKHA_01014	NEHNEIKB_03981	AAJMOGGJ_02984	HELACHEG_01936	HCDKOANN_00001	FCIDLODI_02558
prpC		2-methylcitrate synthase	61	61	1	30	1893				1082	1169	1167	HMFEBHEO_03165	MBNPCMIH_01184	ADEMNNHD_00455	MDEMIAGG_02314	GKNOCEHK_02990	LDEBFFIB_01624	PECHBGDK_04812	IMLKDOAK_04270	IEJNMNOH_04281	LNANCHIB_04925	DOENDADM_05332	CHOLPJMM_04539	MMOGLPMM_01692	JNEOFBDF_01726	CHPPKMFP_01687	BEELLKIH_01399	OICFAKJO_01695	PGOOBAIJ_02374	BHPGANCG_00217	JFDIKODA_05162	NPLKBENA_02127	PBEMJDEM_04307	PGLPAGMO_00681	PIJOMEFA_03989	CKMNLMEI_04189	AGHBHAPJ_04537	FNMHELAB_02875	EOEENIAE_02637	OMHAOFJN_01969	ICOLCEPD_00507	NHMMFKHA_01498	NEHNEIKB_01478	AAJMOGGJ_05046	HELACHEG_00648	HCDKOANN_01305	FCIDLODI_01785
yajF		fructokinase	61	61	1	30	1817				908	1037	948	HMFEBHEO_03190	MBNPCMIH_01160	ADEMNNHD_00479	MDEMIAGG_02338	GKNOCEHK_02966	LDEBFFIB_01600	PECHBGDK_04836	IMLKDOAK_04294	IEJNMNOH_04257	LNANCHIB_04949	DOENDADM_05356	CHOLPJMM_04515	MMOGLPMM_01665	JNEOFBDF_01699	CHPPKMFP_01660	BEELLKIH_01426	OICFAKJO_01668	PGOOBAIJ_02401	BHPGANCG_00193	JFDIKODA_05186	NPLKBENA_02100	PBEMJDEM_04280	PGLPAGMO_00709	PIJOMEFA_03965	CKMNLMEI_04165	AGHBHAPJ_04561	FNMHELAB_02899	EOEENIAE_02661	OMHAOFJN_01993	ICOLCEPD_01512	NHMMFKHA_01522	NEHNEIKB_01502	AAJMOGGJ_05070	HELACHEG_00672	HCDKOANN_01331	FCIDLODI_01809
brnQ		branched-chain amino acid transport system II carrier protein	61	61	1	30	1811				1196	1319	1280	HMFEBHEO_03196	MBNPCMIH_01154	ADEMNNHD_00485	MDEMIAGG_02344	GKNOCEHK_02960	LDEBFFIB_01594	PECHBGDK_04842	IMLKDOAK_04300	IEJNMNOH_04251	LNANCHIB_04955	DOENDADM_05362	CHOLPJMM_04509	MMOGLPMM_01659	JNEOFBDF_01693	CHPPKMFP_01654	BEELLKIH_01432	OICFAKJO_01662	PGOOBAIJ_02407	BHPGANCG_00187	JFDIKODA_05192	NPLKBENA_02094	PBEMJDEM_04274	PGLPAGMO_00715	PIJOMEFA_03959	CKMNLMEI_04159	AGHBHAPJ_04567	FNMHELAB_02905	EOEENIAE_02667	OMHAOFJN_01999	ICOLCEPD_04762	NHMMFKHA_01528	NEHNEIKB_01508	AAJMOGGJ_05076	HELACHEG_00678	HCDKOANN_01337	FCIDLODI_01815
proY		proline-specific permease ProY	61	61	1	30	1810				1370	1532	1420	HMFEBHEO_03197	MBNPCMIH_01153	ADEMNNHD_00486	MDEMIAGG_02345	GKNOCEHK_02959	LDEBFFIB_01593	PECHBGDK_04843	IMLKDOAK_04301	IEJNMNOH_04250	LNANCHIB_04956	DOENDADM_05363	CHOLPJMM_04508	MMOGLPMM_01658	JNEOFBDF_01692	CHPPKMFP_01653	BEELLKIH_01433	OICFAKJO_01661	PGOOBAIJ_02408	BHPGANCG_00186	JFDIKODA_05193	NPLKBENA_02093	PBEMJDEM_04273	PGLPAGMO_00716	PIJOMEFA_03958	CKMNLMEI_04158	AGHBHAPJ_04568	FNMHELAB_02906	EOEENIAE_02668	OMHAOFJN_02000	ICOLCEPD_04834	NHMMFKHA_01529	NEHNEIKB_01509	AAJMOGGJ_05077	HELACHEG_00679	HCDKOANN_01338	FCIDLODI_01816
group_2322		putative TPR repeat protein	61	61	1	30	1773				1511	1511	1511	HMFEBHEO_03236	MBNPCMIH_01114	ADEMNNHD_00525	MDEMIAGG_04022	GKNOCEHK_02921	LDEBFFIB_02771	PECHBGDK_02175	IMLKDOAK_04339	IEJNMNOH_04211	LNANCHIB_02906	DOENDADM_05402	CHOLPJMM_03118	MMOGLPMM_01620	JNEOFBDF_01654	CHPPKMFP_01615	BEELLKIH_01471	OICFAKJO_01623	PGOOBAIJ_02446	BHPGANCG_03124	JFDIKODA_05231	NPLKBENA_02055	PBEMJDEM_04235	PGLPAGMO_00754	PIJOMEFA_01724	CKMNLMEI_04883	AGHBHAPJ_04606	FNMHELAB_02944	EOEENIAE_02505	OMHAOFJN_04129	ICOLCEPD_03432	NHMMFKHA_01567	NEHNEIKB_01547	AAJMOGGJ_05116	HELACHEG_00717	HCDKOANN_01376	FCIDLODI_01854
bolA		BolA family transcriptional regulator	61	61	1	30	1763				248	314	312	HMFEBHEO_03245	MBNPCMIH_01105	ADEMNNHD_00534	MDEMIAGG_04031	GKNOCEHK_02912	LDEBFFIB_02780	PECHBGDK_02166	IMLKDOAK_04348	IEJNMNOH_04202	LNANCHIB_02897	DOENDADM_05411	CHOLPJMM_03109	MMOGLPMM_01611	JNEOFBDF_01645	CHPPKMFP_01606	BEELLKIH_01480	OICFAKJO_01614	PGOOBAIJ_02455	BHPGANCG_03133	JFDIKODA_05241	NPLKBENA_02046	PBEMJDEM_04226	PGLPAGMO_00763	PIJOMEFA_01715	CKMNLMEI_04874	AGHBHAPJ_04615	FNMHELAB_02953	EOEENIAE_02496	OMHAOFJN_04138	ICOLCEPD_03423	NHMMFKHA_01577	NEHNEIKB_01557	AAJMOGGJ_05125	HELACHEG_00727	HCDKOANN_01385	FCIDLODI_01863
malQ		4-alpha-glucanotransferase	61	61	1	30	5282				1958	2078	2076	HMFEBHEO_03283	MBNPCMIH_01409	ADEMNNHD_03754	MDEMIAGG_00640	GKNOCEHK_01164	LDEBFFIB_03097	PECHBGDK_01214	IMLKDOAK_01406	IEJNMNOH_04837	LNANCHIB_03809	DOENDADM_05010	CHOLPJMM_01575	MMOGLPMM_02682	JNEOFBDF_03016	CHPPKMFP_02670	BEELLKIH_02919	OICFAKJO_02655	PGOOBAIJ_03570	BHPGANCG_00567	JFDIKODA_02564	NPLKBENA_01921	PBEMJDEM_00070	PGLPAGMO_04715	PIJOMEFA_01022	CKMNLMEI_01564	AGHBHAPJ_01300	FNMHELAB_03631	EOEENIAE_04175	OMHAOFJN_02815	ICOLCEPD_03134	NHMMFKHA_02780	NEHNEIKB_01326	AAJMOGGJ_00333	HELACHEG_02546	HCDKOANN_00349	FCIDLODI_02220
gntT		gluconate transporter	61	61	1	30	5281				1283	1316	1305	HMFEBHEO_03284	MBNPCMIH_01408	ADEMNNHD_03753	MDEMIAGG_00639	GKNOCEHK_01163	LDEBFFIB_03096	PECHBGDK_01213	IMLKDOAK_01407	IEJNMNOH_04838	LNANCHIB_03808	DOENDADM_05011	CHOLPJMM_01576	MMOGLPMM_02681	JNEOFBDF_03017	CHPPKMFP_02669	BEELLKIH_02920	OICFAKJO_02654	PGOOBAIJ_03571	BHPGANCG_00568	JFDIKODA_02565	NPLKBENA_01922	PBEMJDEM_00069	PGLPAGMO_04716	PIJOMEFA_01021	CKMNLMEI_01563	AGHBHAPJ_01299	FNMHELAB_03630	EOEENIAE_04174	OMHAOFJN_02816	ICOLCEPD_03133	NHMMFKHA_02781	NEHNEIKB_01327	AAJMOGGJ_00334	HELACHEG_02545	HCDKOANN_00350	FCIDLODI_02219
yrfE		putative NTP pyrophosphohydrolase	61	61	1	30	5263				563	596	578	HMFEBHEO_03302	MBNPCMIH_01390	ADEMNNHD_03735	MDEMIAGG_00621	GKNOCEHK_01145	LDEBFFIB_03078	PECHBGDK_01195	IMLKDOAK_01425	IEJNMNOH_04856	LNANCHIB_03790	DOENDADM_05029	CHOLPJMM_01594	MMOGLPMM_02663	JNEOFBDF_03035	CHPPKMFP_02651	BEELLKIH_02938	OICFAKJO_02636	PGOOBAIJ_03589	BHPGANCG_00586	JFDIKODA_02583	NPLKBENA_01940	PBEMJDEM_00051	PGLPAGMO_04734	PIJOMEFA_01003	CKMNLMEI_01545	AGHBHAPJ_01281	FNMHELAB_03612	EOEENIAE_04156	OMHAOFJN_02834	ICOLCEPD_03115	NHMMFKHA_02799	NEHNEIKB_01345	AAJMOGGJ_00352	HELACHEG_02527	HCDKOANN_00368	FCIDLODI_02201
yrfD		DNA utilization protein HofM	61	61	1	30	5261				599	779	737	HMFEBHEO_03304	MBNPCMIH_01388	ADEMNNHD_03732	MDEMIAGG_00619	GKNOCEHK_01143	LDEBFFIB_03076	PECHBGDK_01193	IMLKDOAK_01427	IEJNMNOH_04858	LNANCHIB_03788	DOENDADM_05031	CHOLPJMM_01596	MMOGLPMM_02661	JNEOFBDF_03037	CHPPKMFP_02649	BEELLKIH_02940	OICFAKJO_02634	PGOOBAIJ_03591	BHPGANCG_00588	JFDIKODA_02585	NPLKBENA_01942	PBEMJDEM_00049	PGLPAGMO_04736	PIJOMEFA_01001	CKMNLMEI_01543	AGHBHAPJ_01279	FNMHELAB_03610	EOEENIAE_04154	OMHAOFJN_02836	ICOLCEPD_03113	NHMMFKHA_02801	NEHNEIKB_01347	AAJMOGGJ_00354	HELACHEG_02525	HCDKOANN_00370	FCIDLODI_02199
gph		phosphoglycolate phosphatase	61	61	1	30	5250				686	758	756	HMFEBHEO_03314	MBNPCMIH_01378	ADEMNNHD_03722	MDEMIAGG_00609	GKNOCEHK_01133	LDEBFFIB_03066	PECHBGDK_01183	IMLKDOAK_01437	IEJNMNOH_04868	LNANCHIB_03778	DOENDADM_05041	CHOLPJMM_01606	MMOGLPMM_02651	JNEOFBDF_03047	CHPPKMFP_02639	BEELLKIH_02950	OICFAKJO_02624	PGOOBAIJ_03601	BHPGANCG_00598	JFDIKODA_02595	NPLKBENA_01952	PBEMJDEM_00039	PGLPAGMO_04746	PIJOMEFA_00990	CKMNLMEI_01532	AGHBHAPJ_01269	FNMHELAB_03600	EOEENIAE_04144	OMHAOFJN_02846	ICOLCEPD_03103	NHMMFKHA_02811	NEHNEIKB_01357	AAJMOGGJ_00364	HELACHEG_02515	HCDKOANN_00380	FCIDLODI_02189
group_2329		hypothetical protein	61	61	1	30	5238				272	272	272	HMFEBHEO_03325	MBNPCMIH_01367	ADEMNNHD_03710	MDEMIAGG_01358	GKNOCEHK_01122	LDEBFFIB_03477	PECHBGDK_03376	IMLKDOAK_01448	IEJNMNOH_04879	LNANCHIB_02246	DOENDADM_05052	CHOLPJMM_01617	MMOGLPMM_02639	JNEOFBDF_03059	CHPPKMFP_02627	BEELLKIH_02962	OICFAKJO_02612	PGOOBAIJ_03613	BHPGANCG_00609	JFDIKODA_02606	NPLKBENA_01964	PBEMJDEM_00027	PGLPAGMO_04758	PIJOMEFA_00979	CKMNLMEI_01521	AGHBHAPJ_04194	FNMHELAB_03589	EOEENIAE_04133	OMHAOFJN_00957	ICOLCEPD_04104	NHMMFKHA_02822	NEHNEIKB_01368	AAJMOGGJ_00375	HELACHEG_02504	HCDKOANN_00392	FCIDLODI_02177
group_2330		monooxygenase	61	61	1	30	5228				149	311	271	HMFEBHEO_03335	MBNPCMIH_01357	ADEMNNHD_03700	MDEMIAGG_01368	GKNOCEHK_01112	LDEBFFIB_03487	PECHBGDK_03366	IMLKDOAK_01458	IEJNMNOH_04889	LNANCHIB_02256	DOENDADM_05062	CHOLPJMM_01627	MMOGLPMM_02629	JNEOFBDF_03069	CHPPKMFP_02617	BEELLKIH_02972	OICFAKJO_02602	PGOOBAIJ_03623	BHPGANCG_00619	JFDIKODA_02616	NPLKBENA_01974	PBEMJDEM_00017	PGLPAGMO_04768	PIJOMEFA_00969	CKMNLMEI_01511	AGHBHAPJ_04204	FNMHELAB_03579	EOEENIAE_04123	OMHAOFJN_00967	ICOLCEPD_04114	NHMMFKHA_02832	NEHNEIKB_01378	AAJMOGGJ_00385	HELACHEG_02494	HCDKOANN_00402	FCIDLODI_02167
slyD		peptidylprolyl isomerase	61	61	1	30	5221				539	590	579	HMFEBHEO_03341	MBNPCMIH_01351	ADEMNNHD_03694	MDEMIAGG_01374	GKNOCEHK_01106	LDEBFFIB_03493	PECHBGDK_03360	IMLKDOAK_01464	IEJNMNOH_04895	LNANCHIB_02262	DOENDADM_05068	CHOLPJMM_01633	MMOGLPMM_02623	JNEOFBDF_03075	CHPPKMFP_02611	BEELLKIH_02978	OICFAKJO_02596	PGOOBAIJ_03629	BHPGANCG_00625	JFDIKODA_02622	NPLKBENA_01980	PBEMJDEM_00011	PGLPAGMO_04774	PIJOMEFA_00963	CKMNLMEI_01505	AGHBHAPJ_04210	FNMHELAB_03573	EOEENIAE_04117	OMHAOFJN_00973	ICOLCEPD_04120	NHMMFKHA_02838	NEHNEIKB_01384	AAJMOGGJ_00391	HELACHEG_02488	HCDKOANN_00408	FCIDLODI_02161
yheM		sulfurtransferase TusC	61	61	1	30	5216				149	356	352	HMFEBHEO_03346	MBNPCMIH_01346	ADEMNNHD_03689	MDEMIAGG_01379	GKNOCEHK_01101	LDEBFFIB_03498	PECHBGDK_03355	IMLKDOAK_01469	IEJNMNOH_04900	LNANCHIB_02267	DOENDADM_05073	CHOLPJMM_01638	MMOGLPMM_02618	JNEOFBDF_03080	CHPPKMFP_02606	BEELLKIH_02983	OICFAKJO_02591	PGOOBAIJ_03634	BHPGANCG_00630	JFDIKODA_02627	NPLKBENA_01985	PBEMJDEM_00006	PGLPAGMO_04779	PIJOMEFA_00958	CKMNLMEI_01500	AGHBHAPJ_04215	FNMHELAB_03568	EOEENIAE_04112	OMHAOFJN_00978	ICOLCEPD_04125	NHMMFKHA_02843	NEHNEIKB_01389	AAJMOGGJ_00396	HELACHEG_02483	HCDKOANN_00413	FCIDLODI_02156
hopD		prepilin peptidase	61	61	1	30	5208				203	467	462	HMFEBHEO_03354	MBNPCMIH_04069	ADEMNNHD_03681	MDEMIAGG_04925	GKNOCEHK_03825	LDEBFFIB_03909	PECHBGDK_03549	IMLKDOAK_03543	IEJNMNOH_04908	LNANCHIB_02275	DOENDADM_05081	CHOLPJMM_03835	MMOGLPMM_01953	JNEOFBDF_02055	CHPPKMFP_02039	BEELLKIH_02039	OICFAKJO_02017	PGOOBAIJ_02234	BHPGANCG_00638	JFDIKODA_02635	NPLKBENA_00457	PBEMJDEM_03610	PGLPAGMO_03073	PIJOMEFA_01751	CKMNLMEI_03099	AGHBHAPJ_04223	FNMHELAB_02384	EOEENIAE_03608	OMHAOFJN_00986	ICOLCEPD_03786	NHMMFKHA_02956	NEHNEIKB_03566	AAJMOGGJ_04167	HELACHEG_03225	HCDKOANN_00421	FCIDLODI_04262
group_2334		putative outer membrane protein	61	61	1	30	5719				503	557	544	HMFEBHEO_03400	MBNPCMIH_05108	ADEMNNHD_01575	MDEMIAGG_02994	GKNOCEHK_04506	LDEBFFIB_03626	PECHBGDK_00288	IMLKDOAK_02959	IEJNMNOH_00231	LNANCHIB_02724	DOENDADM_00266	CHOLPJMM_03047	MMOGLPMM_02075	JNEOFBDF_02156	CHPPKMFP_02076	BEELLKIH_02064	OICFAKJO_02068	PGOOBAIJ_02005	BHPGANCG_03051	JFDIKODA_04039	NPLKBENA_01228	PBEMJDEM_03667	PGLPAGMO_01305	PIJOMEFA_04628	CKMNLMEI_01263	AGHBHAPJ_03606	FNMHELAB_04935	EOEENIAE_03572	OMHAOFJN_04345	ICOLCEPD_00249	NHMMFKHA_04560	NEHNEIKB_03873	AAJMOGGJ_00425	HELACHEG_02253	HCDKOANN_03313	FCIDLODI_04685
group_2336		putative ketoamine kinase	61	61	1	30	7743				710	860	857	HMFEBHEO_03428	MBNPCMIH_04622	ADEMNNHD_02548	MDEMIAGG_03938	GKNOCEHK_04253	LDEBFFIB_04475	PECHBGDK_04629	IMLKDOAK_03728	IEJNMNOH_04683	LNANCHIB_04312	DOENDADM_04895	CHOLPJMM_03412	MMOGLPMM_03929	JNEOFBDF_04597	CHPPKMFP_03989	BEELLKIH_03541	OICFAKJO_03504	PGOOBAIJ_04308	BHPGANCG_04423	JFDIKODA_03583	NPLKBENA_03806	PBEMJDEM_03395	PGLPAGMO_03631	PIJOMEFA_02310	CKMNLMEI_00136	AGHBHAPJ_00555	FNMHELAB_01925	EOEENIAE_00657	OMHAOFJN_03921	ICOLCEPD_00826	NHMMFKHA_03186	NEHNEIKB_04415	AAJMOGGJ_04927	HELACHEG_00393	HCDKOANN_02276	FCIDLODI_00580
group_2337		endonuclease	61	61	1	30	7749				608	854	801	HMFEBHEO_03434	MBNPCMIH_04616	ADEMNNHD_02542	MDEMIAGG_03932	GKNOCEHK_04247	LDEBFFIB_04481	PECHBGDK_04623	IMLKDOAK_03722	IEJNMNOH_04677	LNANCHIB_04306	DOENDADM_04901	CHOLPJMM_03406	MMOGLPMM_03923	JNEOFBDF_04591	CHPPKMFP_03995	BEELLKIH_03535	OICFAKJO_03498	PGOOBAIJ_04302	BHPGANCG_04429	JFDIKODA_03577	NPLKBENA_03800	PBEMJDEM_03389	PGLPAGMO_03637	PIJOMEFA_02316	CKMNLMEI_00142	AGHBHAPJ_00561	FNMHELAB_01919	EOEENIAE_00651	OMHAOFJN_03927	ICOLCEPD_00820	NHMMFKHA_03180	NEHNEIKB_04409	AAJMOGGJ_04921	HELACHEG_00387	HCDKOANN_02282	FCIDLODI_00574
ycfC		unknown membrane associated protein	61	61	1	30	4848				449	641	637	HMFEBHEO_03459	MBNPCMIH_04951	ADEMNNHD_02656	MDEMIAGG_02127	GKNOCEHK_03416	LDEBFFIB_03452	PECHBGDK_03232	IMLKDOAK_03387	IEJNMNOH_00033	LNANCHIB_03607	DOENDADM_00066	CHOLPJMM_03686	MMOGLPMM_04038	JNEOFBDF_00956	CHPPKMFP_03880	BEELLKIH_03650	OICFAKJO_03613	PGOOBAIJ_00847	BHPGANCG_03695	JFDIKODA_03076	NPLKBENA_03915	PBEMJDEM_03504	PGLPAGMO_03907	PIJOMEFA_02186	CKMNLMEI_04246	AGHBHAPJ_01970	FNMHELAB_04190	EOEENIAE_03819	OMHAOFJN_04966	ICOLCEPD_01941	NHMMFKHA_00859	NEHNEIKB_03050	AAJMOGGJ_00085	HELACHEG_02871	HCDKOANN_02166	FCIDLODI_05098
group_2339		putative inner membrane protein	61	61	1	30	6992				281	311	310	HMFEBHEO_03473	MBNPCMIH_02421	ADEMNNHD_01840	MDEMIAGG_00035	GKNOCEHK_03541	LDEBFFIB_05084	PECHBGDK_04953	IMLKDOAK_03959	IEJNMNOH_02008	LNANCHIB_00094	DOENDADM_02008	CHOLPJMM_00963	MMOGLPMM_03423	JNEOFBDF_03862	CHPPKMFP_03410	BEELLKIH_04069	OICFAKJO_03341	PGOOBAIJ_01673	BHPGANCG_01464	JFDIKODA_03987	NPLKBENA_03649	PBEMJDEM_02797	PGLPAGMO_02531	PIJOMEFA_01895	CKMNLMEI_00647	AGHBHAPJ_00235	FNMHELAB_03191	EOEENIAE_00811	OMHAOFJN_04897	ICOLCEPD_02690	NHMMFKHA_04388	NEHNEIKB_03522	AAJMOGGJ_01874	HELACHEG_02423	HCDKOANN_02968	FCIDLODI_04975
group_2347		putative cell wall-associated hydrolase	61	61	1	30	7090				1433	1469	1433	HMFEBHEO_03524	MBNPCMIH_02370	ADEMNNHD_01893	MDEMIAGG_02459	GKNOCEHK_02753	LDEBFFIB_05032	PECHBGDK_05005	IMLKDOAK_02689	IEJNMNOH_01957	LNANCHIB_00146	DOENDADM_02059	CHOLPJMM_03598	MMOGLPMM_03474	JNEOFBDF_03810	CHPPKMFP_03458	BEELLKIH_04080	OICFAKJO_03290	PGOOBAIJ_01622	BHPGANCG_03353	JFDIKODA_02193	NPLKBENA_03598	PBEMJDEM_02746	PGLPAGMO_02584	PIJOMEFA_01647	CKMNLMEI_04024	AGHBHAPJ_02942	FNMHELAB_00683	EOEENIAE_04950	OMHAOFJN_01593	ICOLCEPD_03976	NHMMFKHA_05165	NEHNEIKB_00718	AAJMOGGJ_01925	HELACHEG_02241	HCDKOANN_02916	FCIDLODI_01458
group_2348		putative glucose-6-phosphate dehydrogenase	61	61	1	30	7091				191	326	283	HMFEBHEO_03525	MBNPCMIH_02369	ADEMNNHD_01894	MDEMIAGG_02460	GKNOCEHK_02754	LDEBFFIB_05031	PECHBGDK_05006	IMLKDOAK_02688	IEJNMNOH_01956	LNANCHIB_00147	DOENDADM_02060	CHOLPJMM_03599	MMOGLPMM_03475	JNEOFBDF_03809	CHPPKMFP_03459	BEELLKIH_04081	OICFAKJO_03289	PGOOBAIJ_01621	BHPGANCG_03354	JFDIKODA_02192	NPLKBENA_03597	PBEMJDEM_02745	PGLPAGMO_02585	PIJOMEFA_01648	CKMNLMEI_04025	AGHBHAPJ_02941	FNMHELAB_00684	EOEENIAE_04949	OMHAOFJN_01592	ICOLCEPD_03975	NHMMFKHA_05166	NEHNEIKB_00719	AAJMOGGJ_01926	HELACHEG_02240	HCDKOANN_02915	FCIDLODI_01457
ftn		ferritin	61	61	1	30	7096				497	545	497	HMFEBHEO_03530	MBNPCMIH_02364	ADEMNNHD_01899	MDEMIAGG_02465	GKNOCEHK_02759	LDEBFFIB_05026	PECHBGDK_05011	IMLKDOAK_02683	IEJNMNOH_01951	LNANCHIB_00152	DOENDADM_02065	CHOLPJMM_03604	MMOGLPMM_03480	JNEOFBDF_03804	CHPPKMFP_03464	BEELLKIH_04086	OICFAKJO_03284	PGOOBAIJ_01616	BHPGANCG_03359	JFDIKODA_02187	NPLKBENA_03592	PBEMJDEM_02740	PGLPAGMO_02591	PIJOMEFA_01653	CKMNLMEI_04030	AGHBHAPJ_02936	FNMHELAB_00689	EOEENIAE_04944	OMHAOFJN_01587	ICOLCEPD_03970	NHMMFKHA_05171	NEHNEIKB_00724	AAJMOGGJ_01931	HELACHEG_02235	HCDKOANN_02910	FCIDLODI_01452
otsA		alpha,alpha-trehalose-phosphate synthase	61	61	1	30	7104				1343	1421	1418	HMFEBHEO_03538	MBNPCMIH_03478	ADEMNNHD_01905	MDEMIAGG_02471	GKNOCEHK_02765	LDEBFFIB_05020	PECHBGDK_05017	IMLKDOAK_02677	IEJNMNOH_03281	LNANCHIB_00158	DOENDADM_03297	CHOLPJMM_03610	MMOGLPMM_03486	JNEOFBDF_03798	CHPPKMFP_03470	BEELLKIH_04092	OICFAKJO_03278	PGOOBAIJ_01610	BHPGANCG_03365	JFDIKODA_02181	NPLKBENA_03586	PBEMJDEM_02734	PGLPAGMO_02597	PIJOMEFA_01659	CKMNLMEI_04036	AGHBHAPJ_02930	FNMHELAB_00695	EOEENIAE_04938	OMHAOFJN_01581	ICOLCEPD_03964	NHMMFKHA_05177	NEHNEIKB_00730	AAJMOGGJ_03274	HELACHEG_02229	HCDKOANN_02904	FCIDLODI_01446
btuC		vitamin B12 ABC transporter permease BtuC	61	61	1	30	7760				869	980	978	HMFEBHEO_03583	MBNPCMIH_04139	ADEMNNHD_02532	MDEMIAGG_03920	GKNOCEHK_04671	LDEBFFIB_04493	PECHBGDK_04611	IMLKDOAK_03710	IEJNMNOH_04095	LNANCHIB_04294	DOENDADM_04158	CHOLPJMM_03394	MMOGLPMM_03911	JNEOFBDF_04579	CHPPKMFP_04007	BEELLKIH_03523	OICFAKJO_03486	PGOOBAIJ_04290	BHPGANCG_04441	JFDIKODA_04051	NPLKBENA_03788	PBEMJDEM_03377	PGLPAGMO_03649	PIJOMEFA_02328	CKMNLMEI_00154	AGHBHAPJ_00621	FNMHELAB_01907	EOEENIAE_00639	OMHAOFJN_03939	ICOLCEPD_00808	NHMMFKHA_03168	NEHNEIKB_02321	AAJMOGGJ_04257	HELACHEG_00375	HCDKOANN_02294	FCIDLODI_00562
btuE		glutathione peroxidase	61	61	1	30	7761				428	551	546	HMFEBHEO_03584	MBNPCMIH_04138	ADEMNNHD_02531	MDEMIAGG_03919	GKNOCEHK_04672	LDEBFFIB_04494	PECHBGDK_04610	IMLKDOAK_03709	IEJNMNOH_04094	LNANCHIB_04293	DOENDADM_04159	CHOLPJMM_03393	MMOGLPMM_03910	JNEOFBDF_04578	CHPPKMFP_04008	BEELLKIH_03522	OICFAKJO_03485	PGOOBAIJ_04289	BHPGANCG_04442	JFDIKODA_04050	NPLKBENA_03787	PBEMJDEM_03376	PGLPAGMO_03650	PIJOMEFA_02329	CKMNLMEI_00155	AGHBHAPJ_00622	FNMHELAB_01906	EOEENIAE_00638	OMHAOFJN_03940	ICOLCEPD_00807	NHMMFKHA_03167	NEHNEIKB_02320	AAJMOGGJ_04258	HELACHEG_00374	HCDKOANN_02295	FCIDLODI_00561
ydiA		phosphoenolpyruvate synthase regulatory protein	61	61	1	30	7769				833	890	833	HMFEBHEO_03592	MBNPCMIH_04130	ADEMNNHD_02524	MDEMIAGG_03912	GKNOCEHK_04679	LDEBFFIB_04501	PECHBGDK_04603	IMLKDOAK_03702	IEJNMNOH_04086	LNANCHIB_04286	DOENDADM_04167	CHOLPJMM_03386	MMOGLPMM_03903	JNEOFBDF_04571	CHPPKMFP_04015	BEELLKIH_03515	OICFAKJO_03478	PGOOBAIJ_04282	BHPGANCG_04449	JFDIKODA_04043	NPLKBENA_03780	PBEMJDEM_03369	PGLPAGMO_03657	PIJOMEFA_02335	CKMNLMEI_00161	AGHBHAPJ_00629	FNMHELAB_01899	EOEENIAE_00631	OMHAOFJN_03947	ICOLCEPD_00800	NHMMFKHA_03160	NEHNEIKB_02313	AAJMOGGJ_04266	HELACHEG_00367	HCDKOANN_02302	FCIDLODI_00554
group_2355		hypothetical protein	61	61	1	30	7195				221	476	442	HMFEBHEO_03602	MBNPCMIH_04693	ADEMNNHD_01989	MDEMIAGG_04862	GKNOCEHK_01561	LDEBFFIB_00983	PECHBGDK_01088	IMLKDOAK_03420	IEJNMNOH_04711	LNANCHIB_01008	DOENDADM_04903	CHOLPJMM_02795	MMOGLPMM_03568	JNEOFBDF_03716	CHPPKMFP_03552	BEELLKIH_04174	OICFAKJO_03197	PGOOBAIJ_01529	BHPGANCG_00429	JFDIKODA_02124	NPLKBENA_03513	PBEMJDEM_02661	PGLPAGMO_02679	PIJOMEFA_02379	CKMNLMEI_01490	AGHBHAPJ_00796	FNMHELAB_01544	EOEENIAE_02050	OMHAOFJN_04330	ICOLCEPD_03693	NHMMFKHA_01091	NEHNEIKB_04055	AAJMOGGJ_04941	HELACHEG_03614	HCDKOANN_02824	FCIDLODI_01010
proQ		RNA chaperone ProQ	61	61	1	30	7208				419	686	681	HMFEBHEO_03614	MBNPCMIH_04705	ADEMNNHD_02000	MDEMIAGG_04850	GKNOCEHK_01573	LDEBFFIB_00971	PECHBGDK_01100	IMLKDOAK_03408	IEJNMNOH_04699	LNANCHIB_01020	DOENDADM_04915	CHOLPJMM_02807	MMOGLPMM_03580	JNEOFBDF_03704	CHPPKMFP_03564	BEELLKIH_04186	OICFAKJO_03185	PGOOBAIJ_01517	BHPGANCG_00441	JFDIKODA_02137	NPLKBENA_03501	PBEMJDEM_02649	PGLPAGMO_02691	PIJOMEFA_02367	CKMNLMEI_01478	AGHBHAPJ_00808	FNMHELAB_01556	EOEENIAE_02038	OMHAOFJN_04318	ICOLCEPD_03681	NHMMFKHA_01104	NEHNEIKB_04068	AAJMOGGJ_04953	HELACHEG_03601	HCDKOANN_02812	FCIDLODI_00998
hycE		hydrogenase 3 large subunit	61	61	1	30	3656				254	1709	1255	HMFEBHEO_03632	MBNPCMIH_03981	ADEMNNHD_03050	MDEMIAGG_01658	GKNOCEHK_01742	LDEBFFIB_02409	PECHBGDK_03658	IMLKDOAK_04627	IEJNMNOH_03945	LNANCHIB_03333	DOENDADM_03901	CHOLPJMM_04761	MMOGLPMM_02225	JNEOFBDF_02515	CHPPKMFP_02431	BEELLKIH_02430	OICFAKJO_02434	PGOOBAIJ_02914	BHPGANCG_04058	JFDIKODA_01421	NPLKBENA_02402	PBEMJDEM_01010	PGLPAGMO_03244	PIJOMEFA_02045	CKMNLMEI_03591	AGHBHAPJ_00986	FNMHELAB_04372	EOEENIAE_01741	OMHAOFJN_02971	ICOLCEPD_02606	NHMMFKHA_04076	NEHNEIKB_00570	AAJMOGGJ_04084	HELACHEG_01712	HCDKOANN_03882	FCIDLODI_03068
group_2359		hypothetical protein	61	61	1	30	3661				809	809	809	HMFEBHEO_03637	MBNPCMIH_03986	ADEMNNHD_03045	MDEMIAGG_01663	GKNOCEHK_01737	LDEBFFIB_02404	PECHBGDK_03653	IMLKDOAK_04632	IEJNMNOH_03950	LNANCHIB_03338	DOENDADM_03906	CHOLPJMM_04756	MMOGLPMM_02220	JNEOFBDF_02520	CHPPKMFP_02436	BEELLKIH_02435	OICFAKJO_02439	PGOOBAIJ_02909	BHPGANCG_04063	JFDIKODA_01426	NPLKBENA_02397	PBEMJDEM_01005	PGLPAGMO_03239	PIJOMEFA_02040	CKMNLMEI_03586	AGHBHAPJ_00991	FNMHELAB_04377	EOEENIAE_01746	OMHAOFJN_02966	ICOLCEPD_02611	NHMMFKHA_04081	NEHNEIKB_00575	AAJMOGGJ_04079	HELACHEG_01717	HCDKOANN_03877	FCIDLODI_03063
srlE		PTS glucitol/sorbitol transporter subunit IIB	61	61	1	30	3672				914	971	969	HMFEBHEO_03648	MBNPCMIH_03997	ADEMNNHD_03034	MDEMIAGG_01674	GKNOCEHK_01726	LDEBFFIB_02393	PECHBGDK_03642	IMLKDOAK_04643	IEJNMNOH_03961	LNANCHIB_03349	DOENDADM_03917	CHOLPJMM_04745	MMOGLPMM_02208	JNEOFBDF_02532	CHPPKMFP_02448	BEELLKIH_02447	OICFAKJO_02451	PGOOBAIJ_02897	BHPGANCG_04074	JFDIKODA_01437	NPLKBENA_02385	PBEMJDEM_00993	PGLPAGMO_03227	PIJOMEFA_02029	CKMNLMEI_03575	AGHBHAPJ_01002	FNMHELAB_04388	EOEENIAE_01757	OMHAOFJN_02955	ICOLCEPD_02622	NHMMFKHA_04092	NEHNEIKB_00586	AAJMOGGJ_04068	HELACHEG_01728	HCDKOANN_03866	FCIDLODI_03052
yqaA		Inner membrane protein YqaA	61	61	1	30	3683				413	425	424	HMFEBHEO_03661	MBNPCMIH_04396	ADEMNNHD_03020	MDEMIAGG_01690	GKNOCEHK_02383	LDEBFFIB_02376	PECHBGDK_03626	IMLKDOAK_04658	IEJNMNOH_04422	LNANCHIB_03363	DOENDADM_04575	CHOLPJMM_04730	MMOGLPMM_02195	JNEOFBDF_02545	CHPPKMFP_02461	BEELLKIH_02460	OICFAKJO_02464	PGOOBAIJ_02884	BHPGANCG_04089	JFDIKODA_01452	NPLKBENA_02372	PBEMJDEM_00980	PGLPAGMO_03213	PIJOMEFA_02013	CKMNLMEI_03559	AGHBHAPJ_00003	FNMHELAB_04404	EOEENIAE_01773	OMHAOFJN_02940	ICOLCEPD_02635	NHMMFKHA_04108	NEHNEIKB_00602	AAJMOGGJ_04629	HELACHEG_01743	HCDKOANN_03853	FCIDLODI_03036
group_2362		MFS transporter	61	61	1	30	3690				1124	1184	1180	HMFEBHEO_03670	MBNPCMIH_04387	ADEMNNHD_03011	MDEMIAGG_01699	GKNOCEHK_02374	LDEBFFIB_02367	PECHBGDK_03617	IMLKDOAK_04667	IEJNMNOH_04431	LNANCHIB_03372	DOENDADM_04584	CHOLPJMM_04721	MMOGLPMM_02185	JNEOFBDF_02555	CHPPKMFP_02471	BEELLKIH_02470	OICFAKJO_02474	PGOOBAIJ_02874	BHPGANCG_04098	JFDIKODA_01461	NPLKBENA_02362	PBEMJDEM_00970	PGLPAGMO_03203	PIJOMEFA_02004	CKMNLMEI_03550	AGHBHAPJ_00012	FNMHELAB_04413	EOEENIAE_01782	OMHAOFJN_02931	ICOLCEPD_02644	NHMMFKHA_04117	NEHNEIKB_00611	AAJMOGGJ_04620	HELACHEG_01752	HCDKOANN_03843	FCIDLODI_03027
nrdH		NrdH-redoxin	61	61	1	30	3698				245	260	245	HMFEBHEO_03678	MBNPCMIH_03327	ADEMNNHD_03003	MDEMIAGG_01706	GKNOCEHK_02367	LDEBFFIB_02360	PECHBGDK_03610	IMLKDOAK_04674	IEJNMNOH_03105	LNANCHIB_03379	DOENDADM_03183	CHOLPJMM_04714	MMOGLPMM_02178	JNEOFBDF_02562	CHPPKMFP_02478	BEELLKIH_02477	OICFAKJO_02481	PGOOBAIJ_02867	BHPGANCG_04105	JFDIKODA_01468	NPLKBENA_02355	PBEMJDEM_00963	PGLPAGMO_03196	PIJOMEFA_01997	CKMNLMEI_03543	AGHBHAPJ_00019	FNMHELAB_04420	EOEENIAE_01789	OMHAOFJN_02924	ICOLCEPD_02651	NHMMFKHA_04124	NEHNEIKB_00618	AAJMOGGJ_03158	HELACHEG_01759	HCDKOANN_03836	FCIDLODI_03020
group_2364		alkylhydroperoxidase	61	61	1	30	3699				374	431	430	HMFEBHEO_03679	MBNPCMIH_03328	ADEMNNHD_03002	MDEMIAGG_01707	GKNOCEHK_02366	LDEBFFIB_02359	PECHBGDK_03609	IMLKDOAK_04675	IEJNMNOH_03104	LNANCHIB_03380	DOENDADM_03184	CHOLPJMM_04713	MMOGLPMM_02177	JNEOFBDF_02563	CHPPKMFP_02479	BEELLKIH_02478	OICFAKJO_02482	PGOOBAIJ_02866	BHPGANCG_04106	JFDIKODA_01469	NPLKBENA_02354	PBEMJDEM_00962	PGLPAGMO_03195	PIJOMEFA_01996	CKMNLMEI_03542	AGHBHAPJ_00020	FNMHELAB_04421	EOEENIAE_01790	OMHAOFJN_02923	ICOLCEPD_02652	NHMMFKHA_04125	NEHNEIKB_00619	AAJMOGGJ_03157	HELACHEG_01760	HCDKOANN_03835	FCIDLODI_03019
group_2365		L-alanine exporter AlaE	61	61	1	30	3703				389	449	435	HMFEBHEO_03683	MBNPCMIH_03332	ADEMNNHD_02998	MDEMIAGG_01711	GKNOCEHK_02362	LDEBFFIB_02355	PECHBGDK_03605	IMLKDOAK_04679	IEJNMNOH_03100	LNANCHIB_03384	DOENDADM_03188	CHOLPJMM_04709	MMOGLPMM_02173	JNEOFBDF_02567	CHPPKMFP_02483	BEELLKIH_02482	OICFAKJO_02486	PGOOBAIJ_02862	BHPGANCG_04110	JFDIKODA_01473	NPLKBENA_02350	PBEMJDEM_00958	PGLPAGMO_03191	PIJOMEFA_01992	CKMNLMEI_03538	AGHBHAPJ_00024	FNMHELAB_04425	EOEENIAE_01794	OMHAOFJN_02919	ICOLCEPD_02656	NHMMFKHA_04129	NEHNEIKB_00623	AAJMOGGJ_03153	HELACHEG_01764	HCDKOANN_03831	FCIDLODI_03015
gabP		GABA permease	61	61	1	30	3711				1223	1400	1397	HMFEBHEO_03691	MBNPCMIH_03340	ADEMNNHD_02990	MDEMIAGG_01719	GKNOCEHK_02354	LDEBFFIB_02347	PECHBGDK_03597	IMLKDOAK_04687	IEJNMNOH_03092	LNANCHIB_03392	DOENDADM_03196	CHOLPJMM_04701	MMOGLPMM_02165	JNEOFBDF_02575	CHPPKMFP_02491	BEELLKIH_02490	OICFAKJO_02494	PGOOBAIJ_02854	BHPGANCG_04118	JFDIKODA_01481	NPLKBENA_02342	PBEMJDEM_00950	PGLPAGMO_03183	PIJOMEFA_01984	CKMNLMEI_03530	AGHBHAPJ_00032	FNMHELAB_04433	EOEENIAE_01802	OMHAOFJN_02911	ICOLCEPD_02664	NHMMFKHA_04137	NEHNEIKB_00631	AAJMOGGJ_03145	HELACHEG_01772	HCDKOANN_03823	FCIDLODI_03007
gabT		4-aminobutyrate--2-oxoglutarate transaminase	61	61	1	30	3712				581	1283	1271	HMFEBHEO_03692	MBNPCMIH_03341	ADEMNNHD_02989	MDEMIAGG_01720	GKNOCEHK_02353	LDEBFFIB_02346	PECHBGDK_03596	IMLKDOAK_04688	IEJNMNOH_03091	LNANCHIB_03393	DOENDADM_03197	CHOLPJMM_04700	MMOGLPMM_02164	JNEOFBDF_02576	CHPPKMFP_02492	BEELLKIH_02491	OICFAKJO_02495	PGOOBAIJ_02853	BHPGANCG_04119	JFDIKODA_01482	NPLKBENA_02341	PBEMJDEM_00949	PGLPAGMO_03182	PIJOMEFA_01983	CKMNLMEI_03529	AGHBHAPJ_00033	FNMHELAB_04434	EOEENIAE_01803	OMHAOFJN_02910	ICOLCEPD_02665	NHMMFKHA_04138	NEHNEIKB_00632	AAJMOGGJ_03144	HELACHEG_01773	HCDKOANN_03822	FCIDLODI_03006
mig-14		antimicrobial resistance protein Mig-14	61	61	1	30	3727				818	896	871	HMFEBHEO_03704	MBNPCMIH_03353	ADEMNNHD_02977	MDEMIAGG_01732	GKNOCEHK_02342	LDEBFFIB_02335	PECHBGDK_03584	IMLKDOAK_04699	IEJNMNOH_03079	LNANCHIB_03405	DOENDADM_03209	CHOLPJMM_04688	MMOGLPMM_02151	JNEOFBDF_02589	CHPPKMFP_02505	BEELLKIH_02504	OICFAKJO_02508	PGOOBAIJ_02840	BHPGANCG_02535	JFDIKODA_01494	NPLKBENA_02328	PBEMJDEM_00936	PGLPAGMO_03169	PIJOMEFA_01971	CKMNLMEI_03517	AGHBHAPJ_00045	FNMHELAB_04445	EOEENIAE_01815	OMHAOFJN_02899	ICOLCEPD_02676	NHMMFKHA_04150	NEHNEIKB_00644	AAJMOGGJ_03132	HELACHEG_01785	HCDKOANN_03810	FCIDLODI_02995
iroB		putative glycosyl transferase	61	61	1	30	3737				902	1115	1111	HMFEBHEO_03712	MBNPCMIH_03361	ADEMNNHD_02969	MDEMIAGG_01740	GKNOCEHK_02334	LDEBFFIB_02327	PECHBGDK_03576	IMLKDOAK_04707	IEJNMNOH_03071	LNANCHIB_03413	DOENDADM_03217	CHOLPJMM_04680	MMOGLPMM_02144	JNEOFBDF_02596	CHPPKMFP_02512	BEELLKIH_02511	OICFAKJO_02515	PGOOBAIJ_02833	BHPGANCG_02527	JFDIKODA_01502	NPLKBENA_02321	PBEMJDEM_00929	PGLPAGMO_03162	PIJOMEFA_01963	CKMNLMEI_03509	AGHBHAPJ_00053	FNMHELAB_04453	EOEENIAE_01823	OMHAOFJN_02891	ICOLCEPD_02684	NHMMFKHA_04158	NEHNEIKB_00652	AAJMOGGJ_03124	HELACHEG_01793	HCDKOANN_03803	FCIDLODI_02987
amiC		N-acetylmuramoyl-L-alanine amidase	61	61	1	30	3497				1139	1253	1251	HMFEBHEO_03727	MBNPCMIH_02731	ADEMNNHD_03204	MDEMIAGG_01506	GKNOCEHK_00149	LDEBFFIB_02561	PECHBGDK_03811	IMLKDOAK_02570	IEJNMNOH_02375	LNANCHIB_03181	DOENDADM_02473	CHOLPJMM_00751	MMOGLPMM_02380	JNEOFBDF_02359	CHPPKMFP_02276	BEELLKIH_02275	OICFAKJO_02278	PGOOBAIJ_03069	BHPGANCG_03906	JFDIKODA_01270	NPLKBENA_02557	PBEMJDEM_01165	PGLPAGMO_03398	PIJOMEFA_02518	CKMNLMEI_04815	AGHBHAPJ_02185	FNMHELAB_03843	EOEENIAE_01590	OMHAOFJN_03123	ICOLCEPD_03467	NHMMFKHA_03925	NEHNEIKB_00418	AAJMOGGJ_02346	HELACHEG_01561	HCDKOANN_04036	FCIDLODI_03219
yfhL		putative ferredoxin	61	61	1	30	4016				260	260	260	HMFEBHEO_03765	MBNPCMIH_03395	ADEMNNHD_01159	MDEMIAGG_04272	GKNOCEHK_02288	LDEBFFIB_00172	PECHBGDK_00321	IMLKDOAK_03033	IEJNMNOH_03616	LNANCHIB_00359	DOENDADM_00283	CHOLPJMM_00318	MMOGLPMM_03356	JNEOFBDF_03152	CHPPKMFP_03052	BEELLKIH_03346	OICFAKJO_00692	PGOOBAIJ_00492	BHPGANCG_00860	JFDIKODA_00406	NPLKBENA_01165	PBEMJDEM_01854	PGLPAGMO_00282	PIJOMEFA_04311	CKMNLMEI_02245	AGHBHAPJ_03963	FNMHELAB_01092	EOEENIAE_03908	OMHAOFJN_03288	ICOLCEPD_03381	NHMMFKHA_01763	NEHNEIKB_01999	AAJMOGGJ_00210	HELACHEG_04565	HCDKOANN_03659	FCIDLODI_03657
yihG		acyltransferase	61	61	1	30	2974				812	908	895	HMFEBHEO_03855	MBNPCMIH_00560	ADEMNNHD_04317	MDEMIAGG_04360	GKNOCEHK_00779	LDEBFFIB_04363	PECHBGDK_04223	IMLKDOAK_00921	IEJNMNOH_03456	LNANCHIB_04158	DOENDADM_03926	CHOLPJMM_04117	MMOGLPMM_00852	JNEOFBDF_00706	CHPPKMFP_00709	BEELLKIH_00853	OICFAKJO_00866	PGOOBAIJ_00694	BHPGANCG_04127	JFDIKODA_00425	NPLKBENA_00039	PBEMJDEM_04437	PGLPAGMO_01964	PIJOMEFA_04531	CKMNLMEI_03817	AGHBHAPJ_00163	FNMHELAB_04216	EOEENIAE_00360	OMHAOFJN_00810	ICOLCEPD_04516	NHMMFKHA_01146	NEHNEIKB_03268	AAJMOGGJ_03894	HELACHEG_00879	HCDKOANN_04667	FCIDLODI_04541
yihI		GTPase-activating protein	61	61	1	30	2978				503	515	514	HMFEBHEO_03861	MBNPCMIH_00554	ADEMNNHD_04323	MDEMIAGG_03476	GKNOCEHK_00773	LDEBFFIB_01656	PECHBGDK_02710	IMLKDOAK_00915	IEJNMNOH_03450	LNANCHIB_03066	DOENDADM_03932	CHOLPJMM_02115	MMOGLPMM_00846	JNEOFBDF_00712	CHPPKMFP_00715	BEELLKIH_00847	OICFAKJO_00860	PGOOBAIJ_00700	BHPGANCG_02356	JFDIKODA_00431	NPLKBENA_00045	PBEMJDEM_04443	PGLPAGMO_01970	PIJOMEFA_04525	CKMNLMEI_03823	AGHBHAPJ_00169	FNMHELAB_04222	EOEENIAE_04735	OMHAOFJN_00804	ICOLCEPD_04522	NHMMFKHA_01152	NEHNEIKB_03274	AAJMOGGJ_03900	HELACHEG_00885	HCDKOANN_04661	FCIDLODI_04547
group_2395		putative periplasmic protein	61	61	1	30	2990				986	1025	1013	HMFEBHEO_03872	MBNPCMIH_00542	ADEMNNHD_04335	MDEMIAGG_03464	GKNOCEHK_00761	LDEBFFIB_01668	PECHBGDK_02722	IMLKDOAK_00903	IEJNMNOH_03438	LNANCHIB_03078	DOENDADM_03944	CHOLPJMM_02127	MMOGLPMM_00832	JNEOFBDF_00725	CHPPKMFP_00728	BEELLKIH_00834	OICFAKJO_00847	PGOOBAIJ_00713	BHPGANCG_02344	JFDIKODA_00443	NPLKBENA_00058	PBEMJDEM_04456	PGLPAGMO_01983	PIJOMEFA_04513	CKMNLMEI_03835	AGHBHAPJ_00181	FNMHELAB_04234	EOEENIAE_04723	OMHAOFJN_00792	ICOLCEPD_04534	NHMMFKHA_01164	NEHNEIKB_03286	AAJMOGGJ_03912	HELACHEG_00897	HCDKOANN_04648	FCIDLODI_04559
yihQ		alpha-glucosidase	61	61	1	30	2995				2036	2084	2036	HMFEBHEO_03876	MBNPCMIH_00538	ADEMNNHD_04340	MDEMIAGG_03459	GKNOCEHK_00756	LDEBFFIB_01673	PECHBGDK_02727	IMLKDOAK_00898	IEJNMNOH_03434	LNANCHIB_03083	DOENDADM_03948	CHOLPJMM_02132	MMOGLPMM_00826	JNEOFBDF_00731	CHPPKMFP_00734	BEELLKIH_00828	OICFAKJO_00841	PGOOBAIJ_00719	BHPGANCG_02339	JFDIKODA_00448	NPLKBENA_00064	PBEMJDEM_04462	PGLPAGMO_01989	PIJOMEFA_04508	CKMNLMEI_03840	AGHBHAPJ_01220	FNMHELAB_04239	EOEENIAE_04718	OMHAOFJN_00787	ICOLCEPD_04539	NHMMFKHA_01169	NEHNEIKB_03291	AAJMOGGJ_03916	HELACHEG_00902	HCDKOANN_04641	FCIDLODI_04564
yihU		6-phosphogluconate dehydrogenase	61	61	1	30	3000				845	896	884	HMFEBHEO_03880	MBNPCMIH_00534	ADEMNNHD_04344	MDEMIAGG_03455	GKNOCEHK_00752	LDEBFFIB_01677	PECHBGDK_02731	IMLKDOAK_00894	IEJNMNOH_03430	LNANCHIB_03087	DOENDADM_03952	CHOLPJMM_02136	MMOGLPMM_00822	JNEOFBDF_00735	CHPPKMFP_00738	BEELLKIH_00824	OICFAKJO_00837	PGOOBAIJ_00723	BHPGANCG_02335	JFDIKODA_00453	NPLKBENA_00068	PBEMJDEM_04466	PGLPAGMO_01993	PIJOMEFA_04504	CKMNLMEI_03844	AGHBHAPJ_01216	FNMHELAB_04243	EOEENIAE_04714	OMHAOFJN_00783	ICOLCEPD_04543	NHMMFKHA_01174	NEHNEIKB_03296	AAJMOGGJ_03920	HELACHEG_00907	HCDKOANN_04637	FCIDLODI_04568
yihW		DeoR family transcriptional regulator	61	61	1	30	3002				473	803	727	HMFEBHEO_03882	MBNPCMIH_00532	ADEMNNHD_04346	MDEMIAGG_03453	GKNOCEHK_00750	LDEBFFIB_01679	PECHBGDK_02733	IMLKDOAK_00892	IEJNMNOH_03428	LNANCHIB_03089	DOENDADM_03954	CHOLPJMM_02138	MMOGLPMM_00821	JNEOFBDF_00736	CHPPKMFP_00739	BEELLKIH_00823	OICFAKJO_00836	PGOOBAIJ_00724	BHPGANCG_02333	JFDIKODA_00455	NPLKBENA_00069	PBEMJDEM_04467	PGLPAGMO_01994	PIJOMEFA_04502	CKMNLMEI_03846	AGHBHAPJ_01214	FNMHELAB_04245	EOEENIAE_04712	OMHAOFJN_00781	ICOLCEPD_04545	NHMMFKHA_01176	NEHNEIKB_03298	AAJMOGGJ_03922	HELACHEG_00909	HCDKOANN_04636	FCIDLODI_04570
group_2399		hypothetical protein	61	61	1	30	3004				770	779	778	HMFEBHEO_03884	MBNPCMIH_00530	ADEMNNHD_04348	MDEMIAGG_03451	GKNOCEHK_00748	LDEBFFIB_01681	PECHBGDK_02735	IMLKDOAK_00890	IEJNMNOH_03426	LNANCHIB_03091	DOENDADM_03956	CHOLPJMM_02140	MMOGLPMM_00819	JNEOFBDF_00738	CHPPKMFP_00741	BEELLKIH_00821	OICFAKJO_00834	PGOOBAIJ_00726	BHPGANCG_02331	JFDIKODA_00457	NPLKBENA_00071	PBEMJDEM_04469	PGLPAGMO_01996	PIJOMEFA_04500	CKMNLMEI_03848	AGHBHAPJ_01212	FNMHELAB_04247	EOEENIAE_04710	OMHAOFJN_00779	ICOLCEPD_04547	NHMMFKHA_01178	NEHNEIKB_03300	AAJMOGGJ_03924	HELACHEG_00911	HCDKOANN_04634	FCIDLODI_04572
yiiG_1		putative cytoplasmic protein	61	61	1	30	3019				1031	1031	1031	HMFEBHEO_03899	MBNPCMIH_00515	ADEMNNHD_04361	MDEMIAGG_03436	GKNOCEHK_00733	LDEBFFIB_01696	PECHBGDK_02750	IMLKDOAK_00875	IEJNMNOH_03411	LNANCHIB_03106	DOENDADM_03971	CHOLPJMM_02155	MMOGLPMM_00803	JNEOFBDF_00754	CHPPKMFP_00757	BEELLKIH_00805	OICFAKJO_00818	PGOOBAIJ_00742	BHPGANCG_02316	JFDIKODA_00472	NPLKBENA_00087	PBEMJDEM_04485	PGLPAGMO_02012	PIJOMEFA_04485	CKMNLMEI_03863	AGHBHAPJ_01197	FNMHELAB_04262	EOEENIAE_04695	OMHAOFJN_00764	ICOLCEPD_04562	NHMMFKHA_01193	NEHNEIKB_03315	AAJMOGGJ_03939	HELACHEG_00926	HCDKOANN_04618	FCIDLODI_04587
yiiG_2		putative cytoplasmic protein	61	61	1	30	3020				1019	1100	1098	HMFEBHEO_03900	MBNPCMIH_00514	ADEMNNHD_04362	MDEMIAGG_03435	GKNOCEHK_00732	LDEBFFIB_01697	PECHBGDK_02751	IMLKDOAK_00874	IEJNMNOH_03410	LNANCHIB_03107	DOENDADM_03972	CHOLPJMM_02156	MMOGLPMM_00802	JNEOFBDF_00755	CHPPKMFP_00758	BEELLKIH_00804	OICFAKJO_00817	PGOOBAIJ_00743	BHPGANCG_02315	JFDIKODA_00473	NPLKBENA_00088	PBEMJDEM_04486	PGLPAGMO_02013	PIJOMEFA_04484	CKMNLMEI_03864	AGHBHAPJ_01196	FNMHELAB_04263	EOEENIAE_04694	OMHAOFJN_00763	ICOLCEPD_04563	NHMMFKHA_01194	NEHNEIKB_03316	AAJMOGGJ_03940	HELACHEG_00927	HCDKOANN_04617	FCIDLODI_04588
group_2402		branched-chain amino acid ABC transporter permease	61	61	1	30	3022				461	659	597	HMFEBHEO_03903	MBNPCMIH_00511	ADEMNNHD_04365	MDEMIAGG_00522	GKNOCEHK_00729	LDEBFFIB_01700	PECHBGDK_02577	IMLKDOAK_00871	IEJNMNOH_03407	LNANCHIB_02932	DOENDADM_03975	CHOLPJMM_02159	MMOGLPMM_00799	JNEOFBDF_00758	CHPPKMFP_00761	BEELLKIH_00801	OICFAKJO_00814	PGOOBAIJ_00746	BHPGANCG_02312	JFDIKODA_00476	NPLKBENA_00091	PBEMJDEM_04489	PGLPAGMO_02016	PIJOMEFA_04481	CKMNLMEI_03867	AGHBHAPJ_01193	FNMHELAB_04266	EOEENIAE_04691	OMHAOFJN_00760	ICOLCEPD_04566	NHMMFKHA_01197	NEHNEIKB_03319	AAJMOGGJ_03943	HELACHEG_00930	HCDKOANN_04614	FCIDLODI_04591
yiiL		L-rhamnose mutarotase	61	61	1	30	3024				314	377	315	HMFEBHEO_03905	MBNPCMIH_00509	ADEMNNHD_04367	MDEMIAGG_00524	GKNOCEHK_00727	LDEBFFIB_01702	PECHBGDK_02579	IMLKDOAK_00869	IEJNMNOH_03405	LNANCHIB_02934	DOENDADM_03977	CHOLPJMM_02161	MMOGLPMM_00797	JNEOFBDF_00760	CHPPKMFP_00763	BEELLKIH_00799	OICFAKJO_00812	PGOOBAIJ_00748	BHPGANCG_02310	JFDIKODA_00478	NPLKBENA_00093	PBEMJDEM_04491	PGLPAGMO_02018	PIJOMEFA_04479	CKMNLMEI_03869	AGHBHAPJ_01191	FNMHELAB_04268	EOEENIAE_04689	OMHAOFJN_00758	ICOLCEPD_04568	NHMMFKHA_01199	NEHNEIKB_03321	AAJMOGGJ_03945	HELACHEG_00932	HCDKOANN_04612	FCIDLODI_04593
rhaB		rhamnulokinase	61	61	1	30	3029				1415	1469	1456	HMFEBHEO_03909	MBNPCMIH_00505	ADEMNNHD_04371	MDEMIAGG_00528	GKNOCEHK_00723	LDEBFFIB_01706	PECHBGDK_02583	IMLKDOAK_00865	IEJNMNOH_03401	LNANCHIB_02938	DOENDADM_03981	CHOLPJMM_02165	MMOGLPMM_00793	JNEOFBDF_00764	CHPPKMFP_00767	BEELLKIH_00795	OICFAKJO_00808	PGOOBAIJ_00752	BHPGANCG_02306	JFDIKODA_00482	NPLKBENA_00097	PBEMJDEM_04495	PGLPAGMO_02022	PIJOMEFA_04475	CKMNLMEI_03873	AGHBHAPJ_01187	FNMHELAB_04272	EOEENIAE_04685	OMHAOFJN_00754	ICOLCEPD_04572	NHMMFKHA_01203	NEHNEIKB_03325	AAJMOGGJ_03949	HELACHEG_00936	HCDKOANN_04608	FCIDLODI_04597
ushB		CDP-diacylglycerol diphosphatase	61	61	1	30	3051				755	890	819	HMFEBHEO_03929	MBNPCMIH_00485	ADEMNNHD_04388	MDEMIAGG_00546	GKNOCEHK_00705	LDEBFFIB_01724	PECHBGDK_02601	IMLKDOAK_00847	IEJNMNOH_03381	LNANCHIB_02956	DOENDADM_04001	CHOLPJMM_02183	MMOGLPMM_00774	JNEOFBDF_00783	CHPPKMFP_00786	BEELLKIH_00776	OICFAKJO_00789	PGOOBAIJ_00771	BHPGANCG_02288	JFDIKODA_00500	NPLKBENA_00116	PBEMJDEM_04514	PGLPAGMO_02041	PIJOMEFA_04457	CKMNLMEI_03891	AGHBHAPJ_01169	FNMHELAB_04290	EOEENIAE_04667	OMHAOFJN_00736	ICOLCEPD_04590	NHMMFKHA_01221	NEHNEIKB_03343	AAJMOGGJ_03969	HELACHEG_00954	HCDKOANN_04590	FCIDLODI_04615
group_2406		aminoimidazole riboside kinase	61	61	1	30	3053				959	959	959	HMFEBHEO_03931	MBNPCMIH_00483	ADEMNNHD_04391	MDEMIAGG_00548	GKNOCEHK_00703	LDEBFFIB_01726	PECHBGDK_02603	IMLKDOAK_00845	IEJNMNOH_03379	LNANCHIB_02958	DOENDADM_04003	CHOLPJMM_02185	MMOGLPMM_00772	JNEOFBDF_00785	CHPPKMFP_00788	BEELLKIH_00774	OICFAKJO_00787	PGOOBAIJ_00773	BHPGANCG_02286	JFDIKODA_00502	NPLKBENA_00118	PBEMJDEM_04516	PGLPAGMO_02043	PIJOMEFA_04455	CKMNLMEI_03893	AGHBHAPJ_01167	FNMHELAB_04292	EOEENIAE_04665	OMHAOFJN_00734	ICOLCEPD_04592	NHMMFKHA_01223	NEHNEIKB_03345	AAJMOGGJ_03971	HELACHEG_00956	HCDKOANN_04588	FCIDLODI_04617
group_2407		hypothetical protein	61	61	1	30	3069				581	596	592	HMFEBHEO_03945	MBNPCMIH_00469	ADEMNNHD_04406	MDEMIAGG_00562	GKNOCEHK_00689	LDEBFFIB_01740	PECHBGDK_02617	IMLKDOAK_00831	IEJNMNOH_03365	LNANCHIB_02972	DOENDADM_04017	CHOLPJMM_02199	MMOGLPMM_00757	JNEOFBDF_00800	CHPPKMFP_00803	BEELLKIH_00759	OICFAKJO_00772	PGOOBAIJ_00788	BHPGANCG_02272	JFDIKODA_00516	NPLKBENA_00133	PBEMJDEM_04531	PGLPAGMO_02058	PIJOMEFA_04441	CKMNLMEI_03907	AGHBHAPJ_01153	FNMHELAB_04306	EOEENIAE_04651	OMHAOFJN_00719	ICOLCEPD_04606	NHMMFKHA_01237	NEHNEIKB_03359	AAJMOGGJ_03985	HELACHEG_00970	HCDKOANN_04573	FCIDLODI_04631
group_2408		hypothetical protein	61	61	1	30	3070				296	428	419	HMFEBHEO_03946	MBNPCMIH_00468	ADEMNNHD_04407	MDEMIAGG_00563	GKNOCEHK_00688	LDEBFFIB_01741	PECHBGDK_02618	IMLKDOAK_00830	IEJNMNOH_03364	LNANCHIB_02973	DOENDADM_04018	CHOLPJMM_02200	MMOGLPMM_00756	JNEOFBDF_00801	CHPPKMFP_00804	BEELLKIH_00758	OICFAKJO_00771	PGOOBAIJ_00789	BHPGANCG_02271	JFDIKODA_00517	NPLKBENA_00134	PBEMJDEM_04532	PGLPAGMO_02059	PIJOMEFA_04440	CKMNLMEI_03908	AGHBHAPJ_01152	FNMHELAB_04307	EOEENIAE_04650	OMHAOFJN_00718	ICOLCEPD_04607	NHMMFKHA_01238	NEHNEIKB_03360	AAJMOGGJ_03986	HELACHEG_00971	HCDKOANN_04572	FCIDLODI_04632
menG		ribonuclease E activity regulator RraA	61	61	1	30	3077				485	584	506	HMFEBHEO_03952	MBNPCMIH_00462	ADEMNNHD_04413	MDEMIAGG_04090	GKNOCEHK_02751	LDEBFFIB_02680	PECHBGDK_02152	IMLKDOAK_02590	IEJNMNOH_03358	LNANCHIB_02772	DOENDADM_04024	CHOLPJMM_03095	MMOGLPMM_00750	JNEOFBDF_00807	CHPPKMFP_00810	BEELLKIH_00752	OICFAKJO_00765	PGOOBAIJ_00795	BHPGANCG_03054	JFDIKODA_02801	NPLKBENA_00141	PBEMJDEM_04538	PGLPAGMO_02065	PIJOMEFA_00831	CKMNLMEI_00347	AGHBHAPJ_01146	FNMHELAB_00152	EOEENIAE_02592	OMHAOFJN_00213	ICOLCEPD_00535	NHMMFKHA_04975	NEHNEIKB_02327	AAJMOGGJ_03992	HELACHEG_02323	HCDKOANN_04566	FCIDLODI_04638
group_2410		hypothetical protein	61	61	1	30	3092				971	998	991	HMFEBHEO_03968	MBNPCMIH_00446	ADEMNNHD_04432	MDEMIAGG_04074	GKNOCEHK_02735	LDEBFFIB_02664	PECHBGDK_02136	IMLKDOAK_02606	IEJNMNOH_03342	LNANCHIB_02756	DOENDADM_04040	CHOLPJMM_03079	MMOGLPMM_00734	JNEOFBDF_00823	CHPPKMFP_00826	BEELLKIH_00736	OICFAKJO_00749	PGOOBAIJ_00811	BHPGANCG_03070	JFDIKODA_02817	NPLKBENA_00157	PBEMJDEM_04554	PGLPAGMO_02081	PIJOMEFA_00815	CKMNLMEI_00331	AGHBHAPJ_01130	FNMHELAB_00136	EOEENIAE_02576	OMHAOFJN_00229	ICOLCEPD_00551	NHMMFKHA_04991	NEHNEIKB_02343	AAJMOGGJ_04008	HELACHEG_02339	HCDKOANN_04550	FCIDLODI_04654
group_2411		GntR family transcriptional regulator	61	61	1	30	5587				659	743	741	HMFEBHEO_04001	MBNPCMIH_03586	ADEMNNHD_04052	MDEMIAGG_00922	GKNOCEHK_02021	LDEBFFIB_01777	PECHBGDK_01496	IMLKDOAK_01124	IEJNMNOH_03601	LNANCHIB_00599	DOENDADM_03697	CHOLPJMM_01294	MMOGLPMM_02972	JNEOFBDF_02726	CHPPKMFP_02961	BEELLKIH_02628	OICFAKJO_02944	PGOOBAIJ_03280	BHPGANCG_02897	JFDIKODA_02285	NPLKBENA_01631	PBEMJDEM_00359	PGLPAGMO_04426	PIJOMEFA_01305	CKMNLMEI_04550	AGHBHAPJ_03635	FNMHELAB_03256	EOEENIAE_04457	OMHAOFJN_01895	ICOLCEPD_02822	NHMMFKHA_02501	NEHNEIKB_01047	AAJMOGGJ_03687	HELACHEG_02827	HCDKOANN_00059	FCIDLODI_02501
eco		ecotin	61	61	1	30	4304				371	506	503	HMFEBHEO_04048	MBNPCMIH_02956	ADEMNNHD_01557	MDEMIAGG_02646	GKNOCEHK_04827	LDEBFFIB_00373	PECHBGDK_00270	IMLKDOAK_03817	IEJNMNOH_02552	LNANCHIB_00558	DOENDADM_02640	CHOLPJMM_00518	MMOGLPMM_03023	JNEOFBDF_03485	CHPPKMFP_03385	BEELLKIH_03012	OICFAKJO_04290	PGOOBAIJ_04158	BHPGANCG_00010	JFDIKODA_05055	NPLKBENA_00832	PBEMJDEM_01521	PGLPAGMO_02123	PIJOMEFA_00330	CKMNLMEI_01131	AGHBHAPJ_03682	FNMHELAB_03550	EOEENIAE_03555	OMHAOFJN_00301	ICOLCEPD_00999	NHMMFKHA_04368	NEHNEIKB_00143	AAJMOGGJ_02513	HELACHEG_00547	HCDKOANN_03330	FCIDLODI_01516
ada		bifunctional transcriptional regulator/O6-methylguanine-DNA methyltransferase	61	61	1	30	4309				935	1058	1029	HMFEBHEO_04052	MBNPCMIH_02952	ADEMNNHD_01553	MDEMIAGG_02643	GKNOCEHK_04830	LDEBFFIB_00370	PECHBGDK_00267	IMLKDOAK_03820	IEJNMNOH_02548	LNANCHIB_00555	DOENDADM_02644	CHOLPJMM_00515	MMOGLPMM_03026	JNEOFBDF_03482	CHPPKMFP_03382	BEELLKIH_03015	OICFAKJO_04293	PGOOBAIJ_04155	BHPGANCG_00013	JFDIKODA_05052	NPLKBENA_00835	PBEMJDEM_01524	PGLPAGMO_02126	PIJOMEFA_00333	CKMNLMEI_01128	AGHBHAPJ_03685	FNMHELAB_03553	EOEENIAE_03552	OMHAOFJN_00304	ICOLCEPD_01002	NHMMFKHA_04365	NEHNEIKB_00140	AAJMOGGJ_02517	HELACHEG_00544	HCDKOANN_03333	FCIDLODI_01519
group_2419		putative gntR family regulatory protein	61	61	1	30	4319				695	884	880	HMFEBHEO_04062	MBNPCMIH_02942	ADEMNNHD_01542	MDEMIAGG_02633	GKNOCEHK_04840	LDEBFFIB_00360	PECHBGDK_00257	IMLKDOAK_00393	IEJNMNOH_02538	LNANCHIB_00545	DOENDADM_02654	CHOLPJMM_00505	MMOGLPMM_03036	JNEOFBDF_03472	CHPPKMFP_03372	BEELLKIH_03025	OICFAKJO_04304	PGOOBAIJ_04145	BHPGANCG_00023	JFDIKODA_05042	NPLKBENA_00845	PBEMJDEM_01534	PGLPAGMO_02136	PIJOMEFA_00343	CKMNLMEI_01118	AGHBHAPJ_03695	FNMHELAB_02561	EOEENIAE_03542	OMHAOFJN_00314	ICOLCEPD_01012	NHMMFKHA_04355	NEHNEIKB_00130	AAJMOGGJ_02527	HELACHEG_00534	HCDKOANN_03343	FCIDLODI_01529
group_2420		transcriptional regulator	61	61	1	30	4325				800	878	876	HMFEBHEO_04068	MBNPCMIH_02936	ADEMNNHD_01535	MDEMIAGG_02627	GKNOCEHK_04846	LDEBFFIB_00354	PECHBGDK_00251	IMLKDOAK_00399	IEJNMNOH_02532	LNANCHIB_00539	DOENDADM_02660	CHOLPJMM_00499	MMOGLPMM_03042	JNEOFBDF_03466	CHPPKMFP_03366	BEELLKIH_03031	OICFAKJO_04310	PGOOBAIJ_04139	BHPGANCG_00029	JFDIKODA_05036	NPLKBENA_00851	PBEMJDEM_01540	PGLPAGMO_02142	PIJOMEFA_00349	CKMNLMEI_01112	AGHBHAPJ_03701	FNMHELAB_02567	EOEENIAE_03536	OMHAOFJN_00320	ICOLCEPD_01018	NHMMFKHA_04349	NEHNEIKB_00124	AAJMOGGJ_02533	HELACHEG_00528	HCDKOANN_03349	FCIDLODI_01535
yfaW		putative galactonate dehydratase	61	61	1	30	4335				947	1205	1124	HMFEBHEO_04079	MBNPCMIH_02925	ADEMNNHD_01524	MDEMIAGG_02616	GKNOCEHK_04857	LDEBFFIB_00343	PECHBGDK_00240	IMLKDOAK_00410	IEJNMNOH_02521	LNANCHIB_00528	DOENDADM_02671	CHOLPJMM_00488	MMOGLPMM_03055	JNEOFBDF_03453	CHPPKMFP_03353	BEELLKIH_03044	OICFAKJO_04323	PGOOBAIJ_04126	BHPGANCG_00040	JFDIKODA_05025	NPLKBENA_00864	PBEMJDEM_01553	PGLPAGMO_02155	PIJOMEFA_00360	CKMNLMEI_01101	AGHBHAPJ_03712	FNMHELAB_02578	EOEENIAE_03525	OMHAOFJN_00331	ICOLCEPD_01029	NHMMFKHA_04338	NEHNEIKB_00113	AAJMOGGJ_02544	HELACHEG_00517	HCDKOANN_03361	FCIDLODI_01546
iadA		beta-aspartyl-peptidase	61	61	1	30	2391				512	1172	1160	HMFEBHEO_04094	MBNPCMIH_03722	ADEMNNHD_04886	MDEMIAGG_03281	GKNOCEHK_04345	LDEBFFIB_04667	PECHBGDK_01843	IMLKDOAK_02034	IEJNMNOH_03552	LNANCHIB_04646	DOENDADM_03649	CHOLPJMM_04001	MMOGLPMM_00055	JNEOFBDF_00151	CHPPKMFP_00055	BEELLKIH_00155	OICFAKJO_00152	PGOOBAIJ_04664	BHPGANCG_04937	JFDIKODA_03243	NPLKBENA_03109	PBEMJDEM_01372	PGLPAGMO_01249	PIJOMEFA_03658	CKMNLMEI_03939	AGHBHAPJ_03139	FNMHELAB_01379	EOEENIAE_00908	OMHAOFJN_02245	ICOLCEPD_00153	NHMMFKHA_02207	NEHNEIKB_02602	AAJMOGGJ_03641	HELACHEG_03408	HCDKOANN_00823	FCIDLODI_04899
group_2423		hypothetical protein	61	61	1	30	7274				281	620	497	HMFEBHEO_04112	MBNPCMIH_04577	ADEMNNHD_02066	MDEMIAGG_04786	GKNOCEHK_04219	LDEBFFIB_00907	PECHBGDK_01164	IMLKDOAK_02757	IEJNMNOH_04504	LNANCHIB_01084	DOENDADM_04798	CHOLPJMM_02347	MMOGLPMM_03645	JNEOFBDF_03639	CHPPKMFP_03629	BEELLKIH_04251	OICFAKJO_03120	PGOOBAIJ_01452	BHPGANCG_00505	JFDIKODA_04499	NPLKBENA_03435	PBEMJDEM_02583	PGLPAGMO_02756	PIJOMEFA_02856	CKMNLMEI_03062	AGHBHAPJ_03377	FNMHELAB_01620	EOEENIAE_02843	OMHAOFJN_04089	ICOLCEPD_03617	NHMMFKHA_04737	NEHNEIKB_04154	AAJMOGGJ_04879	HELACHEG_04877	HCDKOANN_02747	FCIDLODI_01115
group_2424		hydrogenase-1 operon protein HyaE	61	61	1	30	7264				404	455	421	HMFEBHEO_04120	MBNPCMIH_04569	ADEMNNHD_02059	MDEMIAGG_04793	GKNOCEHK_01630	LDEBFFIB_00914	PECHBGDK_01157	IMLKDOAK_02764	IEJNMNOH_04496	LNANCHIB_01077	DOENDADM_04806	CHOLPJMM_02340	MMOGLPMM_03638	JNEOFBDF_03646	CHPPKMFP_03622	BEELLKIH_04244	OICFAKJO_03127	PGOOBAIJ_01459	BHPGANCG_00498	JFDIKODA_04491	NPLKBENA_03442	PBEMJDEM_02590	PGLPAGMO_02749	PIJOMEFA_02863	CKMNLMEI_03069	AGHBHAPJ_00714	FNMHELAB_01613	EOEENIAE_02850	OMHAOFJN_04261	ICOLCEPD_03624	NHMMFKHA_04745	NEHNEIKB_04162	AAJMOGGJ_04871	HELACHEG_04869	HCDKOANN_02754	FCIDLODI_03458
ycgR		flagellar brake protein	61	61	1	30	7256				479	734	729	HMFEBHEO_04128	MBNPCMIH_04561	ADEMNNHD_02051	MDEMIAGG_04801	GKNOCEHK_01622	LDEBFFIB_00922	PECHBGDK_01149	IMLKDOAK_02772	IEJNMNOH_04488	LNANCHIB_01069	DOENDADM_04814	CHOLPJMM_02332	MMOGLPMM_03630	JNEOFBDF_03654	CHPPKMFP_03614	BEELLKIH_04236	OICFAKJO_03135	PGOOBAIJ_01467	BHPGANCG_00490	JFDIKODA_04483	NPLKBENA_03450	PBEMJDEM_02598	PGLPAGMO_02741	PIJOMEFA_02871	CKMNLMEI_03077	AGHBHAPJ_00706	FNMHELAB_01605	EOEENIAE_02858	OMHAOFJN_04269	ICOLCEPD_03632	NHMMFKHA_04753	NEHNEIKB_04170	AAJMOGGJ_04863	HELACHEG_04861	HCDKOANN_02762	FCIDLODI_03450
pepN		aminopeptidase N	61	61	1	30	4718				2612	2705	2613	HMFEBHEO_04145	MBNPCMIH_04234	ADEMNNHD_02841	MDEMIAGG_04683	GKNOCEHK_02697	LDEBFFIB_01838	PECHBGDK_01623	IMLKDOAK_00123	IEJNMNOH_04145	LNANCHIB_01805	DOENDADM_04208	CHOLPJMM_01198	MMOGLPMM_01151	JNEOFBDF_01175	CHPPKMFP_01145	BEELLKIH_01148	OICFAKJO_01155	PGOOBAIJ_01241	BHPGANCG_01093	JFDIKODA_00621	NPLKBENA_02877	PBEMJDEM_02225	PGLPAGMO_03776	PIJOMEFA_03576	CKMNLMEI_00699	AGHBHAPJ_02655	FNMHELAB_03341	EOEENIAE_01163	OMHAOFJN_03522	ICOLCEPD_04000	NHMMFKHA_01388	NEHNEIKB_03239	AAJMOGGJ_04483	HELACHEG_02025	HCDKOANN_01982	FCIDLODI_01246
ybbA		ABC transporter ATP-binding protein	61	61	1	30	1692				680	686	684	HMFEBHEO_04171	MBNPCMIH_03926	ADEMNNHD_00598	MDEMIAGG_00062	GKNOCEHK_03982	LDEBFFIB_01429	PECHBGDK_02251	IMLKDOAK_04805	IEJNMNOH_00594	LNANCHIB_01354	DOENDADM_00730	CHOLPJMM_04439	MMOGLPMM_01548	JNEOFBDF_01582	CHPPKMFP_01543	BEELLKIH_01543	OICFAKJO_01551	PGOOBAIJ_02518	BHPGANCG_03440	JFDIKODA_03926	NPLKBENA_02860	PBEMJDEM_03070	PGLPAGMO_00826	PIJOMEFA_03108	CKMNLMEI_02778	AGHBHAPJ_04679	FNMHELAB_02439	EOEENIAE_04808	OMHAOFJN_01682	ICOLCEPD_02096	NHMMFKHA_00044	NEHNEIKB_04838	AAJMOGGJ_00923	HELACHEG_04625	HCDKOANN_01449	FCIDLODI_01927
apt		adenine phosphoribosyltransferase	61	61	1	30	1719				500	551	550	HMFEBHEO_04197	MBNPCMIH_02692	ADEMNNHD_00572	MDEMIAGG_00579	GKNOCEHK_03203	LDEBFFIB_01455	PECHBGDK_02225	IMLKDOAK_04779	IEJNMNOH_00620	LNANCHIB_01328	DOENDADM_00756	CHOLPJMM_04465	MMOGLPMM_01574	JNEOFBDF_01608	CHPPKMFP_01569	BEELLKIH_01517	OICFAKJO_01577	PGOOBAIJ_02492	BHPGANCG_03414	JFDIKODA_04674	NPLKBENA_02008	PBEMJDEM_04188	PGLPAGMO_00800	PIJOMEFA_03082	CKMNLMEI_02752	AGHBHAPJ_04653	FNMHELAB_02412	EOEENIAE_04834	OMHAOFJN_02634	ICOLCEPD_03003	NHMMFKHA_00018	NEHNEIKB_04812	AAJMOGGJ_00949	HELACHEG_04599	HCDKOANN_01423	FCIDLODI_01901
maa		maltose O-acetyltransferase	61	61	1	30	1733				506	551	550	HMFEBHEO_04209	MBNPCMIH_02680	ADEMNNHD_00561	MDEMIAGG_00591	GKNOCEHK_03215	LDEBFFIB_01467	PECHBGDK_02213	IMLKDOAK_04767	IEJNMNOH_00632	LNANCHIB_01316	DOENDADM_00768	CHOLPJMM_04477	MMOGLPMM_01586	JNEOFBDF_01620	CHPPKMFP_01581	BEELLKIH_01505	OICFAKJO_01589	PGOOBAIJ_02480	BHPGANCG_03402	JFDIKODA_03559	NPLKBENA_02021	PBEMJDEM_04201	PGLPAGMO_00788	PIJOMEFA_03070	CKMNLMEI_02740	AGHBHAPJ_04641	FNMHELAB_02400	EOEENIAE_04846	OMHAOFJN_02646	ICOLCEPD_03015	NHMMFKHA_04968	NEHNEIKB_00667	AAJMOGGJ_00961	HELACHEG_03642	HCDKOANN_01411	FCIDLODI_01889
ybaZ		putative methyltransferase	61	61	1	30	1738				311	323	313	HMFEBHEO_04214	MBNPCMIH_02675	ADEMNNHD_00556	MDEMIAGG_00596	GKNOCEHK_03220	LDEBFFIB_01472	PECHBGDK_02208	IMLKDOAK_04762	IEJNMNOH_00637	LNANCHIB_01311	DOENDADM_00773	CHOLPJMM_04482	MMOGLPMM_01592	JNEOFBDF_01626	CHPPKMFP_01587	BEELLKIH_01499	OICFAKJO_01595	PGOOBAIJ_02474	BHPGANCG_03397	JFDIKODA_03554	NPLKBENA_02027	PBEMJDEM_04207	PGLPAGMO_00782	PIJOMEFA_03065	CKMNLMEI_02735	AGHBHAPJ_04636	FNMHELAB_02395	EOEENIAE_04851	OMHAOFJN_02651	ICOLCEPD_03020	NHMMFKHA_04963	NEHNEIKB_00662	AAJMOGGJ_00966	HELACHEG_03637	HCDKOANN_01405	FCIDLODI_01884
ybaY		putative lipoprotein YbaY	61	61	1	30	1739				329	569	494	HMFEBHEO_04215	MBNPCMIH_02674	ADEMNNHD_00555	MDEMIAGG_00597	GKNOCEHK_03221	LDEBFFIB_01473	PECHBGDK_02207	IMLKDOAK_04761	IEJNMNOH_00638	LNANCHIB_01310	DOENDADM_00774	CHOLPJMM_04483	MMOGLPMM_01593	JNEOFBDF_01627	CHPPKMFP_01588	BEELLKIH_01498	OICFAKJO_01596	PGOOBAIJ_02473	BHPGANCG_03396	JFDIKODA_03553	NPLKBENA_02028	PBEMJDEM_04208	PGLPAGMO_00781	PIJOMEFA_03064	CKMNLMEI_02734	AGHBHAPJ_04635	FNMHELAB_02394	EOEENIAE_04852	OMHAOFJN_02652	ICOLCEPD_03021	NHMMFKHA_04962	NEHNEIKB_00661	AAJMOGGJ_00967	HELACHEG_03636	HCDKOANN_01404	FCIDLODI_01883
group_2434		putative cysteine synthase/cystathionine beta-synthase	61	61	1	30	1750				971	1055	1053	HMFEBHEO_04222	MBNPCMIH_02667	ADEMNNHD_00547	MDEMIAGG_00604	GKNOCEHK_03228	LDEBFFIB_01480	PECHBGDK_02200	IMLKDOAK_04754	IEJNMNOH_00645	LNANCHIB_01303	DOENDADM_00781	CHOLPJMM_04490	MMOGLPMM_01598	JNEOFBDF_01632	CHPPKMFP_01593	BEELLKIH_01493	OICFAKJO_01601	PGOOBAIJ_02468	BHPGANCG_03389	JFDIKODA_03546	NPLKBENA_02033	PBEMJDEM_04213	PGLPAGMO_00776	PIJOMEFA_03057	CKMNLMEI_02727	AGHBHAPJ_04628	FNMHELAB_02387	EOEENIAE_04859	OMHAOFJN_02659	ICOLCEPD_03028	NHMMFKHA_04955	NEHNEIKB_00654	AAJMOGGJ_00974	HELACHEG_03629	HCDKOANN_01399	FCIDLODI_01876
ypjD		Inner membrane protein YpjD	61	61	1	30	3776				695	791	768	HMFEBHEO_04256	MBNPCMIH_03200	ADEMNNHD_02945	MDEMIAGG_03094	GKNOCEHK_02874	LDEBFFIB_03995	PECHBGDK_03875	IMLKDOAK_04733	IEJNMNOH_02571	LNANCHIB_02833	DOENDADM_02682	CHOLPJMM_04046	MMOGLPMM_02118	JNEOFBDF_02622	CHPPKMFP_02538	BEELLKIH_02537	OICFAKJO_02541	PGOOBAIJ_02807	BHPGANCG_03821	JFDIKODA_01528	NPLKBENA_02295	PBEMJDEM_00903	PGLPAGMO_03137	PIJOMEFA_00008	CKMNLMEI_00942	AGHBHAPJ_04813	FNMHELAB_02667	EOEENIAE_03393	OMHAOFJN_02865	ICOLCEPD_02779	NHMMFKHA_04184	NEHNEIKB_02410	AAJMOGGJ_02580	HELACHEG_02394	HCDKOANN_03776	FCIDLODI_02961
yfiN		diguanylate cyclase	61	61	1	30	3813				743	1220	1212	HMFEBHEO_04262	MBNPCMIH_03194	ADEMNNHD_02939	MDEMIAGG_03088	GKNOCEHK_02868	LDEBFFIB_03989	PECHBGDK_03869	IMLKDOAK_04739	IEJNMNOH_02577	LNANCHIB_02785	DOENDADM_02688	CHOLPJMM_04040	MMOGLPMM_02112	JNEOFBDF_02628	CHPPKMFP_02544	BEELLKIH_02543	OICFAKJO_02547	PGOOBAIJ_02801	BHPGANCG_03827	JFDIKODA_01534	NPLKBENA_02289	PBEMJDEM_00897	PGLPAGMO_03131	PIJOMEFA_00056	CKMNLMEI_00990	AGHBHAPJ_04765	FNMHELAB_02673	EOEENIAE_03399	OMHAOFJN_02672	ICOLCEPD_02785	NHMMFKHA_04190	NEHNEIKB_02404	AAJMOGGJ_02574	HELACHEG_02400	HCDKOANN_03770	FCIDLODI_02913
group_2437		gluconolactonase	61	61	1	30	3818				764	908	900	HMFEBHEO_04266	MBNPCMIH_03190	ADEMNNHD_02934	MDEMIAGG_03084	GKNOCEHK_02864	LDEBFFIB_03985	PECHBGDK_03865	IMLKDOAK_04743	IEJNMNOH_02581	LNANCHIB_02781	DOENDADM_02692	CHOLPJMM_04036	MMOGLPMM_02108	JNEOFBDF_02632	CHPPKMFP_02548	BEELLKIH_02547	OICFAKJO_02551	PGOOBAIJ_02797	BHPGANCG_03831	JFDIKODA_01538	NPLKBENA_02285	PBEMJDEM_00893	PGLPAGMO_03127	PIJOMEFA_00060	CKMNLMEI_00994	AGHBHAPJ_04761	FNMHELAB_02677	EOEENIAE_03403	OMHAOFJN_02668	ICOLCEPD_02789	NHMMFKHA_04194	NEHNEIKB_02400	AAJMOGGJ_02570	HELACHEG_02404	HCDKOANN_03766	FCIDLODI_02909
group_2445		ribokinase	61	61	1	30	5314				926	1214	1209	HMFEBHEO_04304	MBNPCMIH_02290	ADEMNNHD_03790	MDEMIAGG_00668	GKNOCEHK_01193	LDEBFFIB_03125	PECHBGDK_01242	IMLKDOAK_01378	IEJNMNOH_01775	LNANCHIB_03837	DOENDADM_01865	CHOLPJMM_01548	MMOGLPMM_02711	JNEOFBDF_02987	CHPPKMFP_02699	BEELLKIH_02890	OICFAKJO_02684	PGOOBAIJ_03541	BHPGANCG_00540	JFDIKODA_02537	NPLKBENA_01892	PBEMJDEM_00099	PGLPAGMO_04686	PIJOMEFA_01051	CKMNLMEI_01593	AGHBHAPJ_01328	FNMHELAB_03660	EOEENIAE_04203	OMHAOFJN_02787	ICOLCEPD_03163	NHMMFKHA_02753	NEHNEIKB_01299	AAJMOGGJ_01691	HELACHEG_02574	HCDKOANN_00320	FCIDLODI_02248
group_2446		hypothetical protein	61	61	1	30	5345				617	626	625	HMFEBHEO_04331	MBNPCMIH_02263	ADEMNNHD_03820	MDEMIAGG_00696	GKNOCEHK_01220	LDEBFFIB_03153	PECHBGDK_01270	IMLKDOAK_01351	IEJNMNOH_01802	LNANCHIB_03865	DOENDADM_01838	CHOLPJMM_01520	MMOGLPMM_02739	JNEOFBDF_02959	CHPPKMFP_02727	BEELLKIH_02862	OICFAKJO_02712	PGOOBAIJ_03513	BHPGANCG_02671	JFDIKODA_02510	NPLKBENA_01864	PBEMJDEM_00127	PGLPAGMO_04658	PIJOMEFA_01079	CKMNLMEI_01621	AGHBHAPJ_01355	FNMHELAB_03687	EOEENIAE_04231	OMHAOFJN_02760	ICOLCEPD_03190	NHMMFKHA_02726	NEHNEIKB_01272	AAJMOGGJ_01718	HELACHEG_02601	HCDKOANN_00292	FCIDLODI_02275
yhhS		putative MFS family transport protein	61	61	1	30	5352				1217	1259	1257	HMFEBHEO_04337	MBNPCMIH_02257	ADEMNNHD_03826	MDEMIAGG_00702	GKNOCEHK_01226	LDEBFFIB_03159	PECHBGDK_01276	IMLKDOAK_01345	IEJNMNOH_01808	LNANCHIB_03871	DOENDADM_01832	CHOLPJMM_01514	MMOGLPMM_02746	JNEOFBDF_02952	CHPPKMFP_02734	BEELLKIH_02855	OICFAKJO_02719	PGOOBAIJ_03506	BHPGANCG_02677	JFDIKODA_02504	NPLKBENA_01857	PBEMJDEM_00134	PGLPAGMO_04651	PIJOMEFA_01085	CKMNLMEI_01627	AGHBHAPJ_01361	FNMHELAB_03693	EOEENIAE_04237	OMHAOFJN_02754	ICOLCEPD_03196	NHMMFKHA_02720	NEHNEIKB_01266	AAJMOGGJ_01724	HELACHEG_02607	HCDKOANN_00285	FCIDLODI_02281
group_2448		hypothetical protein	61	61	1	30	5358				1034	1067	1056	HMFEBHEO_04343	MBNPCMIH_02251	ADEMNNHD_03832	MDEMIAGG_00708	GKNOCEHK_01232	LDEBFFIB_03165	PECHBGDK_01282	IMLKDOAK_01339	IEJNMNOH_01814	LNANCHIB_03877	DOENDADM_01826	CHOLPJMM_01508	MMOGLPMM_02752	JNEOFBDF_02946	CHPPKMFP_02740	BEELLKIH_02849	OICFAKJO_02725	PGOOBAIJ_03500	BHPGANCG_02683	JFDIKODA_02498	NPLKBENA_01851	PBEMJDEM_00140	PGLPAGMO_04645	PIJOMEFA_01091	CKMNLMEI_01633	AGHBHAPJ_01367	FNMHELAB_03699	EOEENIAE_04243	OMHAOFJN_02748	ICOLCEPD_03202	NHMMFKHA_02714	NEHNEIKB_01260	AAJMOGGJ_01730	HELACHEG_02613	HCDKOANN_00279	FCIDLODI_02287
rfaL		O-antigen ligase	61	61	1	30	5500				1214	1214	1214	HMFEBHEO_04373	MBNPCMIH_01897	ADEMNNHD_03977	MDEMIAGG_00846	GKNOCEHK_00493	LDEBFFIB_03304	PECHBGDK_01420	IMLKDOAK_01200	IEJNMNOH_01482	LNANCHIB_00675	DOENDADM_01059	CHOLPJMM_01370	MMOGLPMM_02892	JNEOFBDF_02806	CHPPKMFP_02880	BEELLKIH_02709	OICFAKJO_02864	PGOOBAIJ_03360	BHPGANCG_02821	JFDIKODA_02361	NPLKBENA_01711	PBEMJDEM_00279	PGLPAGMO_04505	PIJOMEFA_01229	CKMNLMEI_04474	AGHBHAPJ_00744	FNMHELAB_03477	EOEENIAE_04381	OMHAOFJN_00945	ICOLCEPD_01466	NHMMFKHA_02577	NEHNEIKB_01123	AAJMOGGJ_01446	HELACHEG_02751	HCDKOANN_00138	FCIDLODI_02425
group_2450		hypothetical protein	61	61	1	30	5516				623	665	663	HMFEBHEO_04389	MBNPCMIH_01914	ADEMNNHD_03994	MDEMIAGG_00863	GKNOCEHK_00476	LDEBFFIB_03321	PECHBGDK_01437	IMLKDOAK_01183	IEJNMNOH_01465	LNANCHIB_00658	DOENDADM_01042	CHOLPJMM_01353	MMOGLPMM_02909	JNEOFBDF_02789	CHPPKMFP_02897	BEELLKIH_02692	OICFAKJO_02881	PGOOBAIJ_03343	BHPGANCG_02838	JFDIKODA_02344	NPLKBENA_01694	PBEMJDEM_00296	PGLPAGMO_04488	PIJOMEFA_01246	CKMNLMEI_04491	AGHBHAPJ_00761	FNMHELAB_03460	EOEENIAE_04398	OMHAOFJN_00928	ICOLCEPD_01483	NHMMFKHA_02560	NEHNEIKB_01106	AAJMOGGJ_01463	HELACHEG_02768	HCDKOANN_00121	FCIDLODI_02442
yicC		YicC family protein	61	61	1	30	5523				863	911	877	HMFEBHEO_04395	MBNPCMIH_01920	ADEMNNHD_04001	MDEMIAGG_00869	GKNOCEHK_03504	LDEBFFIB_01830	PECHBGDK_01443	IMLKDOAK_01177	IEJNMNOH_01459	LNANCHIB_00652	DOENDADM_01036	CHOLPJMM_01347	MMOGLPMM_02915	JNEOFBDF_02783	CHPPKMFP_02903	BEELLKIH_02686	OICFAKJO_02887	PGOOBAIJ_03337	BHPGANCG_02844	JFDIKODA_02338	NPLKBENA_01688	PBEMJDEM_00302	PGLPAGMO_04482	PIJOMEFA_01252	CKMNLMEI_04497	AGHBHAPJ_00767	FNMHELAB_03454	EOEENIAE_04404	OMHAOFJN_00922	ICOLCEPD_02876	NHMMFKHA_02554	NEHNEIKB_01100	AAJMOGGJ_01469	HELACHEG_02774	HCDKOANN_00115	FCIDLODI_02448
yicF		DNA ligase B	61	61	1	30	5527				1409	1685	1621	HMFEBHEO_04399	MBNPCMIH_01924	ADEMNNHD_04005	MDEMIAGG_00873	GKNOCEHK_03500	LDEBFFIB_01826	PECHBGDK_01447	IMLKDOAK_01173	IEJNMNOH_01455	LNANCHIB_00648	DOENDADM_01032	CHOLPJMM_01343	MMOGLPMM_02919	JNEOFBDF_02779	CHPPKMFP_02907	BEELLKIH_02682	OICFAKJO_02891	PGOOBAIJ_03333	BHPGANCG_02848	JFDIKODA_02334	NPLKBENA_01684	PBEMJDEM_00306	PGLPAGMO_04478	PIJOMEFA_01256	CKMNLMEI_04501	AGHBHAPJ_00771	FNMHELAB_03450	EOEENIAE_04408	OMHAOFJN_00918	ICOLCEPD_02872	NHMMFKHA_02550	NEHNEIKB_01096	AAJMOGGJ_01473	HELACHEG_02778	HCDKOANN_00111	FCIDLODI_02452
group_2459		putative outer membrane lipoprotein	61	61	1	30	3221				443	443	443	HMFEBHEO_04467	MBNPCMIH_05104	ADEMNNHD_04541	MDEMIAGG_02674	GKNOCEHK_04083	LDEBFFIB_02096	PECHBGDK_03194	IMLKDOAK_02470	IEJNMNOH_05052	LNANCHIB_02394	DOENDADM_00009	CHOLPJMM_02571	MMOGLPMM_04219	JNEOFBDF_04102	CHPPKMFP_04358	BEELLKIH_03982	OICFAKJO_03945	PGOOBAIJ_03863	BHPGANCG_01775	JFDIKODA_00543	NPLKBENA_04700	PBEMJDEM_00808	PGLPAGMO_02445	PIJOMEFA_00241	CKMNLMEI_02655	AGHBHAPJ_04966	FNMHELAB_00811	EOEENIAE_00276	OMHAOFJN_02062	ICOLCEPD_04390	NHMMFKHA_00820	NEHNEIKB_02872	AAJMOGGJ_00017	HELACHEG_05107	HCDKOANN_00545	FCIDLODI_03859
group_2466		molybdenum ABC transporter substrate-binding protein	61	61	1	30	1122				518	710	706	HMFEBHEO_04550	MBNPCMIH_01740	ADEMNNHD_03365	MDEMIAGG_01838	GKNOCEHK_00056	LDEBFFIB_00728	PECHBGDK_00477	IMLKDOAK_00211	IEJNMNOH_01385	LNANCHIB_00775	DOENDADM_00962	CHOLPJMM_00582	MMOGLPMM_02537	JNEOFBDF_02201	CHPPKMFP_02119	BEELLKIH_02118	OICFAKJO_02121	PGOOBAIJ_03226	BHPGANCG_01174	JFDIKODA_01113	NPLKBENA_01490	PBEMJDEM_00408	PGLPAGMO_03555	PIJOMEFA_03888	CKMNLMEI_02019	AGHBHAPJ_04000	FNMHELAB_00228	EOEENIAE_01989	OMHAOFJN_02146	ICOLCEPD_01605	NHMMFKHA_03767	NEHNEIKB_00260	AAJMOGGJ_01154	HELACHEG_01404	HCDKOANN_04193	FCIDLODI_03376
group_2467		putative ATP-dependent RNA helicase-like protein	61	61	1	30	1107				377	503	500	HMFEBHEO_04563	MBNPCMIH_01753	ADEMNNHD_03379	MDEMIAGG_01851	GKNOCEHK_00043	LDEBFFIB_00741	PECHBGDK_00490	IMLKDOAK_00224	IEJNMNOH_01398	LNANCHIB_00788	DOENDADM_00975	CHOLPJMM_00569	MMOGLPMM_02550	JNEOFBDF_02188	CHPPKMFP_02106	BEELLKIH_02105	OICFAKJO_02108	PGOOBAIJ_03239	BHPGANCG_01187	JFDIKODA_01100	NPLKBENA_01476	PBEMJDEM_00394	PGLPAGMO_03568	PIJOMEFA_03901	CKMNLMEI_02032	AGHBHAPJ_01983	FNMHELAB_00241	EOEENIAE_02002	OMHAOFJN_01455	ICOLCEPD_01618	NHMMFKHA_03754	NEHNEIKB_00247	AAJMOGGJ_01167	HELACHEG_01391	HCDKOANN_04206	FCIDLODI_03389
group_2468		hypothetical protein	61	61	1	30	1106				383	410	406	HMFEBHEO_04564	MBNPCMIH_01754	ADEMNNHD_03380	MDEMIAGG_01852	GKNOCEHK_00042	LDEBFFIB_00742	PECHBGDK_00491	IMLKDOAK_00225	IEJNMNOH_01399	LNANCHIB_00789	DOENDADM_00976	CHOLPJMM_00568	MMOGLPMM_02551	JNEOFBDF_02187	CHPPKMFP_02105	BEELLKIH_02104	OICFAKJO_02107	PGOOBAIJ_03240	BHPGANCG_01188	JFDIKODA_01099	NPLKBENA_01475	PBEMJDEM_00393	PGLPAGMO_03569	PIJOMEFA_03902	CKMNLMEI_02033	AGHBHAPJ_01984	FNMHELAB_00242	EOEENIAE_02003	OMHAOFJN_01456	ICOLCEPD_01619	NHMMFKHA_03753	NEHNEIKB_00246	AAJMOGGJ_01168	HELACHEG_01390	HCDKOANN_04207	FCIDLODI_03390
exbB		tonB-system energizer ExbB	61	61	1	30	1101				734	746	734	HMFEBHEO_04568	MBNPCMIH_01758	ADEMNNHD_03384	MDEMIAGG_01856	GKNOCEHK_00038	LDEBFFIB_00746	PECHBGDK_00495	IMLKDOAK_00229	IEJNMNOH_01403	LNANCHIB_00793	DOENDADM_00980	CHOLPJMM_00564	MMOGLPMM_02555	JNEOFBDF_02183	CHPPKMFP_02101	BEELLKIH_02100	OICFAKJO_02102	PGOOBAIJ_03245	BHPGANCG_01192	JFDIKODA_01095	NPLKBENA_01471	PBEMJDEM_00389	PGLPAGMO_03573	PIJOMEFA_03906	CKMNLMEI_02037	AGHBHAPJ_01988	FNMHELAB_00246	EOEENIAE_02007	OMHAOFJN_01460	ICOLCEPD_01623	NHMMFKHA_03749	NEHNEIKB_00242	AAJMOGGJ_01172	HELACHEG_01386	HCDKOANN_04211	FCIDLODI_03394
group_2470		putative inner membrane protein	61	61	1	30	1100				137	137	137	HMFEBHEO_04569	MBNPCMIH_01759	ADEMNNHD_03385	MDEMIAGG_01857	GKNOCEHK_00037	LDEBFFIB_00747	PECHBGDK_00496	IMLKDOAK_00230	IEJNMNOH_01404	LNANCHIB_00794	DOENDADM_00981	CHOLPJMM_00563	MMOGLPMM_02556	JNEOFBDF_02182	CHPPKMFP_02100	BEELLKIH_02099	OICFAKJO_02101	PGOOBAIJ_03246	BHPGANCG_01193	JFDIKODA_01094	NPLKBENA_01470	PBEMJDEM_00388	PGLPAGMO_03574	PIJOMEFA_03907	CKMNLMEI_02038	AGHBHAPJ_01989	FNMHELAB_00247	EOEENIAE_02008	OMHAOFJN_01461	ICOLCEPD_01624	NHMMFKHA_03748	NEHNEIKB_00241	AAJMOGGJ_01173	HELACHEG_01385	HCDKOANN_04212	FCIDLODI_03395
ygiD		putative cytoplasmic protein	61	61	1	30	1068				713	788	770	HMFEBHEO_04599	MBNPCMIH_01790	ADEMNNHD_03418	MDEMIAGG_01888	GKNOCEHK_00006	LDEBFFIB_00778	PECHBGDK_00527	IMLKDOAK_00261	IEJNMNOH_01435	LNANCHIB_00825	DOENDADM_01012	CHOLPJMM_00532	MMOGLPMM_01851	JNEOFBDF_01979	CHPPKMFP_01846	BEELLKIH_01872	OICFAKJO_01936	PGOOBAIJ_02152	BHPGANCG_01224	JFDIKODA_01063	NPLKBENA_00793	PBEMJDEM_00551	PGLPAGMO_01360	PIJOMEFA_03938	CKMNLMEI_02069	AGHBHAPJ_01951	FNMHELAB_00278	EOEENIAE_03152	OMHAOFJN_01492	ICOLCEPD_01637	NHMMFKHA_01132	NEHNEIKB_00210	AAJMOGGJ_01204	HELACHEG_01354	HCDKOANN_04246	FCIDLODI_00744
ygiF		CYTH domain-containing protein	61	61	1	30	1046				1301	1400	1333	HMFEBHEO_04616	MBNPCMIH_04282	ADEMNNHD_03436	MDEMIAGG_01254	GKNOCEHK_00253	LDEBFFIB_04983	PECHBGDK_04274	IMLKDOAK_00612	IEJNMNOH_04330	LNANCHIB_04604	DOENDADM_04314	CHOLPJMM_02965	MMOGLPMM_00554	JNEOFBDF_00551	CHPPKMFP_00404	BEELLKIH_00555	OICFAKJO_01817	PGOOBAIJ_00678	BHPGANCG_04763	JFDIKODA_04696	NPLKBENA_04183	PBEMJDEM_02214	PGLPAGMO_01617	PIJOMEFA_04172	CKMNLMEI_02471	AGHBHAPJ_01056	FNMHELAB_03813	EOEENIAE_03113	OMHAOFJN_01041	ICOLCEPD_02314	NHMMFKHA_03575	NEHNEIKB_03770	AAJMOGGJ_04522	HELACHEG_01168	HCDKOANN_04263	FCIDLODI_04414
mug		double-stranded uracil-DNA glycosylase	61	61	1	30	1036				494	506	505	HMFEBHEO_04626	MBNPCMIH_04272	ADEMNNHD_03446	MDEMIAGG_01244	GKNOCEHK_00263	LDEBFFIB_04973	PECHBGDK_04284	IMLKDOAK_00622	IEJNMNOH_04340	LNANCHIB_04594	DOENDADM_04304	CHOLPJMM_02955	MMOGLPMM_00544	JNEOFBDF_00541	CHPPKMFP_00414	BEELLKIH_00545	OICFAKJO_01827	PGOOBAIJ_00668	BHPGANCG_04753	JFDIKODA_04706	NPLKBENA_04173	PBEMJDEM_02204	PGLPAGMO_01607	PIJOMEFA_04182	CKMNLMEI_02481	AGHBHAPJ_01066	FNMHELAB_03803	EOEENIAE_03103	OMHAOFJN_01051	ICOLCEPD_02304	NHMMFKHA_03565	NEHNEIKB_03760	AAJMOGGJ_04532	HELACHEG_01178	HCDKOANN_04273	FCIDLODI_04404
group_2474		hypothetical protein	61	61	1	30	2883				203	338	335	HMFEBHEO_04632	MBNPCMIH_01429	ADEMNNHD_04217	MDEMIAGG_03647	GKNOCEHK_01294	LDEBFFIB_01100	PECHBGDK_01614	IMLKDOAK_01024	IEJNMNOH_00337	LNANCHIB_03996	DOENDADM_00522	CHOLPJMM_02027	MMOGLPMM_01067	JNEOFBDF_01086	CHPPKMFP_00979	BEELLKIH_01065	OICFAKJO_01072	PGOOBAIJ_01157	BHPGANCG_02261	JFDIKODA_03524	NPLKBENA_03290	PBEMJDEM_02438	PGLPAGMO_01455	PIJOMEFA_03785	CKMNLMEI_04018	AGHBHAPJ_04957	FNMHELAB_04538	EOEENIAE_01828	OMHAOFJN_00505	ICOLCEPD_02959	NHMMFKHA_03739	NEHNEIKB_03453	AAJMOGGJ_00793	HELACHEG_01154	HCDKOANN_04766	FCIDLODI_00802
ilvE		branched chain amino acid aminotransferase	61	61	1	30	2887				617	929	923	HMFEBHEO_04636	MBNPCMIH_01434	ADEMNNHD_04222	MDEMIAGG_03642	GKNOCEHK_01299	LDEBFFIB_01105	PECHBGDK_01609	IMLKDOAK_01029	IEJNMNOH_00332	LNANCHIB_04001	DOENDADM_00527	CHOLPJMM_02032	MMOGLPMM_01062	JNEOFBDF_01091	CHPPKMFP_00984	BEELLKIH_01060	OICFAKJO_01067	PGOOBAIJ_01152	BHPGANCG_02256	JFDIKODA_03529	NPLKBENA_03285	PBEMJDEM_02433	PGLPAGMO_01449	PIJOMEFA_03780	CKMNLMEI_04013	AGHBHAPJ_04952	FNMHELAB_04543	EOEENIAE_01833	OMHAOFJN_00510	ICOLCEPD_02954	NHMMFKHA_03734	NEHNEIKB_03448	AAJMOGGJ_00788	HELACHEG_01149	HCDKOANN_04761	FCIDLODI_00797
rffH		glucose-1-phosphate thymidyl transferase	61	61	1	30	2905				224	881	234	HMFEBHEO_04654	MBNPCMIH_01453	ADEMNNHD_04241	MDEMIAGG_03623	GKNOCEHK_01318	LDEBFFIB_01124	PECHBGDK_01590	IMLKDOAK_01048	IEJNMNOH_00313	LNANCHIB_02113	DOENDADM_00546	CHOLPJMM_02051	MMOGLPMM_01043	JNEOFBDF_01110	CHPPKMFP_01003	BEELLKIH_01041	OICFAKJO_01048	PGOOBAIJ_01133	BHPGANCG_02237	JFDIKODA_01844	NPLKBENA_03266	PBEMJDEM_02414	PGLPAGMO_01429	PIJOMEFA_03761	CKMNLMEI_03994	AGHBHAPJ_04933	FNMHELAB_04562	EOEENIAE_01852	OMHAOFJN_00529	ICOLCEPD_02935	NHMMFKHA_03715	NEHNEIKB_03429	AAJMOGGJ_00769	HELACHEG_01130	HCDKOANN_04742	FCIDLODI_00778
cyaY		iron donor protein CyaY	61	61	1	30	2919				320	320	320	HMFEBHEO_04673	MBNPCMIH_01471	ADEMNNHD_04259	MDEMIAGG_03605	GKNOCEHK_01336	LDEBFFIB_01142	PECHBGDK_01572	IMLKDOAK_01066	IEJNMNOH_00295	LNANCHIB_02095	DOENDADM_00564	CHOLPJMM_02069	MMOGLPMM_01025	JNEOFBDF_01128	CHPPKMFP_01021	BEELLKIH_01023	OICFAKJO_01030	PGOOBAIJ_01115	BHPGANCG_02219	JFDIKODA_01826	NPLKBENA_03248	PBEMJDEM_02395	PGLPAGMO_01411	PIJOMEFA_03743	CKMNLMEI_00820	AGHBHAPJ_04915	FNMHELAB_04580	EOEENIAE_01870	OMHAOFJN_01087	ICOLCEPD_02917	NHMMFKHA_03697	NEHNEIKB_03411	AAJMOGGJ_00751	HELACHEG_01112	HCDKOANN_04724	FCIDLODI_02892
group_2478		hypothetical protein	61	61	1	30	2920				389	389	389	HMFEBHEO_04674	MBNPCMIH_01472	ADEMNNHD_04260	MDEMIAGG_03604	GKNOCEHK_01337	LDEBFFIB_01143	PECHBGDK_01571	IMLKDOAK_01067	IEJNMNOH_00294	LNANCHIB_02094	DOENDADM_00565	CHOLPJMM_02070	MMOGLPMM_01024	JNEOFBDF_01129	CHPPKMFP_01022	BEELLKIH_01022	OICFAKJO_01029	PGOOBAIJ_01114	BHPGANCG_02218	JFDIKODA_01825	NPLKBENA_03247	PBEMJDEM_02394	PGLPAGMO_01410	PIJOMEFA_03742	CKMNLMEI_00821	AGHBHAPJ_04914	FNMHELAB_04581	EOEENIAE_01871	OMHAOFJN_01088	ICOLCEPD_02916	NHMMFKHA_03696	NEHNEIKB_03410	AAJMOGGJ_00750	HELACHEG_01111	HCDKOANN_04723	FCIDLODI_02891
group_2479		hypothetical protein	61	61	1	30	2921				92	230	94	HMFEBHEO_04675	MBNPCMIH_01473	ADEMNNHD_04261	MDEMIAGG_03603	GKNOCEHK_01338	LDEBFFIB_01144	PECHBGDK_01570	IMLKDOAK_01068	IEJNMNOH_00293	LNANCHIB_02093	DOENDADM_00566	CHOLPJMM_02071	MMOGLPMM_01023	JNEOFBDF_01130	CHPPKMFP_01023	BEELLKIH_01021	OICFAKJO_01028	PGOOBAIJ_01113	BHPGANCG_02217	JFDIKODA_01824	NPLKBENA_03246	PBEMJDEM_02393	PGLPAGMO_01409	PIJOMEFA_03741	CKMNLMEI_00822	AGHBHAPJ_04913	FNMHELAB_04582	EOEENIAE_01872	OMHAOFJN_01089	ICOLCEPD_02915	NHMMFKHA_03695	NEHNEIKB_03409	AAJMOGGJ_00749	HELACHEG_01110	HCDKOANN_04722	FCIDLODI_02890
ubiB		NAD(P)H-flavin reductase	61	61	1	30	2959				701	767	702	HMFEBHEO_04710	MBNPCMIH_01509	ADEMNNHD_04298	MDEMIAGG_03567	GKNOCEHK_01374	LDEBFFIB_01180	PECHBGDK_01534	IMLKDOAK_01104	IEJNMNOH_00257	LNANCHIB_02057	DOENDADM_00602	CHOLPJMM_02107	MMOGLPMM_00987	JNEOFBDF_01166	CHPPKMFP_01059	BEELLKIH_00985	OICFAKJO_00992	PGOOBAIJ_01077	BHPGANCG_02181	JFDIKODA_01788	NPLKBENA_03210	PBEMJDEM_02357	PGLPAGMO_01373	PIJOMEFA_03705	CKMNLMEI_00858	AGHBHAPJ_04877	FNMHELAB_04618	EOEENIAE_01908	OMHAOFJN_01125	ICOLCEPD_02879	NHMMFKHA_03659	NEHNEIKB_03373	AAJMOGGJ_00713	HELACHEG_01074	HCDKOANN_04686	FCIDLODI_02854
acrD		aminoglycoside/multidrug transporter subunit AcrD	61	61	1	30	4122				3023	3113	3092	HMFEBHEO_04722	MBNPCMIH_04981	ADEMNNHD_01263	MDEMIAGG_03715	GKNOCEHK_02185	LDEBFFIB_01016	PECHBGDK_02877	IMLKDOAK_03134	IEJNMNOH_00071	LNANCHIB_01695	DOENDADM_00057	CHOLPJMM_01752	MMOGLPMM_03249	JNEOFBDF_03259	CHPPKMFP_03159	BEELLKIH_03238	OICFAKJO_00585	PGOOBAIJ_00384	BHPGANCG_01246	JFDIKODA_00985	NPLKBENA_01058	PBEMJDEM_01747	PGLPAGMO_00389	PIJOMEFA_04412	CKMNLMEI_02347	AGHBHAPJ_03531	FNMHELAB_02187	EOEENIAE_02814	OMHAOFJN_03390	ICOLCEPD_03279	NHMMFKHA_01661	NEHNEIKB_01898	AAJMOGGJ_00070	HELACHEG_04464	HCDKOANN_03554	FCIDLODI_03555
eutM		ethanolamine utilization protein EutM	61	61	1	30	4141				230	290	276	HMFEBHEO_04740	MBNPCMIH_04109	ADEMNNHD_01278	MDEMIAGG_03700	GKNOCEHK_02170	LDEBFFIB_01031	PECHBGDK_02892	IMLKDOAK_03149	IEJNMNOH_04064	LNANCHIB_01680	DOENDADM_04137	CHOLPJMM_01767	MMOGLPMM_03234	JNEOFBDF_03274	CHPPKMFP_03174	BEELLKIH_03223	OICFAKJO_04502	PGOOBAIJ_03948	BHPGANCG_01261	JFDIKODA_01000	NPLKBENA_01043	PBEMJDEM_01732	PGLPAGMO_00404	PIJOMEFA_00765	CKMNLMEI_02362	AGHBHAPJ_04062	FNMHELAB_02172	EOEENIAE_02799	OMHAOFJN_03405	ICOLCEPD_03264	NHMMFKHA_01646	NEHNEIKB_01883	AAJMOGGJ_04236	HELACHEG_04449	HCDKOANN_03538	FCIDLODI_03540
eutC		ethanolamine ammonia-lyase small subunit	61	61	1	30	4151				680	896	892	HMFEBHEO_04749	MBNPCMIH_04100	ADEMNNHD_01286	MDEMIAGG_03692	GKNOCEHK_02162	LDEBFFIB_01039	PECHBGDK_01940	IMLKDOAK_03157	IEJNMNOH_04055	LNANCHIB_01672	DOENDADM_04146	CHOLPJMM_01775	MMOGLPMM_03226	JNEOFBDF_03282	CHPPKMFP_03182	BEELLKIH_03215	OICFAKJO_04494	PGOOBAIJ_03956	BHPGANCG_01269	JFDIKODA_01008	NPLKBENA_01035	PBEMJDEM_01724	PGLPAGMO_00412	PIJOMEFA_00757	CKMNLMEI_02370	AGHBHAPJ_04054	FNMHELAB_02164	EOEENIAE_02791	OMHAOFJN_03413	ICOLCEPD_04262	NHMMFKHA_01638	NEHNEIKB_01875	AAJMOGGJ_04245	HELACHEG_04441	HCDKOANN_03530	FCIDLODI_03532
eutL		microcompartment protein EutL	61	61	1	30	4152				158	659	552	HMFEBHEO_04750	MBNPCMIH_04099	ADEMNNHD_01287	MDEMIAGG_03691	GKNOCEHK_02161	LDEBFFIB_01040	PECHBGDK_01941	IMLKDOAK_03158	IEJNMNOH_04054	LNANCHIB_01671	DOENDADM_04147	CHOLPJMM_01776	MMOGLPMM_03225	JNEOFBDF_03283	CHPPKMFP_03183	BEELLKIH_03214	OICFAKJO_04493	PGOOBAIJ_03957	BHPGANCG_01270	JFDIKODA_01009	NPLKBENA_01034	PBEMJDEM_01723	PGLPAGMO_00413	PIJOMEFA_00756	CKMNLMEI_02371	AGHBHAPJ_04053	FNMHELAB_02163	EOEENIAE_02790	OMHAOFJN_03414	ICOLCEPD_04263	NHMMFKHA_01637	NEHNEIKB_01874	AAJMOGGJ_04246	HELACHEG_04440	HCDKOANN_03529	FCIDLODI_03531
group_2486		PTS mannose/fructose/sorbose transporter subunit IIB	61	61	1	30	2354				350	461	459	HMFEBHEO_04763	MBNPCMIH_03906	ADEMNNHD_04910	MDEMIAGG_03253	GKNOCEHK_04373	LDEBFFIB_04695	PECHBGDK_01815	IMLKDOAK_02062	IEJNMNOH_03119	LNANCHIB_04674	DOENDADM_03228	CHOLPJMM_03973	MMOGLPMM_00085	JNEOFBDF_00122	CHPPKMFP_00085	BEELLKIH_00125	OICFAKJO_00122	PGOOBAIJ_04694	BHPGANCG_04909	JFDIKODA_03215	NPLKBENA_03079	PBEMJDEM_01342	PGLPAGMO_01219	PIJOMEFA_03630	CKMNLMEI_03967	AGHBHAPJ_03167	FNMHELAB_01351	EOEENIAE_00880	OMHAOFJN_02273	ICOLCEPD_00125	NHMMFKHA_02179	NEHNEIKB_02574	AAJMOGGJ_03191	HELACHEG_03380	HCDKOANN_00852	FCIDLODI_04927
group_2487		hypothetical protein	61	61	1	30	2344				398	473	471	HMFEBHEO_04772	MBNPCMIH_03897	ADEMNNHD_04919	MDEMIAGG_03244	GKNOCEHK_04382	LDEBFFIB_04704	PECHBGDK_01806	IMLKDOAK_02071	IEJNMNOH_03128	LNANCHIB_04683	DOENDADM_03237	CHOLPJMM_03964	MMOGLPMM_00094	JNEOFBDF_00113	CHPPKMFP_00094	BEELLKIH_00116	OICFAKJO_00113	PGOOBAIJ_04703	BHPGANCG_04900	JFDIKODA_03206	NPLKBENA_03070	PBEMJDEM_01333	PGLPAGMO_01210	PIJOMEFA_03621	CKMNLMEI_03976	AGHBHAPJ_03176	FNMHELAB_01342	EOEENIAE_00871	OMHAOFJN_02282	ICOLCEPD_00116	NHMMFKHA_02170	NEHNEIKB_02565	AAJMOGGJ_03182	HELACHEG_03371	HCDKOANN_00861	FCIDLODI_04936
yjjQ		putative LuxR/UhpA family transcriptional regulator	61	61	1	30	2342				626	725	723	HMFEBHEO_04774	MBNPCMIH_03895	ADEMNNHD_04921	MDEMIAGG_03242	GKNOCEHK_04384	LDEBFFIB_04706	PECHBGDK_01804	IMLKDOAK_02073	IEJNMNOH_03130	LNANCHIB_04685	DOENDADM_03239	CHOLPJMM_03962	MMOGLPMM_00096	JNEOFBDF_00111	CHPPKMFP_00096	BEELLKIH_00114	OICFAKJO_00111	PGOOBAIJ_04705	BHPGANCG_04898	JFDIKODA_03204	NPLKBENA_03068	PBEMJDEM_01331	PGLPAGMO_01208	PIJOMEFA_03619	CKMNLMEI_03978	AGHBHAPJ_03178	FNMHELAB_01340	EOEENIAE_00869	OMHAOFJN_02284	ICOLCEPD_00114	NHMMFKHA_02168	NEHNEIKB_02563	AAJMOGGJ_03180	HELACHEG_03369	HCDKOANN_00863	FCIDLODI_04938
group_2489		GGDEF domain-containing protein	61	61	1	30	2338				926	1064	972	HMFEBHEO_04778	MBNPCMIH_03891	ADEMNNHD_04925	MDEMIAGG_03238	GKNOCEHK_04388	LDEBFFIB_04710	PECHBGDK_01800	IMLKDOAK_02077	IEJNMNOH_03134	LNANCHIB_04689	DOENDADM_03243	CHOLPJMM_03958	MMOGLPMM_00100	JNEOFBDF_00107	CHPPKMFP_00100	BEELLKIH_00110	OICFAKJO_00107	PGOOBAIJ_04709	BHPGANCG_04894	JFDIKODA_03200	NPLKBENA_03064	PBEMJDEM_01327	PGLPAGMO_01204	PIJOMEFA_03615	CKMNLMEI_03982	AGHBHAPJ_03182	FNMHELAB_01336	EOEENIAE_00865	OMHAOFJN_02288	ICOLCEPD_00110	NHMMFKHA_02164	NEHNEIKB_02559	AAJMOGGJ_03176	HELACHEG_03365	HCDKOANN_00867	FCIDLODI_04942
yjjV		metal-dependent hydrolase	61	61	1	30	2328				749	773	772	HMFEBHEO_04790	MBNPCMIH_04937	ADEMNNHD_04938	MDEMIAGG_03225	GKNOCEHK_04399	LDEBFFIB_04722	PECHBGDK_00695	IMLKDOAK_00592	IEJNMNOH_03146	LNANCHIB_04702	DOENDADM_03255	CHOLPJMM_03945	MMOGLPMM_00113	JNEOFBDF_00094	CHPPKMFP_00113	BEELLKIH_00097	OICFAKJO_00094	PGOOBAIJ_04722	BHPGANCG_04881	JFDIKODA_03187	NPLKBENA_03051	PBEMJDEM_01314	PGLPAGMO_01191	PIJOMEFA_01393	CKMNLMEI_03673	AGHBHAPJ_00473	FNMHELAB_00294	EOEENIAE_01416	OMHAOFJN_02022	ICOLCEPD_00097	NHMMFKHA_02151	NEHNEIKB_02546	AAJMOGGJ_03164	HELACHEG_03353	HCDKOANN_00879	FCIDLODI_02009
yjjW		glycine radical enzyme activase	61	61	1	30	2327				587	863	591	HMFEBHEO_04791	MBNPCMIH_04938	ADEMNNHD_04939	MDEMIAGG_03224	GKNOCEHK_04400	LDEBFFIB_04723	PECHBGDK_00696	IMLKDOAK_00591	IEJNMNOH_03147	LNANCHIB_04703	DOENDADM_03256	CHOLPJMM_03944	MMOGLPMM_00114	JNEOFBDF_00093	CHPPKMFP_00114	BEELLKIH_00096	OICFAKJO_00093	PGOOBAIJ_04723	BHPGANCG_04880	JFDIKODA_03186	NPLKBENA_03050	PBEMJDEM_01313	PGLPAGMO_01190	PIJOMEFA_01394	CKMNLMEI_03674	AGHBHAPJ_00472	FNMHELAB_00295	EOEENIAE_01415	OMHAOFJN_02023	ICOLCEPD_00096	NHMMFKHA_02150	NEHNEIKB_02545	AAJMOGGJ_03163	HELACHEG_03352	HCDKOANN_00880	FCIDLODI_02010
group_252		putative thiol peroxidase	61	61	1	30	7398				386	518	479	HMFEBHEO_00396	MBNPCMIH_03404	ADEMNNHD_02191	MDEMIAGG_01468	GKNOCEHK_03881	LDEBFFIB_00644	PECHBGDK_03334	IMLKDOAK_00377	IEJNMNOH_03278	LNANCHIB_03636	DOENDADM_03259	CHOLPJMM_03652	MMOGLPMM_03766	JNEOFBDF_03518	CHPPKMFP_03750	BEELLKIH_04372	OICFAKJO_02998	PGOOBAIJ_01331	BHPGANCG_03658	JFDIKODA_04623	NPLKBENA_03313	PBEMJDEM_02461	PGLPAGMO_02878	PIJOMEFA_02909	CKMNLMEI_03197	AGHBHAPJ_03915	FNMHELAB_04807	EOEENIAE_01502	OMHAOFJN_01353	ICOLCEPD_05047	NHMMFKHA_04613	NEHNEIKB_02981	AAJMOGGJ_03271	HELACHEG_05001	HCDKOANN_02626	FCIDLODI_00019
rhtC_2		threonine exporter RhtC	61	61	1	30	1901				413	632	628	HMFEBHEO_04876	MBNPCMIH_03090	ADEMNNHD_00451	MDEMIAGG_02310	GKNOCEHK_02994	LDEBFFIB_01628	PECHBGDK_04808	IMLKDOAK_04266	IEJNMNOH_04286	LNANCHIB_04921	DOENDADM_03139	CHOLPJMM_04543	MMOGLPMM_01696	JNEOFBDF_01730	CHPPKMFP_01691	BEELLKIH_01395	OICFAKJO_01699	PGOOBAIJ_02370	BHPGANCG_00221	JFDIKODA_05158	NPLKBENA_02131	PBEMJDEM_04311	PGLPAGMO_00677	PIJOMEFA_03993	CKMNLMEI_04193	AGHBHAPJ_04533	FNMHELAB_02871	EOEENIAE_02633	OMHAOFJN_01965	ICOLCEPD_00503	NHMMFKHA_01494	NEHNEIKB_01474	AAJMOGGJ_03083	HELACHEG_00644	HCDKOANN_01301	FCIDLODI_01781
group_2523		putative response regulator	61	61	1	30	1922				743	743	743	HMFEBHEO_04899	MBNPCMIH_03113	ADEMNNHD_00430	MDEMIAGG_02289	GKNOCEHK_03015	LDEBFFIB_01649	PECHBGDK_04787	IMLKDOAK_04245	IEJNMNOH_04309	LNANCHIB_04900	DOENDADM_03116	CHOLPJMM_04564	MMOGLPMM_01716	JNEOFBDF_01750	CHPPKMFP_01711	BEELLKIH_01375	OICFAKJO_01719	PGOOBAIJ_02350	BHPGANCG_00242	JFDIKODA_05137	NPLKBENA_02151	PBEMJDEM_04331	PGLPAGMO_00657	PIJOMEFA_04014	CKMNLMEI_04214	AGHBHAPJ_04513	FNMHELAB_02850	EOEENIAE_02612	OMHAOFJN_01944	ICOLCEPD_00482	NHMMFKHA_01473	NEHNEIKB_01453	AAJMOGGJ_03060	HELACHEG_00623	HCDKOANN_01281	FCIDLODI_01761
group_2524		hypothetical protein	61	61	1	30	1933				398	398	398	HMFEBHEO_04909	MBNPCMIH_03123	ADEMNNHD_00421	MDEMIAGG_02280	GKNOCEHK_03024	LDEBFFIB_01934	PECHBGDK_04778	IMLKDOAK_04236	IEJNMNOH_04319	LNANCHIB_04891	DOENDADM_03106	CHOLPJMM_04573	MMOGLPMM_01725	JNEOFBDF_01759	CHPPKMFP_01720	BEELLKIH_01366	OICFAKJO_01728	PGOOBAIJ_02341	BHPGANCG_00251	JFDIKODA_05128	NPLKBENA_02160	PBEMJDEM_04340	PGLPAGMO_00647	PIJOMEFA_04023	CKMNLMEI_03386	AGHBHAPJ_04504	FNMHELAB_02841	EOEENIAE_03731	OMHAOFJN_01935	ICOLCEPD_00473	NHMMFKHA_01464	NEHNEIKB_01444	AAJMOGGJ_03050	HELACHEG_00614	HCDKOANN_01272	FCIDLODI_01752
yjaB		putative acetyltransferase	61	61	1	30	3120				254	437	432	HMFEBHEO_04915	MBNPCMIH_05085	ADEMNNHD_04468	MDEMIAGG_03380	GKNOCEHK_04011	LDEBFFIB_02168	PECHBGDK_02106	IMLKDOAK_02541	IEJNMNOH_00224	LNANCHIB_02320	DOENDADM_00257	CHOLPJMM_02499	MMOGLPMM_04146	JNEOFBDF_04175	CHPPKMFP_04430	BEELLKIH_04054	OICFAKJO_04016	PGOOBAIJ_03934	BHPGANCG_01847	JFDIKODA_02747	NPLKBENA_04773	PBEMJDEM_00880	PGLPAGMO_02517	PIJOMEFA_00313	CKMNLMEI_02726	AGHBHAPJ_05039	FNMHELAB_00739	EOEENIAE_00347	OMHAOFJN_02133	ICOLCEPD_04832	NHMMFKHA_00747	NEHNEIKB_02944	AAJMOGGJ_00416	HELACHEG_05034	HCDKOANN_00471	FCIDLODI_03932
group_2536		hypothetical protein	61	61	1	30	7242				137	137	137	HMFEBHEO_05019	MBNPCMIH_04076	ADEMNNHD_02038	MDEMIAGG_04813	GKNOCEHK_01610	LDEBFFIB_00934	PECHBGDK_01137	IMLKDOAK_02784	IEJNMNOH_04012	LNANCHIB_01057	DOENDADM_04117	CHOLPJMM_02320	MMOGLPMM_03618	JNEOFBDF_03666	CHPPKMFP_03602	BEELLKIH_04224	OICFAKJO_03147	PGOOBAIJ_01479	BHPGANCG_00478	JFDIKODA_04471	NPLKBENA_03462	PBEMJDEM_02610	PGLPAGMO_02729	PIJOMEFA_02883	CKMNLMEI_03089	AGHBHAPJ_00694	FNMHELAB_01593	EOEENIAE_02870	OMHAOFJN_04281	ICOLCEPD_03644	NHMMFKHA_04765	NEHNEIKB_04182	AAJMOGGJ_04192	HELACHEG_04849	HCDKOANN_02774	FCIDLODI_03438
ycgN		putative cytoplasmic protein	61	61	1	30	7241				419	446	445	HMFEBHEO_05020	MBNPCMIH_04077	ADEMNNHD_02037	MDEMIAGG_04814	GKNOCEHK_01609	LDEBFFIB_00935	PECHBGDK_01136	IMLKDOAK_02785	IEJNMNOH_04011	LNANCHIB_01056	DOENDADM_04116	CHOLPJMM_02319	MMOGLPMM_03617	JNEOFBDF_03667	CHPPKMFP_03601	BEELLKIH_04223	OICFAKJO_03148	PGOOBAIJ_01480	BHPGANCG_00477	JFDIKODA_04470	NPLKBENA_03463	PBEMJDEM_02611	PGLPAGMO_02728	PIJOMEFA_02884	CKMNLMEI_03090	AGHBHAPJ_00693	FNMHELAB_01592	EOEENIAE_02871	OMHAOFJN_04282	ICOLCEPD_03645	NHMMFKHA_04766	NEHNEIKB_00710	AAJMOGGJ_04191	HELACHEG_04848	HCDKOANN_02775	FCIDLODI_03437
ycgL		putative cytoplasmic protein	61	61	1	30	7239				245	293	292	HMFEBHEO_05022	MBNPCMIH_04079	ADEMNNHD_02035	MDEMIAGG_04816	GKNOCEHK_01607	LDEBFFIB_00937	PECHBGDK_01134	IMLKDOAK_02787	IEJNMNOH_04009	LNANCHIB_01054	DOENDADM_04114	CHOLPJMM_02317	MMOGLPMM_03615	JNEOFBDF_03669	CHPPKMFP_03599	BEELLKIH_04221	OICFAKJO_03150	PGOOBAIJ_01482	BHPGANCG_00475	JFDIKODA_04468	NPLKBENA_03465	PBEMJDEM_02613	PGLPAGMO_02726	PIJOMEFA_02886	CKMNLMEI_03092	AGHBHAPJ_00691	FNMHELAB_01590	EOEENIAE_02873	OMHAOFJN_04284	ICOLCEPD_03647	NHMMFKHA_04768	NEHNEIKB_00708	AAJMOGGJ_04189	HELACHEG_04846	HCDKOANN_02777	FCIDLODI_03435
yobG		PhoP regulon feedback inhibition protein MgrB	61	61	1	30	7214				140	143	142	HMFEBHEO_05050	MBNPCMIH_04987	ADEMNNHD_02006	MDEMIAGG_04844	GKNOCEHK_01579	LDEBFFIB_00965	PECHBGDK_01106	IMLKDOAK_03443	IEJNMNOH_00082	LNANCHIB_01026	DOENDADM_00101	CHOLPJMM_02289	MMOGLPMM_03586	JNEOFBDF_03698	CHPPKMFP_03570	BEELLKIH_04192	OICFAKJO_03179	PGOOBAIJ_01511	BHPGANCG_00447	JFDIKODA_04440	NPLKBENA_03495	PBEMJDEM_02643	PGLPAGMO_02697	PIJOMEFA_04865	CKMNLMEI_02079	AGHBHAPJ_00663	FNMHELAB_01562	EOEENIAE_02901	OMHAOFJN_04312	ICOLCEPD_03675	NHMMFKHA_04796	NEHNEIKB_00680	AAJMOGGJ_00245	HELACHEG_04818	HCDKOANN_02806	FCIDLODI_03407
dacD		serine-type D-Ala-D-Ala carboxypeptidase	61	61	1	30	6897				1043	1172	1137	HMFEBHEO_00642	MBNPCMIH_01862	ADEMNNHD_01768	MDEMIAGG_04711	GKNOCEHK_03613	LDEBFFIB_05156	PECHBGDK_04881	IMLKDOAK_04031	IEJNMNOH_01307	LNANCHIB_00022	DOENDADM_01150	CHOLPJMM_01035	MMOGLPMM_04639	JNEOFBDF_04255	CHPPKMFP_04504	BEELLKIH_04466	OICFAKJO_04210	PGOOBAIJ_01742	BHPGANCG_01392	JFDIKODA_04185	NPLKBENA_04403	PBEMJDEM_04102	PGLPAGMO_04110	PIJOMEFA_01823	CKMNLMEI_00575	AGHBHAPJ_02079	FNMHELAB_03119	EOEENIAE_00739	OMHAOFJN_04824	ICOLCEPD_01252	NHMMFKHA_01968	NEHNEIKB_04708	AAJMOGGJ_00627	HELACHEG_03941	HCDKOANN_03104	FCIDLODI_00237
ycgO		Kﱿ� antiporter	61	61	1	30	7252				1607	1733	1728	HMFEBHEO_00286	MBNPCMIH_05050	ADEMNNHD_02048	MDEMIAGG_04804	GKNOCEHK_01619	LDEBFFIB_00925	PECHBGDK_01146	IMLKDOAK_02775	IEJNMNOH_00215	LNANCHIB_01066	DOENDADM_00248	CHOLPJMM_02329	MMOGLPMM_03627	JNEOFBDF_03657	CHPPKMFP_03611	BEELLKIH_04233	OICFAKJO_03138	PGOOBAIJ_01470	BHPGANCG_00487	JFDIKODA_04480	NPLKBENA_03453	PBEMJDEM_02601	PGLPAGMO_02738	PIJOMEFA_02874	CKMNLMEI_03080	AGHBHAPJ_00703	FNMHELAB_01602	EOEENIAE_02861	OMHAOFJN_04272	ICOLCEPD_03635	NHMMFKHA_04756	NEHNEIKB_04173	AAJMOGGJ_00407	HELACHEG_04858	HCDKOANN_02765	FCIDLODI_03447
slrP		E3 ubiquitin--protein ligase	61	61	1	30	4543				95	2297	1352	HMFEBHEO_00934	MBNPCMIH_02158	ADEMNNHD_00879	MDEMIAGG_03764	GKNOCEHK_01513	LDEBFFIB_02203	PECHBGDK_01903	IMLKDOAK_02114	IEJNMNOH_01609	LNANCHIB_02151	DOENDADM_01508	CHOLPJMM_02393	MMOGLPMM_01256	JNEOFBDF_01873	CHPPKMFP_01249	BEELLKIH_01252	OICFAKJO_01259	PGOOBAIJ_01969	BHPGANCG_02947	JFDIKODA_02898	NPLKBENA_00610	PBEMJDEM_03706	PGLPAGMO_04818	PIJOMEFA_02631	CKMNLMEI_02627	AGHBHAPJ_01463	FNMHELAB_04044	EOEENIAE_04490	OMHAOFJN_02485	ICOLCEPD_00953	NHMMFKHA_01286	NEHNEIKB_03837	AAJMOGGJ_01582	HELACHEG_02077	HCDKOANN_01747	FCIDLODI_00706
malZ		maltodextrin glucosidase	61	61	1	30	1809				1817	1826	1817	HMFEBHEO_03198	MBNPCMIH_01152	ADEMNNHD_00487	MDEMIAGG_02346	GKNOCEHK_02958	LDEBFFIB_01592	PECHBGDK_04844	IMLKDOAK_04302	IEJNMNOH_04249	LNANCHIB_04957	DOENDADM_05364	CHOLPJMM_04507	MMOGLPMM_01657	JNEOFBDF_01691	CHPPKMFP_01652	BEELLKIH_01434	OICFAKJO_01660	PGOOBAIJ_02409	BHPGANCG_00185	JFDIKODA_05194	NPLKBENA_02092	PBEMJDEM_04272	PGLPAGMO_00717	PIJOMEFA_03957	CKMNLMEI_04157	AGHBHAPJ_04569	FNMHELAB_02907	EOEENIAE_02669	OMHAOFJN_02001	ICOLCEPD_04835	NHMMFKHA_01530	NEHNEIKB_01510	AAJMOGGJ_05078	HELACHEG_00680	HCDKOANN_01339	FCIDLODI_01817
group_2628		hypothetical protein	61	61	1	30	4639				323	389	324	HMFEBHEO_01578	MBNPCMIH_01533	ADEMNNHD_01012	MDEMIAGG_03014	GKNOCEHK_01653	LDEBFFIB_02074	PECHBGDK_01780	IMLKDOAK_01535	IEJNMNOH_00724	LNANCHIB_01829	DOENDADM_00857	CHOLPJMM_02267	MMOGLPMM_00641	JNEOFBDF_00638	CHPPKMFP_00626	BEELLKIH_00644	OICFAKJO_00265	PGOOBAIJ_00059	BHPGANCG_02375	JFDIKODA_00752	NPLKBENA_00691	PBEMJDEM_01980	PGLPAGMO_01718	PIJOMEFA_04986	CKMNLMEI_05023	AGHBHAPJ_01908	FNMHELAB_00045	EOEENIAE_00044	OMHAOFJN_04212	ICOLCEPD_04875	NHMMFKHA_03285	NEHNEIKB_04490	AAJMOGGJ_01051	HELACHEG_01004	HCDKOANN_01845	FCIDLODI_00820
group_264		amino acid permease	61	61	1	30	4403				1001	1406	1357	HMFEBHEO_01091	MBNPCMIH_01306	ADEMNNHD_01457	MDEMIAGG_02549	GKNOCEHK_04923	LDEBFFIB_00276	PECHBGDK_00173	IMLKDOAK_00476	IEJNMNOH_05126	LNANCHIB_00461	DOENDADM_00173	CHOLPJMM_00421	MMOGLPMM_03122	JNEOFBDF_03386	CHPPKMFP_03286	BEELLKIH_03111	OICFAKJO_04390	PGOOBAIJ_04059	BHPGANCG_00107	JFDIKODA_04958	NPLKBENA_00931	PBEMJDEM_01620	PGLPAGMO_00516	PIJOMEFA_00427	CKMNLMEI_01034	AGHBHAPJ_02838	FNMHELAB_02644	EOEENIAE_03458	OMHAOFJN_00398	ICOLCEPD_03582	NHMMFKHA_04271	NEHNEIKB_00046	AAJMOGGJ_05371	HELACHEG_00450	HCDKOANN_03428	FCIDLODI_01613
glpR		DeoR/GlpR family transcriptional regulator	61	61	1	30	5285				509	758	753	HMFEBHEO_03279	MBNPCMIH_01413	ADEMNNHD_03766	MDEMIAGG_00643	GKNOCEHK_01167	LDEBFFIB_03100	PECHBGDK_01217	IMLKDOAK_01403	IEJNMNOH_04833	LNANCHIB_03812	DOENDADM_05006	CHOLPJMM_01572	MMOGLPMM_02685	JNEOFBDF_03013	CHPPKMFP_02673	BEELLKIH_02916	OICFAKJO_02658	PGOOBAIJ_03567	BHPGANCG_00564	JFDIKODA_02561	NPLKBENA_01918	PBEMJDEM_00073	PGLPAGMO_04712	PIJOMEFA_01025	CKMNLMEI_01567	AGHBHAPJ_01303	FNMHELAB_03634	EOEENIAE_04178	OMHAOFJN_02812	ICOLCEPD_03137	NHMMFKHA_02777	NEHNEIKB_01323	AAJMOGGJ_00329	HELACHEG_02549	HCDKOANN_00346	FCIDLODI_02223
purD		phosphoribosylamine--glycine ligase	61	61	1	30	2880				1289	1295	1289	HMFEBHEO_02333	MBNPCMIH_03551	ADEMNNHD_04207	MDEMIAGG_01415	GKNOCEHK_01065	LDEBFFIB_03438	PECHBGDK_03246	IMLKDOAK_03215	IEJNMNOH_03189	LNANCHIB_03546	DOENDADM_03360	CHOLPJMM_03549	MMOGLPMM_01913	JNEOFBDF_01986	CHPPKMFP_01956	BEELLKIH_01928	OICFAKJO_01943	PGOOBAIJ_02159	BHPGANCG_03267	JFDIKODA_02975	NPLKBENA_00031	PBEMJDEM_01512	PGLPAGMO_03622	PIJOMEFA_02595	CKMNLMEI_00387	AGHBHAPJ_00889	FNMHELAB_03330	EOEENIAE_04076	OMHAOFJN_00211	ICOLCEPD_03921	NHMMFKHA_05080	NEHNEIKB_01669	AAJMOGGJ_03553	HELACHEG_03117	HCDKOANN_04475	FCIDLODI_04744
ftsN		cell division protein FtsN	61	61	1	30	3081				884	914	900	HMFEBHEO_03957	MBNPCMIH_00457	ADEMNNHD_04418	MDEMIAGG_04085	GKNOCEHK_02746	LDEBFFIB_02675	PECHBGDK_02147	IMLKDOAK_02595	IEJNMNOH_03353	LNANCHIB_02767	DOENDADM_04029	CHOLPJMM_03090	MMOGLPMM_00745	JNEOFBDF_00812	CHPPKMFP_00815	BEELLKIH_00747	OICFAKJO_00760	PGOOBAIJ_00800	BHPGANCG_03059	JFDIKODA_02806	NPLKBENA_00146	PBEMJDEM_04543	PGLPAGMO_02070	PIJOMEFA_00826	CKMNLMEI_00342	AGHBHAPJ_01141	FNMHELAB_00147	EOEENIAE_02587	OMHAOFJN_00218	ICOLCEPD_00540	NHMMFKHA_04980	NEHNEIKB_02332	AAJMOGGJ_03997	HELACHEG_02328	HCDKOANN_04561	FCIDLODI_04643
metH		B12-dependent homocysteine-N5-methyltetrahydrofolate transmethylase	61	61	1	30	3144				3683	3884	3750	HMFEBHEO_02899	MBNPCMIH_01942	ADEMNNHD_04475	MDEMIAGG_03387	GKNOCEHK_04018	LDEBFFIB_02161	PECHBGDK_02099	IMLKDOAK_02534	IEJNMNOH_01515	LNANCHIB_02327	DOENDADM_01468	CHOLPJMM_02506	MMOGLPMM_04153	JNEOFBDF_04167	CHPPKMFP_04423	BEELLKIH_04047	OICFAKJO_04009	PGOOBAIJ_03927	BHPGANCG_01840	JFDIKODA_02754	NPLKBENA_04765	PBEMJDEM_00873	PGLPAGMO_02510	PIJOMEFA_00306	CKMNLMEI_02719	AGHBHAPJ_05032	FNMHELAB_00746	EOEENIAE_00340	OMHAOFJN_02126	ICOLCEPD_04825	NHMMFKHA_00754	NEHNEIKB_02937	AAJMOGGJ_01493	HELACHEG_05041	HCDKOANN_00478	FCIDLODI_03925
group_2681		hypothetical protein	61	61	1	30	3156				1460	1658	1463	HMFEBHEO_02888	MBNPCMIH_01953	ADEMNNHD_04486	MDEMIAGG_03398	GKNOCEHK_04029	LDEBFFIB_02150	PECHBGDK_02088	IMLKDOAK_02523	IEJNMNOH_01526	LNANCHIB_02338	DOENDADM_01457	CHOLPJMM_02517	MMOGLPMM_04164	JNEOFBDF_04156	CHPPKMFP_04412	BEELLKIH_04036	OICFAKJO_03998	PGOOBAIJ_03916	BHPGANCG_01829	JFDIKODA_02765	NPLKBENA_04754	PBEMJDEM_00862	PGLPAGMO_02499	PIJOMEFA_00295	CKMNLMEI_02708	AGHBHAPJ_05021	FNMHELAB_00757	EOEENIAE_00329	OMHAOFJN_02115	ICOLCEPD_04814	NHMMFKHA_00765	NEHNEIKB_02926	AAJMOGGJ_01504	HELACHEG_05052	HCDKOANN_00489	FCIDLODI_03914
group_2830		nucleobase:cation symporter	61	61	1	30	5412				1316	1349	1327	HMFEBHEO_03004	MBNPCMIH_02754	ADEMNNHD_03885	MDEMIAGG_00756	GKNOCEHK_01280	LDEBFFIB_03213	PECHBGDK_01330	IMLKDOAK_01291	IEJNMNOH_02398	LNANCHIB_03925	DOENDADM_02511	CHOLPJMM_01460	MMOGLPMM_02801	JNEOFBDF_02897	CHPPKMFP_02789	BEELLKIH_02800	OICFAKJO_02773	PGOOBAIJ_03451	BHPGANCG_02731	JFDIKODA_02450	NPLKBENA_01802	PBEMJDEM_00188	PGLPAGMO_04596	PIJOMEFA_01139	CKMNLMEI_01681	AGHBHAPJ_01415	FNMHELAB_03747	EOEENIAE_04291	OMHAOFJN_04510	ICOLCEPD_03250	NHMMFKHA_02666	NEHNEIKB_01212	AAJMOGGJ_02384	HELACHEG_02661	HCDKOANN_00229	FCIDLODI_02335
yjeP_1		miniconductance mechanosensitive channel MscM	61	61	1	30	1725				3314	3368	3360	HMFEBHEO_04203	MBNPCMIH_02686	ADEMNNHD_00567	MDEMIAGG_00585	GKNOCEHK_03209	LDEBFFIB_01461	PECHBGDK_02219	IMLKDOAK_04773	IEJNMNOH_00626	LNANCHIB_01322	DOENDADM_00762	CHOLPJMM_04471	MMOGLPMM_01580	JNEOFBDF_01614	CHPPKMFP_01575	BEELLKIH_01511	OICFAKJO_01583	PGOOBAIJ_02486	BHPGANCG_03408	JFDIKODA_03565	NPLKBENA_02014	PBEMJDEM_04194	PGLPAGMO_00794	PIJOMEFA_03076	CKMNLMEI_02746	AGHBHAPJ_04647	FNMHELAB_02406	EOEENIAE_04840	OMHAOFJN_02640	ICOLCEPD_03009	NHMMFKHA_04974	NEHNEIKB_00673	AAJMOGGJ_00955	HELACHEG_03648	HCDKOANN_01417	FCIDLODI_01895
hemF		coproporphyrinogen III oxidase	61	61	1	30	4157				851	914	896	HMFEBHEO_01162	MBNPCMIH_04789	ADEMNNHD_01291	MDEMIAGG_03686	GKNOCEHK_02156	LDEBFFIB_01045	PECHBGDK_01946	IMLKDOAK_03163	IEJNMNOH_04957	LNANCHIB_01666	DOENDADM_05163	CHOLPJMM_01781	MMOGLPMM_03220	JNEOFBDF_03288	CHPPKMFP_03188	BEELLKIH_03209	OICFAKJO_04488	PGOOBAIJ_03962	BHPGANCG_01275	JFDIKODA_01014	NPLKBENA_01029	PBEMJDEM_01718	PGLPAGMO_00418	PIJOMEFA_00751	CKMNLMEI_02376	AGHBHAPJ_04048	FNMHELAB_02158	EOEENIAE_02785	OMHAOFJN_03419	ICOLCEPD_04268	NHMMFKHA_01632	NEHNEIKB_01869	AAJMOGGJ_05223	HELACHEG_04435	HCDKOANN_03524	FCIDLODI_03526
glxR		2-hydroxy-3-oxopropionate reductase	61	61	1	30	1679				761	926	866	HMFEBHEO_04158	MBNPCMIH_03939	ADEMNNHD_00611	MDEMIAGG_00075	GKNOCEHK_01384	LDEBFFIB_01416	PECHBGDK_02264	IMLKDOAK_04818	IEJNMNOH_00581	LNANCHIB_01367	DOENDADM_00717	CHOLPJMM_04426	MMOGLPMM_01537	JNEOFBDF_01571	CHPPKMFP_01532	BEELLKIH_01554	OICFAKJO_01540	PGOOBAIJ_02529	BHPGANCG_03453	JFDIKODA_03913	NPLKBENA_02849	PBEMJDEM_03059	PGLPAGMO_00837	PIJOMEFA_03121	CKMNLMEI_02791	AGHBHAPJ_04692	FNMHELAB_02452	EOEENIAE_04795	OMHAOFJN_01695	ICOLCEPD_02083	NHMMFKHA_00057	NEHNEIKB_04851	AAJMOGGJ_00910	HELACHEG_04638	HCDKOANN_01460	FCIDLODI_01940
yicI		putative alpha-xylosidase	61	76	1.25	30	5546				338	2318	1672	HMFEBHEO_04411 HMFEBHEO_04412	MBNPCMIH_01935	ADEMNNHD_04015	MDEMIAGG_00883	GKNOCEHK_03490	LDEBFFIB_01816	PECHBGDK_01457	IMLKDOAK_01163	IEJNMNOH_01444	LNANCHIB_00638	DOENDADM_01021	CHOLPJMM_01333	MMOGLPMM_02930	JNEOFBDF_02768	CHPPKMFP_02918	BEELLKIH_02671	OICFAKJO_02902	PGOOBAIJ_03322	BHPGANCG_02858	JFDIKODA_02324	NPLKBENA_01673	PBEMJDEM_00317	PGLPAGMO_04468	PIJOMEFA_01266	CKMNLMEI_04511	AGHBHAPJ_00781	FNMHELAB_03440	EOEENIAE_04418	OMHAOFJN_00908	ICOLCEPD_02862 ICOLCEPD_02861	NHMMFKHA_02540	NEHNEIKB_01086	AAJMOGGJ_01484 AAJMOGGJ_01485	HELACHEG_02788	HCDKOANN_00100	FCIDLODI_02462
group_321		secreted effector kinase SteC	61	61	1	30	7361				686	1373	1130	HMFEBHEO_00429	MBNPCMIH_03682	ADEMNNHD_02159	MDEMIAGG_04545	GKNOCEHK_00958	LDEBFFIB_00613	PECHBGDK_01069	IMLKDOAK_00346	IEJNMNOH_03645	LNANCHIB_02034	DOENDADM_03703	CHOLPJMM_01722	MMOGLPMM_03735	JNEOFBDF_03549	CHPPKMFP_03719	BEELLKIH_04341	OICFAKJO_03029	PGOOBAIJ_01362	BHPGANCG_01975	JFDIKODA_04592	NPLKBENA_03344	PBEMJDEM_02492	PGLPAGMO_02847	PIJOMEFA_02940	CKMNLMEI_03228	AGHBHAPJ_03883	FNMHELAB_04838	EOEENIAE_02988	OMHAOFJN_01385	ICOLCEPD_05016	NHMMFKHA_04644	NEHNEIKB_03012	AAJMOGGJ_03771	HELACHEG_04970	HCDKOANN_02657	FCIDLODI_00051
allB		allantoinase	61	61	1	30	1674				464	1361	1092	HMFEBHEO_01274	MBNPCMIH_00717	ADEMNNHD_00614	MDEMIAGG_00078	GKNOCEHK_01387	LDEBFFIB_01413	PECHBGDK_02267	IMLKDOAK_04821	IEJNMNOH_03070	LNANCHIB_01370	DOENDADM_02981	CHOLPJMM_04423	MMOGLPMM_01535	JNEOFBDF_01569	CHPPKMFP_01530	BEELLKIH_01556	OICFAKJO_01538	PGOOBAIJ_02531	BHPGANCG_03456	JFDIKODA_03910	NPLKBENA_02847	PBEMJDEM_03057	PGLPAGMO_00839	PIJOMEFA_03124	CKMNLMEI_02794	AGHBHAPJ_04695	FNMHELAB_02455	EOEENIAE_04792	OMHAOFJN_01698	ICOLCEPD_02080	NHMMFKHA_00060	NEHNEIKB_04854	AAJMOGGJ_02270	HELACHEG_04641	HCDKOANN_01463	FCIDLODI_01943
ftsK		DNA translocase FtsK	61	61	1	30	4667				1517	4193	3668	HMFEBHEO_01606	MBNPCMIH_04430	ADEMNNHD_01040	MDEMIAGG_02075	GKNOCEHK_03822	LDEBFFIB_03336	PECHBGDK_03407	IMLKDOAK_02894	IEJNMNOH_03012	LNANCHIB_03462	DOENDADM_03169	CHOLPJMM_03496	MMOGLPMM_00613	JNEOFBDF_00610	CHPPKMFP_00654	BEELLKIH_00616	OICFAKJO_00293	PGOOBAIJ_00087	BHPGANCG_03255	JFDIKODA_03069	NPLKBENA_00719	PBEMJDEM_02008	PGLPAGMO_01746	PIJOMEFA_03612	CKMNLMEI_03178	AGHBHAPJ_02621	FNMHELAB_01997	EOEENIAE_03168	OMHAOFJN_00282	ICOLCEPD_03750	NHMMFKHA_03313	NEHNEIKB_00175	AAJMOGGJ_03100	HELACHEG_03180	HCDKOANN_01873	FCIDLODI_01380
group_342		hypothetical protein	61	61	1	30	4682				116	959	263	HMFEBHEO_01618	MBNPCMIH_04472	ADEMNNHD_01053	MDEMIAGG_05035	GKNOCEHK_03810	LDEBFFIB_03348	PECHBGDK_03395	IMLKDOAK_02906	IEJNMNOH_03000	LNANCHIB_03450	DOENDADM_03157	CHOLPJMM_03484	MMOGLPMM_00601	JNEOFBDF_00598	CHPPKMFP_00666	BEELLKIH_00604	OICFAKJO_00305	PGOOBAIJ_00099	BHPGANCG_03243	JFDIKODA_03057	NPLKBENA_00731	PBEMJDEM_02020	PGLPAGMO_01758	PIJOMEFA_03600	CKMNLMEI_00024	AGHBHAPJ_01257	FNMHELAB_02009	EOEENIAE_01082	OMHAOFJN_00270	ICOLCEPD_03762	NHMMFKHA_03325	NEHNEIKB_00163	AAJMOGGJ_03112	HELACHEG_03168	HCDKOANN_01885	FCIDLODI_01392
group_354		putative arylsulfatase	61	61	1	30	2252				1127	1493	1370	HMFEBHEO_02107	MBNPCMIH_01597	ADEMNNHD_00101	MDEMIAGG_03153	GKNOCEHK_04471	LDEBFFIB_04794	PECHBGDK_00767	IMLKDOAK_00519	IEJNMNOH_00813	LNANCHIB_04774	DOENDADM_00880	CHOLPJMM_03873	MMOGLPMM_00186	JNEOFBDF_00021	CHPPKMFP_00186	BEELLKIH_00024	OICFAKJO_00021	PGOOBAIJ_04795	BHPGANCG_04809	JFDIKODA_03115	NPLKBENA_02976	PBEMJDEM_01240	PGLPAGMO_01118	PIJOMEFA_01609	CKMNLMEI_00917	AGHBHAPJ_00401	FNMHELAB_00366	EOEENIAE_01344	OMHAOFJN_04629	ICOLCEPD_00024	NHMMFKHA_02079	NEHNEIKB_02474	AAJMOGGJ_01140	HELACHEG_03281	HCDKOANN_00953	FCIDLODI_02081
stiH		fimbrial protein StiH	61	61	1	30	2095				362	1163	1011	HMFEBHEO_02254	MBNPCMIH_00130	ADEMNNHD_00255	MDEMIAGG_01168	GKNOCEHK_04633	LDEBFFIB_04207	PECHBGDK_04085	IMLKDOAK_04483	IEJNMNOH_02147	LNANCHIB_05049	DOENDADM_02149	CHOLPJMM_00066	MMOGLPMM_04832	JNEOFBDF_04820	CHPPKMFP_04815	BEELLKIH_04739	OICFAKJO_04595	PGOOBAIJ_04491	BHPGANCG_04289	JFDIKODA_00088	NPLKBENA_01310	PBEMJDEM_04664	PGLPAGMO_04263	PIJOMEFA_01541	CKMNLMEI_01864	AGHBHAPJ_01734	FNMHELAB_00505	EOEENIAE_02404	OMHAOFJN_00100	ICOLCEPD_01778	NHMMFKHA_00573	NEHNEIKB_00917	AAJMOGGJ_01341	HELACHEG_04211	HCDKOANN_01106	FCIDLODI_04050
group_366		putative hydrolase	61	61	1	30	2985				329	734	700	HMFEBHEO_03868	MBNPCMIH_00546	ADEMNNHD_04331	MDEMIAGG_03468	GKNOCEHK_00765	LDEBFFIB_01664	PECHBGDK_02718	IMLKDOAK_00907	IEJNMNOH_03442	LNANCHIB_03074	DOENDADM_03940	CHOLPJMM_02123	MMOGLPMM_00838	JNEOFBDF_00720	CHPPKMFP_00723	BEELLKIH_00839	OICFAKJO_00852	PGOOBAIJ_00708	BHPGANCG_02348	JFDIKODA_00439	NPLKBENA_00053	PBEMJDEM_04451	PGLPAGMO_01978	PIJOMEFA_04517	CKMNLMEI_03831	AGHBHAPJ_00177	FNMHELAB_04230	EOEENIAE_04727	OMHAOFJN_00796	ICOLCEPD_04530	NHMMFKHA_01160	NEHNEIKB_03282	AAJMOGGJ_03908	HELACHEG_00893	HCDKOANN_04653	FCIDLODI_04555
cstA		carbon starvation protein A	61	61	1	30	1595				497	2105	1829	HMFEBHEO_01346	MBNPCMIH_00644	ADEMNNHD_00688	MDEMIAGG_00147	GKNOCEHK_01456	LDEBFFIB_01344	PECHBGDK_02336	IMLKDOAK_04890	IEJNMNOH_02759	LNANCHIB_01439	DOENDADM_02908	CHOLPJMM_04353	MMOGLPMM_01465	JNEOFBDF_01499	CHPPKMFP_01460	BEELLKIH_01626	OICFAKJO_01467	PGOOBAIJ_02602	BHPGANCG_03526	JFDIKODA_03840	NPLKBENA_02777	PBEMJDEM_02987	PGLPAGMO_00909	PIJOMEFA_03193	CKMNLMEI_02863	AGHBHAPJ_04102	FNMHELAB_02525	EOEENIAE_01552	OMHAOFJN_01768	ICOLCEPD_02011	NHMMFKHA_00131	NEHNEIKB_04924	AAJMOGGJ_02197	HELACHEG_04711	HCDKOANN_01534	FCIDLODI_04514
group_406		putative periplasmic protein	61	98	1.61	30	7888				590	1736	811	HMFEBHEO_00056 HMFEBHEO_00057	MBNPCMIH_02428 MBNPCMIH_02427	ADEMNNHD_02390	MDEMIAGG_03798 MDEMIAGG_03797	GKNOCEHK_04794	LDEBFFIB_04616 LDEBFFIB_04617	PECHBGDK_04489 PECHBGDK_04488	IMLKDOAK_03588	IEJNMNOH_02228 IEJNMNOH_02227	LNANCHIB_04172 LNANCHIB_04171	DOENDADM_02336 DOENDADM_02337	CHOLPJMM_03272 CHOLPJMM_03271	MMOGLPMM_03788 MMOGLPMM_03787	JNEOFBDF_04456 JNEOFBDF_04455	CHPPKMFP_04130 CHPPKMFP_04131	BEELLKIH_03400 BEELLKIH_03399	OICFAKJO_03364 OICFAKJO_03363	PGOOBAIJ_04167 PGOOBAIJ_04166	BHPGANCG_04563 BHPGANCG_04564	JFDIKODA_00276	NPLKBENA_03665 NPLKBENA_03664	PBEMJDEM_03254 PBEMJDEM_03253	PGLPAGMO_03773	PIJOMEFA_03368	CKMNLMEI_00276	AGHBHAPJ_04353	FNMHELAB_01785	EOEENIAE_00517	OMHAOFJN_04062	ICOLCEPD_00685	NHMMFKHA_03046	NEHNEIKB_02198	AAJMOGGJ_01991 AAJMOGGJ_01992	HELACHEG_00253	HCDKOANN_02417 HCDKOANN_02418	FCIDLODI_00440
group_424		putative dimethyl sulphoxide reductase, chain A1	61	61	1	30	7930				995	2438	2309	HMFEBHEO_00234	MBNPCMIH_04442	ADEMNNHD_02362	MDEMIAGG_01048	GKNOCEHK_04007	LDEBFFIB_02962	PECHBGDK_02684	IMLKDOAK_03561	IEJNMNOH_02626	LNANCHIB_03050	DOENDADM_02736	CHOLPJMM_03255	MMOGLPMM_00364	JNEOFBDF_00235	CHPPKMFP_00237	BEELLKIH_00239	OICFAKJO_00558	PGOOBAIJ_00352	BHPGANCG_03214	JFDIKODA_00299	NPLKBENA_00384	PBEMJDEM_03880	PGLPAGMO_00160	PIJOMEFA_03395	CKMNLMEI_00016	AGHBHAPJ_03815	FNMHELAB_01758	EOEENIAE_02545	OMHAOFJN_03485	ICOLCEPD_00658	NHMMFKHA_03019	NEHNEIKB_02171	AAJMOGGJ_02670	HELACHEG_00225	HCDKOANN_02449	FCIDLODI_00413
yehW		ABC transporter permease	61	61	1	30	6743				731	1001	735	HMFEBHEO_00830	MBNPCMIH_00352	ADEMNNHD_01651	MDEMIAGG_01339	GKNOCEHK_03279	LDEBFFIB_00035	PECHBGDK_02780	IMLKDOAK_01703	IEJNMNOH_01116	LNANCHIB_01957	DOENDADM_01342	CHOLPJMM_04205	MMOGLPMM_04513	JNEOFBDF_04381	CHPPKMFP_04629	BEELLKIH_04591	OICFAKJO_04085	PGOOBAIJ_01867	BHPGANCG_05027	JFDIKODA_04308	NPLKBENA_04279	PBEMJDEM_03977	PGLPAGMO_03985	PIJOMEFA_04731	CKMNLMEI_00452	AGHBHAPJ_03250	FNMHELAB_02698	EOEENIAE_03304	OMHAOFJN_04701	ICOLCEPD_04695	NHMMFKHA_01845	NEHNEIKB_04585	AAJMOGGJ_03486	HELACHEG_03818	HCDKOANN_03230	FCIDLODI_00116
hutG		formimidoylglutamase	61	61	1	30	4532				365	941	925	HMFEBHEO_00946	MBNPCMIH_02146	ADEMNNHD_00867	MDEMIAGG_03775	GKNOCEHK_01502	LDEBFFIB_02214	PECHBGDK_01914	IMLKDOAK_02125	IEJNMNOH_01597	LNANCHIB_02140	DOENDADM_01496	CHOLPJMM_02382	MMOGLPMM_01268	JNEOFBDF_01885	CHPPKMFP_01237	BEELLKIH_01240	OICFAKJO_01247	PGOOBAIJ_01981	BHPGANCG_02936	JFDIKODA_02909	NPLKBENA_00622	PBEMJDEM_03718	PGLPAGMO_04830	PIJOMEFA_02642	CKMNLMEI_02616	AGHBHAPJ_01452	FNMHELAB_04033	EOEENIAE_04479	OMHAOFJN_02496	ICOLCEPD_00942	NHMMFKHA_01297	NEHNEIKB_03848	AAJMOGGJ_01594	HELACHEG_02066	HCDKOANN_01735	FCIDLODI_00717
modF		molybdate ABC transporter ATP-binding protein ModF	61	61	1	30	4521				1025	1475	1457	HMFEBHEO_00956	MBNPCMIH_02136	ADEMNNHD_00856	MDEMIAGG_03785	GKNOCEHK_01492	LDEBFFIB_02224	PECHBGDK_01924	IMLKDOAK_02135	IEJNMNOH_01587	LNANCHIB_02130	DOENDADM_01486	CHOLPJMM_02372	MMOGLPMM_01278	JNEOFBDF_01895	CHPPKMFP_01227	BEELLKIH_01230	OICFAKJO_01237	PGOOBAIJ_01991	BHPGANCG_03883	JFDIKODA_02919	NPLKBENA_04206	PBEMJDEM_00529	PGLPAGMO_04840	PIJOMEFA_02652	CKMNLMEI_02606	AGHBHAPJ_00275	FNMHELAB_02290	EOEENIAE_04469	OMHAOFJN_02506	ICOLCEPD_00932	NHMMFKHA_01307	NEHNEIKB_03858	AAJMOGGJ_01604	HELACHEG_02056	HCDKOANN_01724	FCIDLODI_00727
group_457		hypothetical protein	61	61	1	30	2006				104	1055	750	HMFEBHEO_01042	MBNPCMIH_04328	ADEMNNHD_00352	MDEMIAGG_02214	GKNOCEHK_03090	LDEBFFIB_02000	PECHBGDK_04712	IMLKDOAK_04170	IEJNMNOH_04185	LNANCHIB_04825	DOENDADM_04291	CHOLPJMM_04639	MMOGLPMM_01791	JNEOFBDF_01825	CHPPKMFP_01786	BEELLKIH_01300	OICFAKJO_01794	PGOOBAIJ_02275	BHPGANCG_00317	JFDIKODA_00862	NPLKBENA_02226	PBEMJDEM_04406	PGLPAGMO_00581	PIJOMEFA_04088	CKMNLMEI_03321	AGHBHAPJ_04439	FNMHELAB_02775	EOEENIAE_03665	OMHAOFJN_03157	ICOLCEPD_00407	NHMMFKHA_04525	NEHNEIKB_01654	AAJMOGGJ_04503	HELACHEG_01267	HCDKOANN_01205	FCIDLODI_01687
fepA		outer membrane receptor protein	61	61	1	30	1612				503	2255	1709	HMFEBHEO_01330	MBNPCMIH_00660	ADEMNNHD_00673	MDEMIAGG_00132	GKNOCEHK_01441	LDEBFFIB_01359	PECHBGDK_02321	IMLKDOAK_04875	IEJNMNOH_02742	LNANCHIB_01424	DOENDADM_02924	CHOLPJMM_04368	MMOGLPMM_01481	JNEOFBDF_01515	CHPPKMFP_01476	BEELLKIH_01610	OICFAKJO_01483	PGOOBAIJ_02586	BHPGANCG_03511	JFDIKODA_03856	NPLKBENA_02793	PBEMJDEM_03003	PGLPAGMO_00893	PIJOMEFA_03178	CKMNLMEI_02848	AGHBHAPJ_04750	FNMHELAB_02510	EOEENIAE_04738	OMHAOFJN_01753	ICOLCEPD_02026	NHMMFKHA_00115	NEHNEIKB_04908	AAJMOGGJ_02213	HELACHEG_04695	HCDKOANN_01517	FCIDLODI_01997
yfhM		Alpha-2-macroglobulin	61	61	1	30	4063				2426	4940	4148	HMFEBHEO_01706	MBNPCMIH_00913	ADEMNNHD_01208	MDEMIAGG_04320	GKNOCEHK_02240	LDEBFFIB_00220	PECHBGDK_00369	IMLKDOAK_03081	IEJNMNOH_04585	LNANCHIB_00407	DOENDADM_04745	CHOLPJMM_00366	MMOGLPMM_03305	JNEOFBDF_03203	CHPPKMFP_03103	BEELLKIH_03295	OICFAKJO_00641	PGOOBAIJ_00441	BHPGANCG_00908	JFDIKODA_00358	NPLKBENA_01114	PBEMJDEM_01803	PGLPAGMO_00333	PIJOMEFA_04359	CKMNLMEI_02293	AGHBHAPJ_03585	FNMHELAB_01140	EOEENIAE_03860	OMHAOFJN_03336	ICOLCEPD_03333	NHMMFKHA_01715	NEHNEIKB_01951	AAJMOGGJ_04749	HELACHEG_04517	HCDKOANN_03611	FCIDLODI_03609
yhdA		RNase E specificity factor CsrD	61	61	1	30	620				1205	2048	1951	HMFEBHEO_02018	MBNPCMIH_02224	ADEMNNHD_03611	MDEMIAGG_01015	GKNOCEHK_03120	LDEBFFIB_02817	PECHBGDK_02810	IMLKDOAK_03313	IEJNMNOH_01722	LNANCHIB_03490	DOENDADM_01798	CHOLPJMM_03211	MMOGLPMM_01822	JNEOFBDF_01930	CHPPKMFP_01823	BEELLKIH_01823	OICFAKJO_01886	PGOOBAIJ_02103	BHPGANCG_03170	JFDIKODA_02864	NPLKBENA_00431	PBEMJDEM_01444	PGLPAGMO_03041	PIJOMEFA_05020	CKMNLMEI_04122	AGHBHAPJ_04845	FNMHELAB_03405	EOEENIAE_00498	OMHAOFJN_01516	ICOLCEPD_00898	NHMMFKHA_00721	NEHNEIKB_05121	AAJMOGGJ_03212	HELACHEG_02979	HCDKOANN_04446	FCIDLODI_03950
hofB		type II secretion system protein GspE	61	61	1	30	2129				791	1385	1252	HMFEBHEO_02218	MBNPCMIH_00094	ADEMNNHD_00220	MDEMIAGG_01133	GKNOCEHK_04599	LDEBFFIB_04242	PECHBGDK_04120	IMLKDOAK_04449	IEJNMNOH_02111	LNANCHIB_05084	DOENDADM_02185	CHOLPJMM_00031	MMOGLPMM_04797	JNEOFBDF_04785	CHPPKMFP_04780	BEELLKIH_04774	OICFAKJO_04630	PGOOBAIJ_04526	BHPGANCG_04254	JFDIKODA_00122	NPLKBENA_01345	PBEMJDEM_04699	PGLPAGMO_04298	PIJOMEFA_01507	CKMNLMEI_01830	AGHBHAPJ_00283	FNMHELAB_00471	EOEENIAE_02369	OMHAOFJN_00066	ICOLCEPD_01744	NHMMFKHA_00607	NEHNEIKB_00883	AAJMOGGJ_01305	HELACHEG_04245	HCDKOANN_01071	FCIDLODI_04084
group_486		chitinase	61	61	1	30	2032				746	1763	1740	HMFEBHEO_02316	MBNPCMIH_00194	ADEMNNHD_00318	MDEMIAGG_03544	GKNOCEHK_02497	LDEBFFIB_04144	PECHBGDK_04023	IMLKDOAK_04546	IEJNMNOH_02211	LNANCHIB_04987	DOENDADM_02085	CHOLPJMM_00129	MMOGLPMM_04898	JNEOFBDF_04885	CHPPKMFP_04880	BEELLKIH_04674	OICFAKJO_04530	PGOOBAIJ_04426	BHPGANCG_04352	JFDIKODA_00025	NPLKBENA_01245	PBEMJDEM_04599	PGLPAGMO_04198	PIJOMEFA_04120	CKMNLMEI_01927	AGHBHAPJ_01797	FNMHELAB_00568	EOEENIAE_02467	OMHAOFJN_00163	ICOLCEPD_01841	NHMMFKHA_00510	NEHNEIKB_00979	AAJMOGGJ_01405	HELACHEG_04148	HCDKOANN_01170	FCIDLODI_03987
group_499		phage tail protein	61	61	1	30	3171				581	1427	1204	HMFEBHEO_02879	MBNPCMIH_01963	ADEMNNHD_04500	MDEMIAGG_03413	GKNOCEHK_04043	LDEBFFIB_02136	PECHBGDK_02074	IMLKDOAK_02510	IEJNMNOH_01536	LNANCHIB_02353	DOENDADM_01447	CHOLPJMM_02531	MMOGLPMM_04178	JNEOFBDF_04143	CHPPKMFP_04399	BEELLKIH_04023	OICFAKJO_03986	PGOOBAIJ_03904	BHPGANCG_01815	JFDIKODA_02779	NPLKBENA_04741	PBEMJDEM_00849	PGLPAGMO_02486	PIJOMEFA_00281	CKMNLMEI_02695	AGHBHAPJ_05007	FNMHELAB_00771	EOEENIAE_00316	OMHAOFJN_02102	ICOLCEPD_04800	NHMMFKHA_00779	NEHNEIKB_02912	AAJMOGGJ_01514	HELACHEG_05066	HCDKOANN_00503	FCIDLODI_03900
malS		alpha-amylase	61	61	1	30	5450				902	2027	1812	HMFEBHEO_03042	MBNPCMIH_03020	ADEMNNHD_03926	MDEMIAGG_00795	GKNOCEHK_00544	LDEBFFIB_03252	PECHBGDK_01369	IMLKDOAK_01252	IEJNMNOH_02664	LNANCHIB_03964	DOENDADM_02994	CHOLPJMM_01421	MMOGLPMM_02841	JNEOFBDF_02857	CHPPKMFP_02829	BEELLKIH_02760	OICFAKJO_02813	PGOOBAIJ_03411	BHPGANCG_02770	JFDIKODA_02412	NPLKBENA_01762	PBEMJDEM_00228	PGLPAGMO_04556	PIJOMEFA_01178	CKMNLMEI_01720	AGHBHAPJ_01509	FNMHELAB_03528	EOEENIAE_04330	OMHAOFJN_04549	ICOLCEPD_01415	NHMMFKHA_02628	NEHNEIKB_01174	AAJMOGGJ_02724	HELACHEG_02699	HCDKOANN_00189	FCIDLODI_02374
group_508		hypothetical protein	61	61	1	30	2508				356	776	676	HMFEBHEO_03077	MBNPCMIH_02352	ADEMNNHD_04810	MDEMIAGG_02864	GKNOCEHK_00995	LDEBFFIB_03837	PECHBGDK_03004	IMLKDOAK_02280	IEJNMNOH_01869	LNANCHIB_02585	DOENDADM_01928	CHOLPJMM_01853	MMOGLPMM_04416	JNEOFBDF_03907	CHPPKMFP_04164	BEELLKIH_03786	OICFAKJO_03750	PGOOBAIJ_03668	BHPGANCG_01584	JFDIKODA_03319	NPLKBENA_04504	PBEMJDEM_00611	PGLPAGMO_02250	PIJOMEFA_04605	CKMNLMEI_03463	AGHBHAPJ_03053	FNMHELAB_01210	EOEENIAE_02077	OMHAOFJN_03670	ICOLCEPD_00320	NHMMFKHA_02283	NEHNEIKB_02678	AAJMOGGJ_01784	HELACHEG_03484	HCDKOANN_00739	FCIDLODI_04813
treC		trehalose- 6-P hydrolase	61	61	1	30	2498				1607	3122	1665	HMFEBHEO_03088	MBNPCMIH_02341	ADEMNNHD_04820	MDEMIAGG_02874	GKNOCEHK_01005	LDEBFFIB_03847	PECHBGDK_02994	IMLKDOAK_02270	IEJNMNOH_01858	LNANCHIB_02595	DOENDADM_01917	CHOLPJMM_01863	MMOGLPMM_04426	JNEOFBDF_03897	CHPPKMFP_04154	BEELLKIH_03776	OICFAKJO_03740	PGOOBAIJ_03658	BHPGANCG_01574	JFDIKODA_03309	NPLKBENA_04494	PBEMJDEM_00601	PGLPAGMO_02240	PIJOMEFA_04595	CKMNLMEI_03453	AGHBHAPJ_03063	FNMHELAB_01220	EOEENIAE_02087	OMHAOFJN_03660	ICOLCEPD_00310	NHMMFKHA_02273	NEHNEIKB_02668	AAJMOGGJ_01773	HELACHEG_03474	HCDKOANN_00749	FCIDLODI_04823
group_512		hypothetical protein	61	61	1	30	2479				311	488	450	HMFEBHEO_03107	MBNPCMIH_02322	ADEMNNHD_04839	MDEMIAGG_02893	GKNOCEHK_01024	LDEBFFIB_03866	PECHBGDK_02975	IMLKDOAK_02251	IEJNMNOH_01839	LNANCHIB_02614	DOENDADM_01898	CHOLPJMM_01882	MMOGLPMM_00002	JNEOFBDF_00204	CHPPKMFP_00002	BEELLKIH_00208	OICFAKJO_00205	PGOOBAIJ_04611	BHPGANCG_01555	JFDIKODA_03290	NPLKBENA_03162	PBEMJDEM_01425	PGLPAGMO_01302	PIJOMEFA_04576	CKMNLMEI_03434	AGHBHAPJ_03082	FNMHELAB_01239	EOEENIAE_02106	OMHAOFJN_03641	ICOLCEPD_00291	NHMMFKHA_02254	NEHNEIKB_02649	AAJMOGGJ_01754	HELACHEG_03455	HCDKOANN_00770	FCIDLODI_04842
emrB		MFS transporter	61	61	1	30	3687				1016	1538	1453	HMFEBHEO_03667	MBNPCMIH_04390	ADEMNNHD_03014	MDEMIAGG_01696	GKNOCEHK_02377	LDEBFFIB_02370	PECHBGDK_03620	IMLKDOAK_04664	IEJNMNOH_04428	LNANCHIB_03369	DOENDADM_04581	CHOLPJMM_04724	MMOGLPMM_02189	JNEOFBDF_02551	CHPPKMFP_02467	BEELLKIH_02466	OICFAKJO_02470	PGOOBAIJ_02878	BHPGANCG_04095	JFDIKODA_01458	NPLKBENA_02366	PBEMJDEM_00974	PGLPAGMO_03207	PIJOMEFA_02007	CKMNLMEI_03553	AGHBHAPJ_00009	FNMHELAB_04410	EOEENIAE_01779	OMHAOFJN_02934	ICOLCEPD_02641	NHMMFKHA_04114	NEHNEIKB_00608	AAJMOGGJ_04623	HELACHEG_01749	HCDKOANN_03847	FCIDLODI_03030
yjhP_2		putative SAM-dependent methyltransferase	61	71	1.17	30	2405				653	1625	1214	HMFEBHEO_04108 HMFEBHEO_04109	MBNPCMIH_03708 MBNPCMIH_03707	ADEMNNHD_04874	MDEMIAGG_03295	GKNOCEHK_04331	LDEBFFIB_04653	PECHBGDK_01857	IMLKDOAK_02020	IEJNMNOH_03566 IEJNMNOH_03567	LNANCHIB_04632	DOENDADM_03635 DOENDADM_03634	CHOLPJMM_04015	MMOGLPMM_00041	JNEOFBDF_00165	CHPPKMFP_00041	BEELLKIH_00169	OICFAKJO_00166	PGOOBAIJ_04650	BHPGANCG_04951	JFDIKODA_03257	NPLKBENA_03123	PBEMJDEM_01386	PGLPAGMO_01263	PIJOMEFA_03672	CKMNLMEI_03925	AGHBHAPJ_03125	FNMHELAB_01393	EOEENIAE_00922	OMHAOFJN_02231	ICOLCEPD_00167	NHMMFKHA_02221	NEHNEIKB_02616	AAJMOGGJ_03627	HELACHEG_03422	HCDKOANN_00809	FCIDLODI_04885
group_539		putative transposase	61	61	1	30	1723				455	923	462	HMFEBHEO_04201	MBNPCMIH_02688	ADEMNNHD_00568	MDEMIAGG_00583	GKNOCEHK_03207	LDEBFFIB_01459	PECHBGDK_02221	IMLKDOAK_04775	IEJNMNOH_00624	LNANCHIB_01324	DOENDADM_00760	CHOLPJMM_04469	MMOGLPMM_01578	JNEOFBDF_01612	CHPPKMFP_01573	BEELLKIH_01513	OICFAKJO_01581	PGOOBAIJ_02488	BHPGANCG_03410	JFDIKODA_04678	NPLKBENA_02012	PBEMJDEM_04192	PGLPAGMO_00796	PIJOMEFA_03078	CKMNLMEI_02748	AGHBHAPJ_04649	FNMHELAB_02408	EOEENIAE_04838	OMHAOFJN_02638	ICOLCEPD_03007	NHMMFKHA_00014	NEHNEIKB_04808	AAJMOGGJ_00953	HELACHEG_04595	HCDKOANN_01419	FCIDLODI_01897
mdlB		multidrug ABC transporter permease/ATP-binding protein	61	81	1.33	30	1747				296	1781	1197	HMFEBHEO_04219	MBNPCMIH_02670	ADEMNNHD_00551	MDEMIAGG_00601 MDEMIAGG_00603	GKNOCEHK_03225 GKNOCEHK_03227	LDEBFFIB_01477 LDEBFFIB_01479	PECHBGDK_02203 PECHBGDK_02201	IMLKDOAK_04757	IEJNMNOH_00642	LNANCHIB_01306 LNANCHIB_01304	DOENDADM_00778	CHOLPJMM_04487 CHOLPJMM_04489	MMOGLPMM_01597	JNEOFBDF_01631	CHPPKMFP_01592	BEELLKIH_01494	OICFAKJO_01600	PGOOBAIJ_02469	BHPGANCG_03392 BHPGANCG_03390	JFDIKODA_03549 JFDIKODA_03547	NPLKBENA_02032	PBEMJDEM_04212	PGLPAGMO_00777	PIJOMEFA_03060 PIJOMEFA_03058	CKMNLMEI_02730 CKMNLMEI_02728	AGHBHAPJ_04631	FNMHELAB_02390 FNMHELAB_02388	EOEENIAE_04856 EOEENIAE_04858	OMHAOFJN_02656	ICOLCEPD_03025 ICOLCEPD_03027	NHMMFKHA_04958 NHMMFKHA_04956	NEHNEIKB_00657 NEHNEIKB_00655	AAJMOGGJ_00971	HELACHEG_03632 HELACHEG_03630	HCDKOANN_01400	FCIDLODI_01879
bigA		putative surface-exposed virulence protein	61	61	1	30	5247				2066	5891	5558	HMFEBHEO_03318	MBNPCMIH_01374	ADEMNNHD_03718	MDEMIAGG_00605	GKNOCEHK_01129	LDEBFFIB_03062	PECHBGDK_01179	IMLKDOAK_01441	IEJNMNOH_04872	LNANCHIB_03774	DOENDADM_05045	CHOLPJMM_01610	MMOGLPMM_02647	JNEOFBDF_03051	CHPPKMFP_02635	BEELLKIH_02954	OICFAKJO_02620	PGOOBAIJ_03605	BHPGANCG_00602	JFDIKODA_02599	NPLKBENA_01956	PBEMJDEM_00035	PGLPAGMO_04750	PIJOMEFA_00986	CKMNLMEI_01528	AGHBHAPJ_01265	FNMHELAB_03596	EOEENIAE_04140	OMHAOFJN_02850	ICOLCEPD_03099	NHMMFKHA_02815	NEHNEIKB_01361	AAJMOGGJ_00368	HELACHEG_02511	HCDKOANN_00384	FCIDLODI_02185
group_5532		diadenosine tetraphosphate hydrolase	61	61	1	30	1091				455	455	455	HMFEBHEO_04576	MBNPCMIH_01767	ADEMNNHD_03395	MDEMIAGG_01865	GKNOCEHK_00029	LDEBFFIB_00755	PECHBGDK_00504	IMLKDOAK_00238	IEJNMNOH_01412	LNANCHIB_00802	DOENDADM_00989	CHOLPJMM_00555	MMOGLPMM_01874	JNEOFBDF_01956	CHPPKMFP_01869	BEELLKIH_01849	OICFAKJO_01913	PGOOBAIJ_02129	BHPGANCG_01201	JFDIKODA_01086	NPLKBENA_00816	PBEMJDEM_00574	PGLPAGMO_01337	PIJOMEFA_03915	CKMNLMEI_02046	AGHBHAPJ_01928	FNMHELAB_00255	EOEENIAE_03129	OMHAOFJN_01469	ICOLCEPD_01660	NHMMFKHA_01109	NEHNEIKB_00233	AAJMOGGJ_01181	HELACHEG_01377	HCDKOANN_04223	FCIDLODI_00767
yjjG		putative haloacid dehalogenase-like hydrolase	61	61	1	30	2333				680	680	680	HMFEBHEO_04785	MBNPCMIH_04932	ADEMNNHD_04933	MDEMIAGG_03230	GKNOCEHK_04394	LDEBFFIB_04717	PECHBGDK_00690	IMLKDOAK_00597	IEJNMNOH_03141	LNANCHIB_04697	DOENDADM_03250	CHOLPJMM_03950	MMOGLPMM_00108	JNEOFBDF_00099	CHPPKMFP_00108	BEELLKIH_00102	OICFAKJO_00099	PGOOBAIJ_04717	BHPGANCG_04886	JFDIKODA_03192	NPLKBENA_03056	PBEMJDEM_01319	PGLPAGMO_01196	PIJOMEFA_01388	CKMNLMEI_03668	AGHBHAPJ_02630	FNMHELAB_00289	EOEENIAE_01421	OMHAOFJN_02017	ICOLCEPD_00102	NHMMFKHA_02156	NEHNEIKB_02551	AAJMOGGJ_03169	HELACHEG_03358	HCDKOANN_00874	FCIDLODI_02004
cobB		NAD-dependent protein deacylase	61	61	1	30	4863				821	821	821	HMFEBHEO_00160	MBNPCMIH_04413	ADEMNNHD_02668	MDEMIAGG_02139	GKNOCEHK_03404	LDEBFFIB_03464	PECHBGDK_03220	IMLKDOAK_03399	IEJNMNOH_00825	LNANCHIB_03595	DOENDADM_04597	CHOLPJMM_03674	MMOGLPMM_04050	JNEOFBDF_00944	CHPPKMFP_03867	BEELLKIH_03662	OICFAKJO_03625	PGOOBAIJ_00859	BHPGANCG_03683	JFDIKODA_03088	NPLKBENA_03927	PBEMJDEM_03516	PGLPAGMO_03895	PIJOMEFA_02174	CKMNLMEI_04234	AGHBHAPJ_01958	FNMHELAB_04202	EOEENIAE_03807	OMHAOFJN_04954	ICOLCEPD_01953	NHMMFKHA_00871	NEHNEIKB_03062	AAJMOGGJ_04646	HELACHEG_02883	HCDKOANN_02154	FCIDLODI_05086
yheN		sulfurtransferase TusD	61	61	1	30	5217				386	386	386	HMFEBHEO_03345	MBNPCMIH_01347	ADEMNNHD_03690	MDEMIAGG_01378	GKNOCEHK_01102	LDEBFFIB_03497	PECHBGDK_03356	IMLKDOAK_01468	IEJNMNOH_04899	LNANCHIB_02266	DOENDADM_05072	CHOLPJMM_01637	MMOGLPMM_02619	JNEOFBDF_03079	CHPPKMFP_02607	BEELLKIH_02982	OICFAKJO_02592	PGOOBAIJ_03633	BHPGANCG_00629	JFDIKODA_02626	NPLKBENA_01984	PBEMJDEM_00007	PGLPAGMO_04778	PIJOMEFA_00959	CKMNLMEI_01501	AGHBHAPJ_04214	FNMHELAB_03569	EOEENIAE_04113	OMHAOFJN_00977	ICOLCEPD_04124	NHMMFKHA_02842	NEHNEIKB_01388	AAJMOGGJ_00395	HELACHEG_02484	HCDKOANN_00412	FCIDLODI_02157
motA		flagellar motor stator protein MotA	61	61	1	30	7109				887	887	887	HMFEBHEO_03542	MBNPCMIH_03482	ADEMNNHD_01909	MDEMIAGG_02475	GKNOCEHK_02769	LDEBFFIB_05016	PECHBGDK_05021	IMLKDOAK_02673	IEJNMNOH_03285	LNANCHIB_00162	DOENDADM_03301	CHOLPJMM_03614	MMOGLPMM_03490	JNEOFBDF_03794	CHPPKMFP_03474	BEELLKIH_04096	OICFAKJO_03274	PGOOBAIJ_01606	BHPGANCG_03369	JFDIKODA_02177	NPLKBENA_03582	PBEMJDEM_02730	PGLPAGMO_02601	PIJOMEFA_01663	CKMNLMEI_04040	AGHBHAPJ_02926	FNMHELAB_00699	EOEENIAE_04934	OMHAOFJN_01577	ICOLCEPD_03960	NHMMFKHA_05181	NEHNEIKB_00734	AAJMOGGJ_03278	HELACHEG_02225	HCDKOANN_02900	FCIDLODI_01442
metA		homoserine O-succinyltransferase	61	61	1	30	3121				929	929	929	HMFEBHEO_04914	MBNPCMIH_05086	ADEMNNHD_04469	MDEMIAGG_03381	GKNOCEHK_04012	LDEBFFIB_02167	PECHBGDK_02105	IMLKDOAK_02540	IEJNMNOH_00225	LNANCHIB_02321	DOENDADM_00258	CHOLPJMM_02500	MMOGLPMM_04147	JNEOFBDF_04174	CHPPKMFP_04429	BEELLKIH_04053	OICFAKJO_04015	PGOOBAIJ_03933	BHPGANCG_01846	JFDIKODA_02748	NPLKBENA_04772	PBEMJDEM_00879	PGLPAGMO_02516	PIJOMEFA_00312	CKMNLMEI_02725	AGHBHAPJ_05038	FNMHELAB_00740	EOEENIAE_00346	OMHAOFJN_02132	ICOLCEPD_04831	NHMMFKHA_00748	NEHNEIKB_02943	AAJMOGGJ_00417	HELACHEG_05035	HCDKOANN_00472	FCIDLODI_03931
frr		ribosome recycling factor	61	61	1	30	2046				557	557	557	HMFEBHEO_02302	MBNPCMIH_00180	ADEMNNHD_00304	MDEMIAGG_03530	GKNOCEHK_02483	LDEBFFIB_04158	PECHBGDK_04037	IMLKDOAK_04532	IEJNMNOH_02197	LNANCHIB_05001	DOENDADM_02099	CHOLPJMM_00115	MMOGLPMM_04884	JNEOFBDF_04871	CHPPKMFP_04866	BEELLKIH_04688	OICFAKJO_04544	PGOOBAIJ_04440	BHPGANCG_04338	JFDIKODA_00039	NPLKBENA_01259	PBEMJDEM_04613	PGLPAGMO_04212	PIJOMEFA_04134	CKMNLMEI_01913	AGHBHAPJ_01783	FNMHELAB_00554	EOEENIAE_02453	OMHAOFJN_00149	ICOLCEPD_01827	NHMMFKHA_00524	NEHNEIKB_00965	AAJMOGGJ_01391	HELACHEG_04162	HCDKOANN_01156	FCIDLODI_04001
group_5539		sugar kinase	61	61	1	30	5467				881	881	881	HMFEBHEO_03025	MBNPCMIH_03037	ADEMNNHD_03943	MDEMIAGG_00812	GKNOCEHK_00527	LDEBFFIB_03269	PECHBGDK_01386	IMLKDOAK_01235	IEJNMNOH_02681	LNANCHIB_03981	DOENDADM_03011	CHOLPJMM_01404	MMOGLPMM_02858	JNEOFBDF_02840	CHPPKMFP_02846	BEELLKIH_02743	OICFAKJO_02830	PGOOBAIJ_03394	BHPGANCG_02787	JFDIKODA_02395	NPLKBENA_01745	PBEMJDEM_00245	PGLPAGMO_04539	PIJOMEFA_01195	CKMNLMEI_01737	AGHBHAPJ_01526	FNMHELAB_03511	EOEENIAE_04347	OMHAOFJN_04566	ICOLCEPD_01432	NHMMFKHA_02611	NEHNEIKB_01157	AAJMOGGJ_02707	HELACHEG_02716	HCDKOANN_00172	FCIDLODI_02391
rpsM		30S ribosomal protein S13	61	61	1	30	5184				356	356	356	HMFEBHEO_03379	MBNPCMIH_04044	ADEMNNHD_03656	MDEMIAGG_04900	GKNOCEHK_03850	LDEBFFIB_03934	PECHBGDK_03524	IMLKDOAK_03518	IEJNMNOH_04933	LNANCHIB_02300	DOENDADM_05106	CHOLPJMM_03810	MMOGLPMM_01978	JNEOFBDF_02080	CHPPKMFP_02014	BEELLKIH_02014	OICFAKJO_01993	PGOOBAIJ_02209	BHPGANCG_00663	JFDIKODA_02660	NPLKBENA_00481	PBEMJDEM_03634	PGLPAGMO_03097	PIJOMEFA_01776	CKMNLMEI_03124	AGHBHAPJ_04248	FNMHELAB_02359	EOEENIAE_03633	OMHAOFJN_01011	ICOLCEPD_03811	NHMMFKHA_02981	NEHNEIKB_03591	AAJMOGGJ_04142	HELACHEG_03200	HCDKOANN_00446	FCIDLODI_04287
ydgM		electron transport complex subunit RsxB	61	61	1	30	7870				578	578	578	HMFEBHEO_00042	MBNPCMIH_02442	ADEMNNHD_02405	MDEMIAGG_03812	GKNOCEHK_04780	LDEBFFIB_04602	PECHBGDK_04503	IMLKDOAK_03602	IEJNMNOH_02242	LNANCHIB_04186	DOENDADM_02322	CHOLPJMM_03286	MMOGLPMM_03802	JNEOFBDF_04470	CHPPKMFP_04116	BEELLKIH_03414	OICFAKJO_03378	PGOOBAIJ_04181	BHPGANCG_04549	JFDIKODA_00262	NPLKBENA_03679	PBEMJDEM_03268	PGLPAGMO_03759	PIJOMEFA_03354	CKMNLMEI_00262	AGHBHAPJ_04339	FNMHELAB_01799	EOEENIAE_00531	OMHAOFJN_04048	ICOLCEPD_00699	NHMMFKHA_03060	NEHNEIKB_02212	AAJMOGGJ_01977	HELACHEG_00267	HCDKOANN_02403	FCIDLODI_00454
ycaD		MFS transporter	61	61	1	30	4678				1148	1148	1148	HMFEBHEO_01614	MBNPCMIH_04476	ADEMNNHD_01049	MDEMIAGG_05031	GKNOCEHK_03814	LDEBFFIB_03344	PECHBGDK_03399	IMLKDOAK_02902	IEJNMNOH_03004	LNANCHIB_03454	DOENDADM_03161	CHOLPJMM_03488	MMOGLPMM_00605	JNEOFBDF_00602	CHPPKMFP_00662	BEELLKIH_00608	OICFAKJO_00301	PGOOBAIJ_00095	BHPGANCG_03247	JFDIKODA_03061	NPLKBENA_00727	PBEMJDEM_02016	PGLPAGMO_01754	PIJOMEFA_03604	CKMNLMEI_00020	AGHBHAPJ_01261	FNMHELAB_02005	EOEENIAE_01086	OMHAOFJN_00274	ICOLCEPD_03758	NHMMFKHA_03321	NEHNEIKB_00167	AAJMOGGJ_03108	HELACHEG_03172	HCDKOANN_01881	FCIDLODI_01388
group_5543		hypothetical protein	61	61	1	30	6744				107	107	107	HMFEBHEO_00829	MBNPCMIH_00351	ADEMNNHD_01652	MDEMIAGG_01340	GKNOCEHK_03278	LDEBFFIB_00036	PECHBGDK_02781	IMLKDOAK_01704	IEJNMNOH_01117	LNANCHIB_01958	DOENDADM_01341	CHOLPJMM_04206	MMOGLPMM_04514	JNEOFBDF_04380	CHPPKMFP_04628	BEELLKIH_04590	OICFAKJO_04086	PGOOBAIJ_01866	BHPGANCG_05028	JFDIKODA_04307	NPLKBENA_04280	PBEMJDEM_03978	PGLPAGMO_03986	PIJOMEFA_04730	CKMNLMEI_00453	AGHBHAPJ_03251	FNMHELAB_02697	EOEENIAE_03303	OMHAOFJN_04702	ICOLCEPD_04694	NHMMFKHA_01846	NEHNEIKB_04586	AAJMOGGJ_03485	HELACHEG_03819	HCDKOANN_03229	FCIDLODI_00117
pspC		DNA-binding transcriptional activator PspC	61	61	1	30	7371				359	359	359	HMFEBHEO_00419	MBNPCMIH_03672	ADEMNNHD_02169	MDEMIAGG_04555	GKNOCEHK_00968	LDEBFFIB_00623	PECHBGDK_01079	IMLKDOAK_00356	IEJNMNOH_03655	LNANCHIB_02044	DOENDADM_03713	CHOLPJMM_01732	MMOGLPMM_03745	JNEOFBDF_03539	CHPPKMFP_03729	BEELLKIH_04351	OICFAKJO_03019	PGOOBAIJ_01352	BHPGANCG_01965	JFDIKODA_04602	NPLKBENA_03334	PBEMJDEM_02482	PGLPAGMO_02857	PIJOMEFA_02930	CKMNLMEI_03218	AGHBHAPJ_03893	FNMHELAB_04828	EOEENIAE_02978	OMHAOFJN_01375	ICOLCEPD_05026	NHMMFKHA_04634	NEHNEIKB_03002	AAJMOGGJ_03761	HELACHEG_04980	HCDKOANN_02647	FCIDLODI_00041
ynfD		putative outer membrane protein	61	61	1	30	7931				305	305	305	HMFEBHEO_00233	MBNPCMIH_04443	ADEMNNHD_02361	MDEMIAGG_01047	GKNOCEHK_04006	LDEBFFIB_02963	PECHBGDK_02683	IMLKDOAK_03560	IEJNMNOH_02625	LNANCHIB_03051	DOENDADM_02735	CHOLPJMM_03256	MMOGLPMM_00363	JNEOFBDF_00236	CHPPKMFP_00238	BEELLKIH_00240	OICFAKJO_00557	PGOOBAIJ_00351	BHPGANCG_03215	JFDIKODA_00300	NPLKBENA_00383	PBEMJDEM_03879	PGLPAGMO_00159	PIJOMEFA_03396	CKMNLMEI_00015	AGHBHAPJ_03814	FNMHELAB_01757	EOEENIAE_02544	OMHAOFJN_03486	ICOLCEPD_00657	NHMMFKHA_03018	NEHNEIKB_02170	AAJMOGGJ_02669	HELACHEG_00224	HCDKOANN_02450	FCIDLODI_00412
yfaO		nucleoside triphosphatase	61	61	1	30	4339				425	425	425	HMFEBHEO_01155	MBNPCMIH_01241	ADEMNNHD_01520	MDEMIAGG_02612	GKNOCEHK_04861	LDEBFFIB_00339	PECHBGDK_00236	IMLKDOAK_00414	IEJNMNOH_05191	LNANCHIB_00524	DOENDADM_00108	CHOLPJMM_00484	MMOGLPMM_03059	JNEOFBDF_03449	CHPPKMFP_03349	BEELLKIH_03048	OICFAKJO_04327	PGOOBAIJ_04122	BHPGANCG_00044	JFDIKODA_05021	NPLKBENA_00868	PBEMJDEM_01557	PGLPAGMO_02159	PIJOMEFA_00364	CKMNLMEI_01097	AGHBHAPJ_03716	FNMHELAB_02582	EOEENIAE_03521	OMHAOFJN_00335	ICOLCEPD_01033	NHMMFKHA_04334	NEHNEIKB_00109	AAJMOGGJ_05306	HELACHEG_00513	HCDKOANN_03365	FCIDLODI_01550
ruvB		Holliday junction DNA helicase RuvB	61	61	1	30	7145				1010	1010	1010	HMFEBHEO_03439	MBNPCMIH_04522	ADEMNNHD_01942	MDEMIAGG_02366	GKNOCEHK_02801	LDEBFFIB_04032	PECHBGDK_03912	IMLKDOAK_02641	IEJNMNOH_04450	LNANCHIB_04084	DOENDADM_04609	CHOLPJMM_04062	MMOGLPMM_03523	JNEOFBDF_03761	CHPPKMFP_03507	BEELLKIH_04129	OICFAKJO_03242	PGOOBAIJ_01574	BHPGANCG_03853	JFDIKODA_02145	NPLKBENA_03549	PBEMJDEM_02697	PGLPAGMO_02634	PIJOMEFA_01695	CKMNLMEI_04072	AGHBHAPJ_02894	FNMHELAB_00730	EOEENIAE_00409	OMHAOFJN_01545	ICOLCEPD_03928	NHMMFKHA_05213	NEHNEIKB_00766	AAJMOGGJ_04683	HELACHEG_02193	HCDKOANN_02868	FCIDLODI_01410
yqaE		proteolipid membrane potential modulator	61	61	1	30	3708				158	158	158	HMFEBHEO_03688	MBNPCMIH_03337	ADEMNNHD_02993	MDEMIAGG_01716	GKNOCEHK_02357	LDEBFFIB_02350	PECHBGDK_03600	IMLKDOAK_04684	IEJNMNOH_03095	LNANCHIB_03389	DOENDADM_03193	CHOLPJMM_04704	MMOGLPMM_02168	JNEOFBDF_02572	CHPPKMFP_02488	BEELLKIH_02487	OICFAKJO_02491	PGOOBAIJ_02857	BHPGANCG_04115	JFDIKODA_01478	NPLKBENA_02345	PBEMJDEM_00953	PGLPAGMO_03186	PIJOMEFA_01987	CKMNLMEI_03533	AGHBHAPJ_00029	FNMHELAB_04430	EOEENIAE_01799	OMHAOFJN_02914	ICOLCEPD_02661	NHMMFKHA_04134	NEHNEIKB_00628	AAJMOGGJ_03148	HELACHEG_01769	HCDKOANN_03826	FCIDLODI_03010
group_5549		hypothetical protein	61	61	1	30	1045				614	614	614	HMFEBHEO_04617	MBNPCMIH_04281	ADEMNNHD_03437	MDEMIAGG_01253	GKNOCEHK_00254	LDEBFFIB_04982	PECHBGDK_04275	IMLKDOAK_00613	IEJNMNOH_04331	LNANCHIB_04603	DOENDADM_04313	CHOLPJMM_02964	MMOGLPMM_00553	JNEOFBDF_00550	CHPPKMFP_00405	BEELLKIH_00554	OICFAKJO_01818	PGOOBAIJ_00677	BHPGANCG_04762	JFDIKODA_04697	NPLKBENA_04182	PBEMJDEM_02213	PGLPAGMO_01616	PIJOMEFA_04173	CKMNLMEI_02472	AGHBHAPJ_01057	FNMHELAB_03812	EOEENIAE_03112	OMHAOFJN_01042	ICOLCEPD_02313	NHMMFKHA_03574	NEHNEIKB_03769	AAJMOGGJ_04523	HELACHEG_01169	HCDKOANN_04264	FCIDLODI_04413
srlR		glucitol operon transcriptional repressor	61	61	1	30	3668				773	773	773	HMFEBHEO_03644	MBNPCMIH_03993	ADEMNNHD_03038	MDEMIAGG_01670	GKNOCEHK_01730	LDEBFFIB_02397	PECHBGDK_03646	IMLKDOAK_04639	IEJNMNOH_03957	LNANCHIB_03345	DOENDADM_03913	CHOLPJMM_04749	MMOGLPMM_02212	JNEOFBDF_02528	CHPPKMFP_02444	BEELLKIH_02443	OICFAKJO_02447	PGOOBAIJ_02901	BHPGANCG_04070	JFDIKODA_01433	NPLKBENA_02389	PBEMJDEM_00997	PGLPAGMO_03231	PIJOMEFA_02033	CKMNLMEI_03579	AGHBHAPJ_00998	FNMHELAB_04384	EOEENIAE_01753	OMHAOFJN_02959	ICOLCEPD_02618	NHMMFKHA_04088	NEHNEIKB_00582	AAJMOGGJ_04072	HELACHEG_01724	HCDKOANN_03870	FCIDLODI_03056
group_5551		putative cytoplasmic protein	61	61	1	30	2511				329	329	329	HMFEBHEO_03074	MBNPCMIH_02355	ADEMNNHD_04807	MDEMIAGG_02861	GKNOCEHK_00992	LDEBFFIB_03834	PECHBGDK_03007	IMLKDOAK_02283	IEJNMNOH_01872	LNANCHIB_02582	DOENDADM_01931	CHOLPJMM_01850	MMOGLPMM_04413	JNEOFBDF_03910	CHPPKMFP_04167	BEELLKIH_03789	OICFAKJO_03753	PGOOBAIJ_03671	BHPGANCG_01587	JFDIKODA_03322	NPLKBENA_04507	PBEMJDEM_00614	PGLPAGMO_02253	PIJOMEFA_04608	CKMNLMEI_03466	AGHBHAPJ_03050	FNMHELAB_01207	EOEENIAE_02074	OMHAOFJN_03673	ICOLCEPD_00323	NHMMFKHA_02286	NEHNEIKB_02681	AAJMOGGJ_01787	HELACHEG_03487	HCDKOANN_00736	FCIDLODI_04810
group_5552		hypothetical protein	61	61	1	30	7853				236	236	236	HMFEBHEO_00027	MBNPCMIH_02457	ADEMNNHD_02420	MDEMIAGG_03827	GKNOCEHK_04765	LDEBFFIB_04587	PECHBGDK_04518	IMLKDOAK_03617	IEJNMNOH_02257	LNANCHIB_04201	DOENDADM_02307	CHOLPJMM_03301	MMOGLPMM_03817	JNEOFBDF_04485	CHPPKMFP_04101	BEELLKIH_03429	OICFAKJO_03393	PGOOBAIJ_04196	BHPGANCG_04534	JFDIKODA_00247	NPLKBENA_03694	PBEMJDEM_03283	PGLPAGMO_03744	PIJOMEFA_03339	CKMNLMEI_00247	AGHBHAPJ_03513	FNMHELAB_01814	EOEENIAE_00546	OMHAOFJN_04033	ICOLCEPD_00714	NHMMFKHA_03075	NEHNEIKB_02227	AAJMOGGJ_01962	HELACHEG_00282	HCDKOANN_02388	FCIDLODI_00469
group_5553		hypothetical protein	61	61	1	30	5344				371	371	371	HMFEBHEO_04330	MBNPCMIH_02264	ADEMNNHD_03819	MDEMIAGG_00695	GKNOCEHK_01219	LDEBFFIB_03152	PECHBGDK_01269	IMLKDOAK_01352	IEJNMNOH_01801	LNANCHIB_03864	DOENDADM_01839	CHOLPJMM_01521	MMOGLPMM_02738	JNEOFBDF_02960	CHPPKMFP_02726	BEELLKIH_02863	OICFAKJO_02711	PGOOBAIJ_03514	BHPGANCG_02670	JFDIKODA_02511	NPLKBENA_01865	PBEMJDEM_00126	PGLPAGMO_04659	PIJOMEFA_01078	CKMNLMEI_01620	AGHBHAPJ_01354	FNMHELAB_03686	EOEENIAE_04230	OMHAOFJN_02761	ICOLCEPD_03189	NHMMFKHA_02727	NEHNEIKB_01273	AAJMOGGJ_01717	HELACHEG_02600	HCDKOANN_00293	FCIDLODI_02274
yhcR		transporter	61	61	1	30	629				203	203	203	HMFEBHEO_02009	MBNPCMIH_02234	ADEMNNHD_03602	MDEMIAGG_01006	GKNOCEHK_03129	LDEBFFIB_02808	PECHBGDK_02801	IMLKDOAK_03304	IEJNMNOH_01713	LNANCHIB_03499	DOENDADM_01807	CHOLPJMM_03202	MMOGLPMM_01831	JNEOFBDF_01921	CHPPKMFP_01814	BEELLKIH_01814	OICFAKJO_01877	PGOOBAIJ_02094	BHPGANCG_03161	JFDIKODA_02873	NPLKBENA_00440	PBEMJDEM_01453	PGLPAGMO_03032	PIJOMEFA_05029	CKMNLMEI_04131	AGHBHAPJ_04854	FNMHELAB_03414	EOEENIAE_00489	OMHAOFJN_01525	ICOLCEPD_00907	NHMMFKHA_03372	NEHNEIKB_05112	AAJMOGGJ_03221	HELACHEG_02988	HCDKOANN_04437	FCIDLODI_03959
ybgF		cell division protein CpoB	61	61	1	30	1433				788	788	788	HMFEBHEO_01504	MBNPCMIH_04917	ADEMNNHD_00829	MDEMIAGG_00301	GKNOCEHK_02041	LDEBFFIB_01191	PECHBGDK_02490	IMLKDOAK_01574	IEJNMNOH_04998	LNANCHIB_01592	DOENDADM_05202	CHOLPJMM_00266	MMOGLPMM_01308	JNEOFBDF_01341	CHPPKMFP_01302	BEELLKIH_01784	OICFAKJO_01309	PGOOBAIJ_02759	BHPGANCG_02622	JFDIKODA_03686	NPLKBENA_02620	PBEMJDEM_02830	PGLPAGMO_01067	PIJOMEFA_02200	CKMNLMEI_02199	AGHBHAPJ_03382	FNMHELAB_04869	EOEENIAE_02704	OMHAOFJN_01669	ICOLCEPD_02402	NHMMFKHA_00284	NEHNEIKB_05059	AAJMOGGJ_05261	HELACHEG_00142	HCDKOANN_01693	FCIDLODI_01181
cydB		cytochrome d ubiquinol oxidase subunit II	61	61	1	30	1442				1139	1139	1139	HMFEBHEO_01513	MBNPCMIH_04926	ADEMNNHD_00820	MDEMIAGG_00292	GKNOCEHK_02050	LDEBFFIB_01200	PECHBGDK_02481	IMLKDOAK_01583	IEJNMNOH_05007	LNANCHIB_01583	DOENDADM_05211	CHOLPJMM_00257	MMOGLPMM_01317	JNEOFBDF_01350	CHPPKMFP_01311	BEELLKIH_01775	OICFAKJO_01318	PGOOBAIJ_02750	BHPGANCG_02631	JFDIKODA_03695	NPLKBENA_02629	PBEMJDEM_02839	PGLPAGMO_01058	PIJOMEFA_02209	CKMNLMEI_00871	AGHBHAPJ_03391	FNMHELAB_04878	EOEENIAE_02713	OMHAOFJN_01660	ICOLCEPD_02411	NHMMFKHA_00275	NEHNEIKB_05068	AAJMOGGJ_05252	HELACHEG_00151	HCDKOANN_01684	FCIDLODI_01172
aroM		AroM protein	61	61	1	30	1820				677	677	677	HMFEBHEO_03187	MBNPCMIH_01163	ADEMNNHD_00476	MDEMIAGG_02335	GKNOCEHK_02969	LDEBFFIB_01603	PECHBGDK_04833	IMLKDOAK_04291	IEJNMNOH_04260	LNANCHIB_04946	DOENDADM_05353	CHOLPJMM_04518	MMOGLPMM_01668	JNEOFBDF_01702	CHPPKMFP_01663	BEELLKIH_01423	OICFAKJO_01671	PGOOBAIJ_02398	BHPGANCG_00196	JFDIKODA_05183	NPLKBENA_02103	PBEMJDEM_04283	PGLPAGMO_00706	PIJOMEFA_03968	CKMNLMEI_04168	AGHBHAPJ_04558	FNMHELAB_02896	EOEENIAE_02658	OMHAOFJN_01990	ICOLCEPD_01515	NHMMFKHA_01519	NEHNEIKB_01499	AAJMOGGJ_05067	HELACHEG_00669	HCDKOANN_01328	FCIDLODI_01806
mntS		Small protein MntS	61	61	1	30	4579				128	128	128	HMFEBHEO_01517	MBNPCMIH_01594	ADEMNNHD_00915	MDEMIAGG_03074	GKNOCEHK_01713	LDEBFFIB_02014	PECHBGDK_01720	IMLKDOAK_01475	IEJNMNOH_00663	LNANCHIB_01889	DOENDADM_00795	CHOLPJMM_02207	MMOGLPMM_00702	JNEOFBDF_00699	CHPPKMFP_00565	BEELLKIH_00705	OICFAKJO_00208	PGOOBAIJ_00002	BHPGANCG_02435	JFDIKODA_00691	NPLKBENA_00630	PBEMJDEM_01919	PGLPAGMO_01657	PIJOMEFA_04926	CKMNLMEI_04963	AGHBHAPJ_01848	FNMHELAB_00105	EOEENIAE_00104	OMHAOFJN_04152	ICOLCEPD_04935	NHMMFKHA_03224	NEHNEIKB_04429	AAJMOGGJ_00989	HELACHEG_01065	HCDKOANN_01785	FCIDLODI_00881
group_5561		tRNA (cytosine(32)/uridine(32)-2'-O)-methyltransferase TrmJ	61	61	1	30	4048				731	731	731	HMFEBHEO_01724	MBNPCMIH_00895	ADEMNNHD_01191	MDEMIAGG_04303	GKNOCEHK_02257	LDEBFFIB_00203	PECHBGDK_00352	IMLKDOAK_03064	IEJNMNOH_04567	LNANCHIB_00390	DOENDADM_04763	CHOLPJMM_00349	MMOGLPMM_03322	JNEOFBDF_03186	CHPPKMFP_03086	BEELLKIH_03312	OICFAKJO_00658	PGOOBAIJ_00458	BHPGANCG_00891	JFDIKODA_00375	NPLKBENA_01131	PBEMJDEM_01820	PGLPAGMO_00316	PIJOMEFA_04342	CKMNLMEI_02276	AGHBHAPJ_02602	FNMHELAB_01123	EOEENIAE_03877	OMHAOFJN_03319	ICOLCEPD_03350	NHMMFKHA_01732	NEHNEIKB_01968	AAJMOGGJ_04731	HELACHEG_04534	HCDKOANN_03628	FCIDLODI_03626
yhhL		putative inner membrane protein	61	61	1	30	5343				269	269	269	HMFEBHEO_04329	MBNPCMIH_02265	ADEMNNHD_03818	MDEMIAGG_00694	GKNOCEHK_01218	LDEBFFIB_03151	PECHBGDK_01268	IMLKDOAK_01353	IEJNMNOH_01800	LNANCHIB_03863	DOENDADM_01840	CHOLPJMM_01522	MMOGLPMM_02737	JNEOFBDF_02961	CHPPKMFP_02725	BEELLKIH_02864	OICFAKJO_02710	PGOOBAIJ_03515	BHPGANCG_02669	JFDIKODA_02512	NPLKBENA_01866	PBEMJDEM_00125	PGLPAGMO_04660	PIJOMEFA_01077	CKMNLMEI_01619	AGHBHAPJ_01353	FNMHELAB_03685	EOEENIAE_04229	OMHAOFJN_02762	ICOLCEPD_03188	NHMMFKHA_02728	NEHNEIKB_01274	AAJMOGGJ_01716	HELACHEG_02599	HCDKOANN_00294	FCIDLODI_02273
oppA		oligopeptide transport protein with chaperone properties	61	61	1	30	7309				1631	1631	1631	HMFEBHEO_00482	MBNPCMIH_02115	ADEMNNHD_02107	MDEMIAGG_04493	GKNOCEHK_00906	LDEBFFIB_00561	PECHBGDK_01017	IMLKDOAK_00294	IEJNMNOH_00141	LNANCHIB_01982	DOENDADM_00458	CHOLPJMM_01670	MMOGLPMM_03682	JNEOFBDF_03602	CHPPKMFP_03666	BEELLKIH_04288	OICFAKJO_03083	PGOOBAIJ_01415	BHPGANCG_02027	JFDIKODA_04540	NPLKBENA_03398	PBEMJDEM_02546	PGLPAGMO_02794	PIJOMEFA_02992	CKMNLMEI_03280	AGHBHAPJ_03831	FNMHELAB_01653	EOEENIAE_03040	OMHAOFJN_00866	ICOLCEPD_04964	NHMMFKHA_04696	NEHNEIKB_03107	AAJMOGGJ_00514	HELACHEG_04918	HCDKOANN_02709	FCIDLODI_01074
ysdB		type I toxin-antitoxin system toxin TisB	61	61	1	30	5602				89	89	89	HMFEBHEO_04016	MBNPCMIH_03601	ADEMNNHD_04067	MDEMIAGG_00936	GKNOCEHK_00876	LDEBFFIB_01763	PECHBGDK_01510	IMLKDOAK_01018	IEJNMNOH_03586	LNANCHIB_00585	DOENDADM_03682	CHOLPJMM_03773	MMOGLPMM_02984	JNEOFBDF_02714	CHPPKMFP_02973	BEELLKIH_02616	OICFAKJO_02956	PGOOBAIJ_03268	BHPGANCG_02911	JFDIKODA_02271	NPLKBENA_01619	PBEMJDEM_00371	PGLPAGMO_04414	PIJOMEFA_01319	CKMNLMEI_04564	AGHBHAPJ_03649	FNMHELAB_00676	EOEENIAE_03593	OMHAOFJN_01881	ICOLCEPD_02990	NHMMFKHA_02487	NEHNEIKB_01033	AAJMOGGJ_03672	HELACHEG_02841	HCDKOANN_00045	FCIDLODI_02515
group_5565		cation transporter	61	61	1	30	7412				338	338	338	HMFEBHEO_00381	MBNPCMIH_03419	ADEMNNHD_02206	MDEMIAGG_01483	GKNOCEHK_04315	LDEBFFIB_00659	PECHBGDK_03319	IMLKDOAK_03894	IEJNMNOH_03263	LNANCHIB_03621	DOENDADM_03274	CHOLPJMM_03637	MMOGLPMM_03781	JNEOFBDF_03503	CHPPKMFP_03765	BEELLKIH_04387	OICFAKJO_02982	PGOOBAIJ_01315	BHPGANCG_03643	JFDIKODA_04638	NPLKBENA_03298	PBEMJDEM_02446	PGLPAGMO_02893	PIJOMEFA_02894	CKMNLMEI_03182	AGHBHAPJ_03930	FNMHELAB_01984	EOEENIAE_01487	OMHAOFJN_01338	ICOLCEPD_01985	NHMMFKHA_04598	NEHNEIKB_02966	AAJMOGGJ_03256	HELACHEG_05016	HCDKOANN_02611	FCIDLODI_00004
potC		spermidine/putrescine ABC transporter permease PotC	61	61	1	30	4861				779	779	779	HMFEBHEO_00162	MBNPCMIH_04411	ADEMNNHD_02666	MDEMIAGG_02137	GKNOCEHK_03406	LDEBFFIB_03462	PECHBGDK_03222	IMLKDOAK_03397	IEJNMNOH_00823	LNANCHIB_03597	DOENDADM_04599	CHOLPJMM_03676	MMOGLPMM_04048	JNEOFBDF_00946	CHPPKMFP_03869	BEELLKIH_03660	OICFAKJO_03623	PGOOBAIJ_00857	BHPGANCG_03685	JFDIKODA_03086	NPLKBENA_03925	PBEMJDEM_03514	PGLPAGMO_03897	PIJOMEFA_02176	CKMNLMEI_04236	AGHBHAPJ_01960	FNMHELAB_04200	EOEENIAE_03809	OMHAOFJN_04956	ICOLCEPD_01951	NHMMFKHA_00869	NEHNEIKB_03060	AAJMOGGJ_04644	HELACHEG_02881	HCDKOANN_02156	FCIDLODI_05088
fnr		transcriptional regulator	61	61	1	30	7405				752	752	752	HMFEBHEO_00389	MBNPCMIH_03411	ADEMNNHD_02198	MDEMIAGG_01475	GKNOCEHK_03874	LDEBFFIB_00651	PECHBGDK_03327	IMLKDOAK_00384	IEJNMNOH_03271	LNANCHIB_03629	DOENDADM_03266	CHOLPJMM_03645	MMOGLPMM_03773	JNEOFBDF_03511	CHPPKMFP_03757	BEELLKIH_04379	OICFAKJO_02990	PGOOBAIJ_01323	BHPGANCG_03651	JFDIKODA_04630	NPLKBENA_03306	PBEMJDEM_02454	PGLPAGMO_02885	PIJOMEFA_02902	CKMNLMEI_03190	AGHBHAPJ_03922	FNMHELAB_04800	EOEENIAE_01495	OMHAOFJN_01346	ICOLCEPD_05054	NHMMFKHA_04606	NEHNEIKB_02974	AAJMOGGJ_03264	HELACHEG_05008	HCDKOANN_02619	FCIDLODI_00012
group_5568		hypothetical protein	61	61	1	30	1553				263	263	263	HMFEBHEO_01387	MBNPCMIH_00603	ADEMNNHD_00728	MDEMIAGG_00186	GKNOCEHK_01899	LDEBFFIB_01305	PECHBGDK_02375	IMLKDOAK_01767	IEJNMNOH_02800	LNANCHIB_01478	DOENDADM_02867	CHOLPJMM_00152	MMOGLPMM_01423	JNEOFBDF_01457	CHPPKMFP_01418	BEELLKIH_01668	OICFAKJO_01425	PGOOBAIJ_02644	BHPGANCG_03565	JFDIKODA_03801	NPLKBENA_02735	PBEMJDEM_02945	PGLPAGMO_00951	PIJOMEFA_03232	CKMNLMEI_02902	AGHBHAPJ_01043	FNMHELAB_00973	EOEENIAE_03384	OMHAOFJN_01807	ICOLCEPD_02518	NHMMFKHA_00170	NEHNEIKB_04963	AAJMOGGJ_02156	HELACHEG_04750	HCDKOANN_01575	FCIDLODI_04475
group_5569		hypothetical protein	61	61	1	30	1904				131	131	131	HMFEBHEO_04880	MBNPCMIH_03094	ADEMNNHD_00448	MDEMIAGG_02307	GKNOCEHK_02997	LDEBFFIB_01631	PECHBGDK_04805	IMLKDOAK_04263	IEJNMNOH_04290	LNANCHIB_04918	DOENDADM_03135	CHOLPJMM_04546	MMOGLPMM_01699	JNEOFBDF_01733	CHPPKMFP_01694	BEELLKIH_01392	OICFAKJO_01702	PGOOBAIJ_02367	BHPGANCG_00224	JFDIKODA_05155	NPLKBENA_02134	PBEMJDEM_04314	PGLPAGMO_00674	PIJOMEFA_03996	CKMNLMEI_04196	AGHBHAPJ_04530	FNMHELAB_02868	EOEENIAE_02630	OMHAOFJN_01962	ICOLCEPD_00500	NHMMFKHA_01491	NEHNEIKB_01471	AAJMOGGJ_03079	HELACHEG_00641	HCDKOANN_01298	FCIDLODI_01778
sugE		QacE family quaternary ammonium compound efflux SMR transporter	61	61	1	30	2619				317	317	317	HMFEBHEO_02761	MBNPCMIH_03453	ADEMNNHD_04720	MDEMIAGG_02761	GKNOCEHK_04170	LDEBFFIB_03734	PECHBGDK_03107	IMLKDOAK_02383	IEJNMNOH_00507	LNANCHIB_02481	DOENDADM_00687	CHOLPJMM_02658	MMOGLPMM_04309	JNEOFBDF_04012	CHPPKMFP_04269	BEELLKIH_03893	OICFAKJO_03855	PGOOBAIJ_03773	BHPGANCG_01688	JFDIKODA_03425	NPLKBENA_04610	PBEMJDEM_00717	PGLPAGMO_02355	PIJOMEFA_00154	CKMNLMEI_01365	AGHBHAPJ_01604	FNMHELAB_01302	EOEENIAE_00189	OMHAOFJN_03774	ICOLCEPD_04477	NHMMFKHA_02389	NEHNEIKB_02784	AAJMOGGJ_00880	HELACHEG_05195	HCDKOANN_00633	FCIDLODI_03772
artP		arginine ABC transporter ATP-binding protein ArtP	61	61	1	30	4637				728	728	728	HMFEBHEO_01576	MBNPCMIH_01535	ADEMNNHD_01010	MDEMIAGG_03016	GKNOCEHK_01655	LDEBFFIB_02072	PECHBGDK_01778	IMLKDOAK_01533	IEJNMNOH_00722	LNANCHIB_01831	DOENDADM_00855	CHOLPJMM_02265	MMOGLPMM_00643	JNEOFBDF_00640	CHPPKMFP_00624	BEELLKIH_00646	OICFAKJO_00263	PGOOBAIJ_00057	BHPGANCG_02377	JFDIKODA_00750	NPLKBENA_00689	PBEMJDEM_01978	PGLPAGMO_01716	PIJOMEFA_04984	CKMNLMEI_05021	AGHBHAPJ_01906	FNMHELAB_00047	EOEENIAE_00046	OMHAOFJN_04210	ICOLCEPD_04877	NHMMFKHA_03283	NEHNEIKB_04488	AAJMOGGJ_01049	HELACHEG_01006	HCDKOANN_01843	FCIDLODI_00822
yeeZ		NAD(P)-dependent oxidoreductase	61	61	1	30	6873				824	824	824	HMFEBHEO_00716	MBNPCMIH_00236	ADEMNNHD_01758	MDEMIAGG_04701	GKNOCEHK_03623	LDEBFFIB_05166	PECHBGDK_04871	IMLKDOAK_04041	IEJNMNOH_01233	LNANCHIB_00012	DOENDADM_01224	CHOLPJMM_01045	MMOGLPMM_04628	JNEOFBDF_04265	CHPPKMFP_04514	BEELLKIH_04476	OICFAKJO_04200	PGOOBAIJ_01752	BHPGANCG_01382	JFDIKODA_04194	NPLKBENA_04393	PBEMJDEM_04092	PGLPAGMO_04100	PIJOMEFA_01813	CKMNLMEI_00565	AGHBHAPJ_02088	FNMHELAB_03109	EOEENIAE_00729	OMHAOFJN_04814	ICOLCEPD_01242	NHMMFKHA_01959	NEHNEIKB_04699	AAJMOGGJ_03369	HELACHEG_03932	HCDKOANN_03114	FCIDLODI_00228
yraN		YraN family protein	61	61	1	30	733				395	395	395	HMFEBHEO_01901	MBNPCMIH_00770	ADEMNNHD_03496	MDEMIAGG_04461	GKNOCEHK_00319	LDEBFFIB_04917	PECHBGDK_04380	IMLKDOAK_00678	IEJNMNOH_03879	LNANCHIB_04497	DOENDADM_04376	CHOLPJMM_01147	MMOGLPMM_00488	JNEOFBDF_00485	CHPPKMFP_00470	BEELLKIH_00489	OICFAKJO_00965	PGOOBAIJ_00613	BHPGANCG_04658	JFDIKODA_04803	NPLKBENA_04118	PBEMJDEM_02149	PGLPAGMO_01551	PIJOMEFA_04238	CKMNLMEI_02537	AGHBHAPJ_00578	FNMHELAB_01433	EOEENIAE_02217	OMHAOFJN_01256	ICOLCEPD_02210	NHMMFKHA_03468	NEHNEIKB_03704	AAJMOGGJ_04417	HELACHEG_00027	HCDKOANN_04329	FCIDLODI_04348
purU		formyltetrahydrofolate deformylase	61	61	1	30	7300				842	842	842	HMFEBHEO_00491	MBNPCMIH_02124	ADEMNNHD_02098	MDEMIAGG_04484	GKNOCEHK_00897	LDEBFFIB_00552	PECHBGDK_01008	IMLKDOAK_00285	IEJNMNOH_00132	LNANCHIB_01973	DOENDADM_00449	CHOLPJMM_01661	MMOGLPMM_03673	JNEOFBDF_03611	CHPPKMFP_03657	BEELLKIH_04279	OICFAKJO_03092	PGOOBAIJ_01424	BHPGANCG_02036	JFDIKODA_04531	NPLKBENA_03407	PBEMJDEM_02555	PGLPAGMO_02785	PIJOMEFA_03001	CKMNLMEI_03289	AGHBHAPJ_03822	FNMHELAB_01644	EOEENIAE_03049	OMHAOFJN_00875	ICOLCEPD_04955	NHMMFKHA_04705	NEHNEIKB_03098	AAJMOGGJ_00523	HELACHEG_04909	HCDKOANN_02718	FCIDLODI_01083
pepE		dipeptidase E	61	61	1	30	3146				689	689	689	HMFEBHEO_02897	MBNPCMIH_01944	ADEMNNHD_04477	MDEMIAGG_03389	GKNOCEHK_04020	LDEBFFIB_02159	PECHBGDK_02097	IMLKDOAK_02532	IEJNMNOH_01517	LNANCHIB_02329	DOENDADM_01466	CHOLPJMM_02508	MMOGLPMM_04155	JNEOFBDF_04165	CHPPKMFP_04421	BEELLKIH_04045	OICFAKJO_04007	PGOOBAIJ_03925	BHPGANCG_01838	JFDIKODA_02756	NPLKBENA_04763	PBEMJDEM_00871	PGLPAGMO_02508	PIJOMEFA_00304	CKMNLMEI_02717	AGHBHAPJ_05030	FNMHELAB_00748	EOEENIAE_00338	OMHAOFJN_02124	ICOLCEPD_04823	NHMMFKHA_00756	NEHNEIKB_02935	AAJMOGGJ_01495	HELACHEG_05043	HCDKOANN_00480	FCIDLODI_03923
wecB		UDP-N-acetylglucosamine 2-epimerase	61	61	1	30	2902				1085	1085	1085	HMFEBHEO_04651	MBNPCMIH_01450	ADEMNNHD_04238	MDEMIAGG_03626	GKNOCEHK_01315	LDEBFFIB_01121	PECHBGDK_01593	IMLKDOAK_01045	IEJNMNOH_00316	LNANCHIB_02116	DOENDADM_00543	CHOLPJMM_02048	MMOGLPMM_01046	JNEOFBDF_01107	CHPPKMFP_01000	BEELLKIH_01044	OICFAKJO_01051	PGOOBAIJ_01136	BHPGANCG_02240	JFDIKODA_01847	NPLKBENA_03269	PBEMJDEM_02417	PGLPAGMO_01432	PIJOMEFA_03764	CKMNLMEI_03997	AGHBHAPJ_04936	FNMHELAB_04559	EOEENIAE_01849	OMHAOFJN_00526	ICOLCEPD_02938	NHMMFKHA_03718	NEHNEIKB_03432	AAJMOGGJ_00772	HELACHEG_01133	HCDKOANN_04745	FCIDLODI_00781
yccV		heat-shock protein HspQ	61	61	1	30	4745				317	317	317	HMFEBHEO_00275	MBNPCMIH_04607	ADEMNNHD_02819	MDEMIAGG_04660	GKNOCEHK_02674	LDEBFFIB_01860	PECHBGDK_01646	IMLKDOAK_00100	IEJNMNOH_04664	LNANCHIB_01782	DOENDADM_04870	CHOLPJMM_01221	MMOGLPMM_01128	JNEOFBDF_01198	CHPPKMFP_01122	BEELLKIH_01125	OICFAKJO_01132	PGOOBAIJ_01218	BHPGANCG_01070	JFDIKODA_00644	NPLKBENA_02900	PBEMJDEM_02248	PGLPAGMO_03799	PIJOMEFA_03553	CKMNLMEI_00722	AGHBHAPJ_02678	FNMHELAB_04640	EOEENIAE_01186	OMHAOFJN_03545	ICOLCEPD_04023	NHMMFKHA_01365	NEHNEIKB_03216	AAJMOGGJ_04907	HELACHEG_02002	HCDKOANN_02005	FCIDLODI_01269
group_5578		molecular chaperone	61	61	1	30	1585				560	560	560	HMFEBHEO_01357	MBNPCMIH_00633	ADEMNNHD_00699	MDEMIAGG_00158	GKNOCEHK_01871	LDEBFFIB_01333	PECHBGDK_02347	IMLKDOAK_01795	IEJNMNOH_02770	LNANCHIB_01450	DOENDADM_02897	CHOLPJMM_04342	MMOGLPMM_01454	JNEOFBDF_01488	CHPPKMFP_01449	BEELLKIH_01637	OICFAKJO_01456	PGOOBAIJ_02613	BHPGANCG_03537	JFDIKODA_03829	NPLKBENA_02766	PBEMJDEM_02976	PGLPAGMO_00920	PIJOMEFA_03204	CKMNLMEI_02874	AGHBHAPJ_01015	FNMHELAB_00945	EOEENIAE_01541	OMHAOFJN_01779	ICOLCEPD_02546	NHMMFKHA_00142	NEHNEIKB_04935	AAJMOGGJ_02186	HELACHEG_04722	HCDKOANN_01545	FCIDLODI_04503
tusA		Sulfur carrier protein TusA	61	61	1	30	5349				335	335	335	HMFEBHEO_04334	MBNPCMIH_02260	ADEMNNHD_03823	MDEMIAGG_00699	GKNOCEHK_01223	LDEBFFIB_03156	PECHBGDK_01273	IMLKDOAK_01348	IEJNMNOH_01805	LNANCHIB_03868	DOENDADM_01835	CHOLPJMM_01517	MMOGLPMM_02743	JNEOFBDF_02955	CHPPKMFP_02731	BEELLKIH_02858	OICFAKJO_02716	PGOOBAIJ_03509	BHPGANCG_02674	JFDIKODA_02507	NPLKBENA_01860	PBEMJDEM_00131	PGLPAGMO_04654	PIJOMEFA_01082	CKMNLMEI_01624	AGHBHAPJ_01358	FNMHELAB_03690	EOEENIAE_04234	OMHAOFJN_02757	ICOLCEPD_03193	NHMMFKHA_02723	NEHNEIKB_01269	AAJMOGGJ_01721	HELACHEG_02604	HCDKOANN_00288	FCIDLODI_02278
udp		uridine phosphorylase	61	61	1	30	2948				761	761	761	HMFEBHEO_04699	MBNPCMIH_01497	ADEMNNHD_04286	MDEMIAGG_03579	GKNOCEHK_01362	LDEBFFIB_01168	PECHBGDK_01546	IMLKDOAK_01092	IEJNMNOH_00269	LNANCHIB_02069	DOENDADM_00590	CHOLPJMM_02095	MMOGLPMM_00999	JNEOFBDF_01154	CHPPKMFP_01047	BEELLKIH_00997	OICFAKJO_01004	PGOOBAIJ_01089	BHPGANCG_02193	JFDIKODA_01800	NPLKBENA_03222	PBEMJDEM_02369	PGLPAGMO_01385	PIJOMEFA_03717	CKMNLMEI_00846	AGHBHAPJ_04889	FNMHELAB_04606	EOEENIAE_01896	OMHAOFJN_01113	ICOLCEPD_02891	NHMMFKHA_03671	NEHNEIKB_03385	AAJMOGGJ_00725	HELACHEG_01086	HCDKOANN_04698	FCIDLODI_02866
folA		dihydrofolate reductase	61	61	1	30	2189				479	479	479	HMFEBHEO_02159	MBNPCMIH_00033	ADEMNNHD_00156	MDEMIAGG_01072	GKNOCEHK_04538	LDEBFFIB_04303	PECHBGDK_04181	IMLKDOAK_04388	IEJNMNOH_02049	LNANCHIB_02858	DOENDADM_02246	CHOLPJMM_02831	MMOGLPMM_04736	JNEOFBDF_04724	CHPPKMFP_04719	BEELLKIH_04835	OICFAKJO_04691	PGOOBAIJ_04587	BHPGANCG_04193	JFDIKODA_01953	NPLKBENA_01406	PBEMJDEM_04760	PGLPAGMO_04359	PIJOMEFA_01446	CKMNLMEI_01769	AGHBHAPJ_00344	FNMHELAB_00410	EOEENIAE_02308	OMHAOFJN_00005	ICOLCEPD_01683	NHMMFKHA_00668	NEHNEIKB_00822	AAJMOGGJ_01244	HELACHEG_04306	HCDKOANN_01010	FCIDLODI_04145
prfC		peptide chain release factor 3	61	61	1	30	2332				1589	1589	1589	HMFEBHEO_04786	MBNPCMIH_04933	ADEMNNHD_04934	MDEMIAGG_03229	GKNOCEHK_04395	LDEBFFIB_04718	PECHBGDK_00691	IMLKDOAK_00596	IEJNMNOH_03142	LNANCHIB_04698	DOENDADM_03251	CHOLPJMM_03949	MMOGLPMM_00109	JNEOFBDF_00098	CHPPKMFP_00109	BEELLKIH_00101	OICFAKJO_00098	PGOOBAIJ_04718	BHPGANCG_04885	JFDIKODA_03191	NPLKBENA_03055	PBEMJDEM_01318	PGLPAGMO_01195	PIJOMEFA_01389	CKMNLMEI_03669	AGHBHAPJ_02631	FNMHELAB_00290	EOEENIAE_01420	OMHAOFJN_02018	ICOLCEPD_00101	NHMMFKHA_02155	NEHNEIKB_02550	AAJMOGGJ_03168	HELACHEG_03357	HCDKOANN_00875	FCIDLODI_02005
atpG		F0F1 ATP synthase subunit gamma	61	61	1	30	5652				863	863	863	HMFEBHEO_02617	MBNPCMIH_04206	ADEMNNHD_04142	MDEMIAGG_02169	GKNOCEHK_00807	LDEBFFIB_02612	PECHBGDK_02021	IMLKDOAK_00949	IEJNMNOH_04167	LNANCHIB_02208	DOENDADM_04237	CHOLPJMM_02887	MMOGLPMM_01199	JNEOFBDF_01276	CHPPKMFP_01193	BEELLKIH_01196	OICFAKJO_01179	PGOOBAIJ_01289	BHPGANCG_02569	JFDIKODA_02223	NPLKBENA_00526	PBEMJDEM_03109	PGLPAGMO_00210	PIJOMEFA_00576	CKMNLMEI_01226	AGHBHAPJ_00527	FNMHELAB_00607	EOEENIAE_04547	OMHAOFJN_04399	ICOLCEPD_03074	NHMMFKHA_00989	NEHNEIKB_03956	AAJMOGGJ_04308	HELACHEG_01962	HCDKOANN_04798	FCIDLODI_02584
ychQ		Protein YchQ	61	61	1	30	7285				389	389	389	HMFEBHEO_00513	MBNPCMIH_03747	ADEMNNHD_02078	MDEMIAGG_04775	GKNOCEHK_04208	LDEBFFIB_00896	PECHBGDK_01175	IMLKDOAK_02746	IEJNMNOH_00113	LNANCHIB_01095	DOENDADM_00431	CHOLPJMM_02358	MMOGLPMM_03656	JNEOFBDF_03628	CHPPKMFP_03640	BEELLKIH_04262	OICFAKJO_03109	PGOOBAIJ_01441	BHPGANCG_00516	JFDIKODA_04510	NPLKBENA_03424	PBEMJDEM_02572	PGLPAGMO_02767	PIJOMEFA_02844	CKMNLMEI_03050	AGHBHAPJ_03366	FNMHELAB_01632	EOEENIAE_02832	OMHAOFJN_04100	ICOLCEPD_03606	NHMMFKHA_04726	NEHNEIKB_04143	AAJMOGGJ_00545	HELACHEG_04888	HCDKOANN_02736	FCIDLODI_01104
yajI		putative lipoprotein YajI	61	61	1	30	1796				539	539	539	HMFEBHEO_03212	MBNPCMIH_01138	ADEMNNHD_00501	MDEMIAGG_03999	GKNOCEHK_02944	LDEBFFIB_02748	PECHBGDK_02198	IMLKDOAK_04316	IEJNMNOH_04235	LNANCHIB_02929	DOENDADM_05378	CHOLPJMM_03141	MMOGLPMM_01643	JNEOFBDF_01677	CHPPKMFP_01638	BEELLKIH_01448	OICFAKJO_01646	PGOOBAIJ_02423	BHPGANCG_03101	JFDIKODA_05208	NPLKBENA_02078	PBEMJDEM_04258	PGLPAGMO_00731	PIJOMEFA_01747	CKMNLMEI_04906	AGHBHAPJ_04583	FNMHELAB_02921	EOEENIAE_02528	OMHAOFJN_04106	ICOLCEPD_03455	NHMMFKHA_01544	NEHNEIKB_01524	AAJMOGGJ_05092	HELACHEG_00694	HCDKOANN_01353	FCIDLODI_01831
napB		nitrate reductase	61	61	1	30	4296				449	449	449	HMFEBHEO_04041	MBNPCMIH_02962	ADEMNNHD_01564	MDEMIAGG_02652	GKNOCEHK_04820	LDEBFFIB_00380	PECHBGDK_00277	IMLKDOAK_03810	IEJNMNOH_02558	LNANCHIB_00564	DOENDADM_02633	CHOLPJMM_00524	MMOGLPMM_03017	JNEOFBDF_03491	CHPPKMFP_03391	BEELLKIH_03006	OICFAKJO_04284	PGOOBAIJ_04164	BHPGANCG_00003	JFDIKODA_05062	NPLKBENA_00826	PBEMJDEM_01515	PGLPAGMO_02117	PIJOMEFA_00323	CKMNLMEI_01137	AGHBHAPJ_03675	FNMHELAB_03543	EOEENIAE_03561	OMHAOFJN_00294	ICOLCEPD_00992	NHMMFKHA_04375	NEHNEIKB_00150	AAJMOGGJ_02506	HELACHEG_00554	HCDKOANN_03324	FCIDLODI_01509
nfi		endonuclease V	61	61	1	30	2873				671	671	671	HMFEBHEO_02341	MBNPCMIH_03558	ADEMNNHD_04200	MDEMIAGG_01408	GKNOCEHK_01072	LDEBFFIB_03431	PECHBGDK_03253	IMLKDOAK_03222	IEJNMNOH_03182	LNANCHIB_03539	DOENDADM_03353	CHOLPJMM_03542	MMOGLPMM_01906	JNEOFBDF_01993	CHPPKMFP_01949	BEELLKIH_01935	OICFAKJO_01950	PGOOBAIJ_02166	BHPGANCG_03274	JFDIKODA_02982	NPLKBENA_00024	PBEMJDEM_01505	PGLPAGMO_03615	PIJOMEFA_02588	CKMNLMEI_00380	AGHBHAPJ_00882	FNMHELAB_03323	EOEENIAE_04083	OMHAOFJN_00204	ICOLCEPD_03914	NHMMFKHA_05087	NEHNEIKB_01676	AAJMOGGJ_03560	HELACHEG_03110	HCDKOANN_04482	FCIDLODI_04737
yajC		preprotein translocase subunit YajC	61	61	1	30	1804				332	332	332	HMFEBHEO_03203	MBNPCMIH_01147	ADEMNNHD_00492	MDEMIAGG_02351	GKNOCEHK_02953	LDEBFFIB_01587	PECHBGDK_04849	IMLKDOAK_04307	IEJNMNOH_04244	LNANCHIB_04962	DOENDADM_05369	CHOLPJMM_04502	MMOGLPMM_01652	JNEOFBDF_01686	CHPPKMFP_01647	BEELLKIH_01439	OICFAKJO_01655	PGOOBAIJ_02414	BHPGANCG_00180	JFDIKODA_05199	NPLKBENA_02087	PBEMJDEM_04267	PGLPAGMO_00722	PIJOMEFA_03952	CKMNLMEI_04152	AGHBHAPJ_04574	FNMHELAB_02912	EOEENIAE_02674	OMHAOFJN_02006	ICOLCEPD_04840	NHMMFKHA_01535	NEHNEIKB_01515	AAJMOGGJ_05083	HELACHEG_00685	HCDKOANN_01344	FCIDLODI_01822
sfbC		methionine ABC transporter permease	61	61	1	30	1686				659	659	659	HMFEBHEO_04165	MBNPCMIH_03932	ADEMNNHD_00604	MDEMIAGG_00068	GKNOCEHK_03976	LDEBFFIB_01423	PECHBGDK_02257	IMLKDOAK_04811	IEJNMNOH_00588	LNANCHIB_01360	DOENDADM_00724	CHOLPJMM_04433	MMOGLPMM_01544	JNEOFBDF_01578	CHPPKMFP_01539	BEELLKIH_01547	OICFAKJO_01547	PGOOBAIJ_02522	BHPGANCG_03446	JFDIKODA_03920	NPLKBENA_02856	PBEMJDEM_03066	PGLPAGMO_00830	PIJOMEFA_03114	CKMNLMEI_02784	AGHBHAPJ_04685	FNMHELAB_02445	EOEENIAE_04802	OMHAOFJN_01688	ICOLCEPD_02090	NHMMFKHA_00050	NEHNEIKB_04844	AAJMOGGJ_00917	HELACHEG_04631	HCDKOANN_01453	FCIDLODI_01933
rfaG		glucosyltransferase I RfaG	61	61	1	30	5509				1124	1124	1124	HMFEBHEO_04382	MBNPCMIH_01906	ADEMNNHD_03986	MDEMIAGG_00855	GKNOCEHK_00484	LDEBFFIB_03313	PECHBGDK_01429	IMLKDOAK_01191	IEJNMNOH_01473	LNANCHIB_00666	DOENDADM_01050	CHOLPJMM_01361	MMOGLPMM_02901	JNEOFBDF_02797	CHPPKMFP_02889	BEELLKIH_02700	OICFAKJO_02873	PGOOBAIJ_03351	BHPGANCG_02830	JFDIKODA_02352	NPLKBENA_01702	PBEMJDEM_00288	PGLPAGMO_04496	PIJOMEFA_01238	CKMNLMEI_04483	AGHBHAPJ_00753	FNMHELAB_03468	EOEENIAE_04390	OMHAOFJN_00936	ICOLCEPD_01475	NHMMFKHA_02568	NEHNEIKB_01114	AAJMOGGJ_01455	HELACHEG_02760	HCDKOANN_00129	FCIDLODI_02434
yhbH		ribosomal subunit interface protein	61	61	1	30	679				287	287	287	HMFEBHEO_01961	MBNPCMIH_00830	ADEMNNHD_03556	MDEMIAGG_04401	GKNOCEHK_02611	LDEBFFIB_04857	PECHBGDK_04440	IMLKDOAK_02722	IEJNMNOH_03819	LNANCHIB_04437	DOENDADM_04436	CHOLPJMM_01087	MMOGLPMM_00427	JNEOFBDF_00424	CHPPKMFP_00531	BEELLKIH_00428	OICFAKJO_00904	PGOOBAIJ_00552	BHPGANCG_04598	JFDIKODA_04863	NPLKBENA_04057	PBEMJDEM_02088	PGLPAGMO_01490	PIJOMEFA_00485	CKMNLMEI_04403	AGHBHAPJ_02538	FNMHELAB_04743	EOEENIAE_04611	OMHAOFJN_01196	ICOLCEPD_01901	NHMMFKHA_03408	NEHNEIKB_03644	AAJMOGGJ_04357	HELACHEG_00087	HCDKOANN_04390	FCIDLODI_04213
rbsA		ribose ABC transporter ATP-binding protein RbsA	61	61	1	30	5636				1505	1505	1505	HMFEBHEO_04417	MBNPCMIH_04972	ADEMNNHD_04158	MDEMIAGG_02153	GKNOCEHK_00791	LDEBFFIB_02628	PECHBGDK_02005	IMLKDOAK_00933	IEJNMNOH_00066	LNANCHIB_02192	DOENDADM_00091	CHOLPJMM_02871	MMOGLPMM_01215	JNEOFBDF_01260	CHPPKMFP_01209	BEELLKIH_01212	OICFAKJO_01163	PGOOBAIJ_01305	BHPGANCG_02553	JFDIKODA_02207	NPLKBENA_00509	PBEMJDEM_03092	PGLPAGMO_00226	PIJOMEFA_00592	CKMNLMEI_01210	AGHBHAPJ_00543	FNMHELAB_00591	EOEENIAE_04531	OMHAOFJN_04415	ICOLCEPD_03090	NHMMFKHA_00973	NEHNEIKB_03940	AAJMOGGJ_00225	HELACHEG_01978	HCDKOANN_04782	FCIDLODI_02600
group_5593		D-galactonate transporter	61	61	1	30	5485				1310	1310	1310	HMFEBHEO_04357	MBNPCMIH_01881	ADEMNNHD_03961	MDEMIAGG_00830	GKNOCEHK_00509	LDEBFFIB_03288	PECHBGDK_01404	IMLKDOAK_01216	IEJNMNOH_01498	LNANCHIB_00691	DOENDADM_01075	CHOLPJMM_01386	MMOGLPMM_02876	JNEOFBDF_02822	CHPPKMFP_02864	BEELLKIH_02725	OICFAKJO_02848	PGOOBAIJ_03376	BHPGANCG_02805	JFDIKODA_02377	NPLKBENA_01727	PBEMJDEM_00263	PGLPAGMO_04521	PIJOMEFA_01213	CKMNLMEI_04458	AGHBHAPJ_00728	FNMHELAB_03493	EOEENIAE_04365	OMHAOFJN_04584	ICOLCEPD_01450	NHMMFKHA_02593	NEHNEIKB_01139	AAJMOGGJ_01430	HELACHEG_02735	HCDKOANN_00154	FCIDLODI_02409
yebG		damage-inducible protein YebG	61	61	1	30	7159				290	290	290	HMFEBHEO_03451	MBNPCMIH_04510	ADEMNNHD_01956	MDEMIAGG_00434	GKNOCEHK_03964	LDEBFFIB_04044	PECHBGDK_03924	IMLKDOAK_03833	IEJNMNOH_04437	LNANCHIB_04126	DOENDADM_04621	CHOLPJMM_03557	MMOGLPMM_03535	JNEOFBDF_03749	CHPPKMFP_03519	BEELLKIH_04141	OICFAKJO_03230	PGOOBAIJ_01562	BHPGANCG_00337	JFDIKODA_03661	NPLKBENA_03537	PBEMJDEM_02685	PGLPAGMO_02646	PIJOMEFA_02556	CKMNLMEI_01469	AGHBHAPJ_02347	FNMHELAB_00017	EOEENIAE_02016	OMHAOFJN_04249	ICOLCEPD_03725	NHMMFKHA_05143	NEHNEIKB_03796	AAJMOGGJ_04695	HELACHEG_03767	HCDKOANN_02856	FCIDLODI_00316
ygaE		transcriptional regulator	61	61	1	30	3710				677	677	677	HMFEBHEO_03690	MBNPCMIH_03339	ADEMNNHD_02991	MDEMIAGG_01718	GKNOCEHK_02355	LDEBFFIB_02348	PECHBGDK_03598	IMLKDOAK_04686	IEJNMNOH_03093	LNANCHIB_03391	DOENDADM_03195	CHOLPJMM_04702	MMOGLPMM_02166	JNEOFBDF_02574	CHPPKMFP_02490	BEELLKIH_02489	OICFAKJO_02493	PGOOBAIJ_02855	BHPGANCG_04117	JFDIKODA_01480	NPLKBENA_02343	PBEMJDEM_00951	PGLPAGMO_03184	PIJOMEFA_01985	CKMNLMEI_03531	AGHBHAPJ_00031	FNMHELAB_04432	EOEENIAE_01801	OMHAOFJN_02912	ICOLCEPD_02663	NHMMFKHA_04136	NEHNEIKB_00630	AAJMOGGJ_03146	HELACHEG_01771	HCDKOANN_03824	FCIDLODI_03008
[truncated: 7,609 more rows]
[truncated: 25 more columns]

## Sheet: Binary gene presence absence
Gene	17VLT2652	20VLT1389	MUR009	SAL_BA3833AA_AS	SAL_BB3816AA_AS	SAL_CB0077AA_AS	SAL_CB9384AA_AS	SAL_CB9944AA_AS	SAL_DB4264AA_AS	SAL_DB4265AA_AS	SAL_DB4266AA_AS	SAL_DB4267AA_AS	SAL_DB4268AA_AS	SAL_DB4269AA_AS	SAL_DB4270AA_AS	SAL_DB4271AA_AS	SAL_DB4272AA_AS	SAL_DB4273AA_AS	SAL_DB4480AA_AS	SAL_DB4481AA_AS	SAL_EA4803AA_AS	SAL_EA4804AA_AS	SAL_EA5172AA_AS	SAL_EA6331AA_AS	SAL_EA6563AA_AS	SAL_EA7048AA_AS	SAL_EA7069AA_AS	SAL_EA8550AA_AS	SAL_FA5058AA_AS	SAL_FA5929AA_AS	SAL_FA6278AA_AS	SAL_FA6304AA_AS	SAL_HB1568AA_AS	SAL_HB5271AA_AS	SAL_HC4857AA_AS	SAL_IA9120AA_AS	SAL_IC4535AA_AS	SAL_IC4753AA_AS	SAL_JA4098AA_AS	SAL_KA4914AA_AS	SAL_LA7289AA_AS	SAL_OB3935AA_AS	SAL_OB4253AA_AS	SAL_OB4254AA_AS	SAL_OB4255AA_AS	SAL_OB4528AA_AS	SAL_TA9881AA_AS	SAL_TA9882AA_AS	SAL_UA9872AA_AS
[truncated: 8,254 more rows]
[truncated: 12 more columns]

[truncated: 1 more sheets: Scoary results]
